# Supplementary material for: Immune Characteristic Genes and Neutrophil Immune Transformation Studies in Severe COVID-19
Source: Microorganisms. 2024 Apr 4;12(4):737. doi: 10.3390/microorganisms12040737 (PMC11052247; doi:10.3390/microorganisms12040737)
Supplement: Supplementary file 1 [file microorganisms-12-00737-s001.zip]

Archive with 12 entries (10 files):
- microorganisms-2925187-supplementary/
- microorganisms-2925187-supplementary/Supplementary File/
- microorganisms-2925187-supplementary/Supplementary File/Figure S1 BAL scRNA-seq cell type definition and disease type distribution.pdf
- microorganisms-2925187-supplementary/Supplementary File/Table S1 DEGs associated with COVID-19 in GSE167930.xlsx
- microorganisms-2925187-supplementary/Supplementary File/Table S2 The intersection of DEGs and blue module genes in the GSE167930.xlsx
- microorganisms-2925187-supplementary/Supplementary File/Table S3 GO pathways analysis results.xlsx
- microorganisms-2925187-supplementary/Supplementary File/Table S4 KEGG pathways analysis results.xlsx
- microorganisms-2925187-supplementary/Supplementary File/Table S5 The top 20 genes in the PPI network were calculated using five algorithms.xls
- microorganisms-2925187-supplementary/Supplementary File/Table S6 COVID-19 Severe gene-targeted drugs.xlsx
- microorganisms-2925187-supplementary/Supplementary File/Table S7 Relative abundance of major immune cell types.xlsx
- microorganisms-2925187-supplementary/Supplementary File/Table S8 List of marker genes for cell types.xlsx
- microorganisms-2925187-supplementary/Supplementary File/Table S9 GO and KEGG pathways in neutrophil subtypes.xlsx
