# Supplementary material for: Immune Characteristic Genes and Neutrophil Immune Transformation Studies in Severe COVID-19
Source: Microorganisms. 2024 Apr 4;12(4):737. doi: 10.3390/microorganisms12040737 (PMC11052247; doi:10.3390/microorganisms12040737)
Supplement: Supplementary file 1 [file microorganisms-12-00737-s001.zip › microorganisms-2925187-supplementary/Supplementary File/Table S1 DEGs associated with COVID-19 in GSE167930.xlsx]

## Sheet: Table S1 
Name	caseMean	caseSD	ctrlMean	ctrlSD	logFC	t	Pval	FDR
EGLN1	5.21654	0.50219	3.03186	0.447738	2.02491	9.12139	1.7173e-10	2.1164e-06
CMTM1	4.46906	0.785874	1.95556	0.379674	2.31296	8.24131	1.77462e-09	2.30992e-06
HIST2H2BE	4.72179	0.584934	3.65195	0.381086	1.21761	8.36823	1.2595e-09	2.30992e-06
KBTBD7	3.60114	0.595451	1.44685	0.435494	1.96831	8.16246	2.19819e-09	2.30992e-06
KCNJ2	5.23376	0.821525	1.8526	0.944155	3.12549	8.27771	1.60809e-09	2.30992e-06
MANSC1	3.89627	0.846819	0.581507	0.591471	3.00036	8.41882	1.09921e-09	2.30992e-06
OXER1	3.28333	0.557934	1.26195	0.352678	1.8321	8.12462	2.43663e-09	2.30992e-06
PDK3	4.69598	0.256076	3.38375	0.260483	1.18087	8.37376	1.24089e-09	2.30992e-06
PPP1R3D	4.47687	0.554527	2.30417	0.26156	1.93043	8.17084	2.14867e-09	2.30992e-06
SNAI3	3.27211	0.500776	2.08446	0.311648	1.20444	8.12634	2.42526e-09	2.30992e-06
SULT1B1	5.20606	0.817447	2.39162	0.711971	2.6309	8.24547	1.75474e-09	2.30992e-06
TGFA	4.00506	1.10959	1.15161	0.63247	2.78342	8.25507	1.70969e-09	2.30992e-06
ACSS3	2.64004	0.670644	0.240016	0.2419	2.13903	8.07084	2.82154e-09	2.31818e-06
PNPLA1	2.70392	0.640346	0.710156	0.233364	1.82403	8.07418	2.79593e-09	2.31818e-06
FADD	4.25782	0.323996	2.6996	0.290728	1.37874	8.04209	3.05215e-09	2.35092e-06
CLDN9	2.28581	0.716692	0.611977	0.354136	1.65351	7.9241	4.21753e-09	2.37883e-06
CMTM2	4.29467	0.749853	0.91917	0.892154	3.02923	7.88997	4.63259e-09	2.37883e-06
FRAT1	5.24168	0.563229	3.46655	0.545412	1.6976	7.90589	4.43411e-09	2.37883e-06
FUT7	4.56424	0.607622	2.22334	0.48749	2.10321	7.92355	4.22395e-09	2.37883e-06
KRT23	4.50412	0.794922	1.28378	1.09811	3.01621	7.94377	3.99575e-09	2.37883e-06
MPZL3	4.58732	0.46123	2.22051	0.511141	2.08197	7.97502	3.66734e-09	2.37883e-06
UBXN2B	4.93536	0.558041	3.17664	0.428058	1.64467	7.89024	4.6291e-09	2.37883e-06
BASP1	6.44927	0.626101	2.72586	0.854263	3.22765	7.81092	5.76073e-09	2.70243e-06
NCL	3.44629	0.454242	5.11205	0.252148	-1.48302	-7.78785	6.13988e-09	2.70243e-06
PEAK3	4.33735	0.565506	2.1266	0.437745	1.96733	7.79446	6.0286e-09	2.70243e-06
ST20	4.41198	0.801519	2.20933	0.69515	2.14613	7.7942	6.03291e-09	2.70243e-06
PHC2	6.79763	0.752746	4.68055	0.665229	2.05165	7.772	6.41496e-09	2.72614e-06
ARL11	4.7694	0.481949	2.53631	0.53069	1.9742	7.74349	6.94165e-09	2.85163e-06
B3GNT8	4.5648	0.437147	2.20315	0.604427	2.05325	7.49408	1.38992e-08	2.97791e-06
BTNL8	4.20163	0.694459	1.192	1.0953	2.77433	7.49595	1.38265e-08	2.97791e-06
CLCN7	3.82733	0.49396	5.19482	0.317741	-1.28514	-7.46158	1.5223e-08	2.97791e-06
CXCR1	7.59206	0.827423	2.51446	1.60455	4.49247	7.57967	1.09438e-08	2.97791e-06
F2RL1	4.1207	0.843132	1.63285	0.76306	2.34662	7.46808	1.49483e-08	2.97791e-06
FCHO2	4.02885	0.543502	2.52483	0.45665	1.44783	7.53478	1.24043e-08	2.97791e-06
FPR2	7.03319	0.602756	3.27986	1.17473	3.30655	7.51236	1.32064e-08	2.97791e-06
GPR27	4.1719	0.719101	1.5668	0.670439	2.34884	7.52434	1.27715e-08	2.97791e-06
HLX	3.91686	0.442402	1.91153	0.453797	1.76679	7.67987	8.28094e-09	2.97791e-06
IFNGR2	6.72024	0.330717	5.4346	0.328134	1.17024	7.64985	9.00137e-09	2.97791e-06
ILF3	4.53196	0.49101	6.18898	0.413248	-1.52016	-7.62567	9.62752e-09	2.97791e-06
LRRC4	5.07544	0.466381	2.06918	0.827657	2.60243	7.47963	1.44726e-08	2.97791e-06
MGAM	6.6724	0.747445	2.54878	1.33922	3.69152	7.62283	9.70384e-09	2.97791e-06
MSRB1	7.78441	0.363961	4.83296	0.839628	2.54689	7.49684	1.37923e-08	2.97791e-06
NRBF2	4.809	0.530949	2.39719	0.650297	2.13257	7.4922	1.39722e-08	2.97791e-06
PABPC1	7.0434	0.528646	8.49206	0.285218	-1.35265	-7.50752	1.33862e-08	2.97791e-06
PIP4P2	4.9978	0.421178	2.76745	0.46899	1.92355	7.60535	1.01879e-08	2.97791e-06
PPP1R3B	5.21645	0.728104	2.07875	0.76169	2.78174	7.69294	7.98584e-09	2.97791e-06
ROPN1L	4.74805	0.506297	1.38256	0.70998	2.85993	7.61087	1.00324e-08	2.97791e-06
RYBP	3.68875	0.430422	2.51047	0.265116	1.11437	7.49395	1.3904e-08	2.97791e-06
SH3BP5L	4.95205	0.187483	3.58471	0.281108	1.16593	7.50636	1.34299e-08	2.97791e-06
SLC3A2	3.89199	0.255119	4.99848	0.338776	-1.01264	-7.47592	1.46237e-08	2.97791e-06
TMEM120A	4.48315	0.548798	3.24207	0.246327	1.21808	7.51616	1.30669e-08	2.97791e-06
TMEM216	3.64745	0.414385	1.96084	0.302818	1.48569	7.68128	8.24848e-09	2.97791e-06
TMLHE	4.06883	0.495081	2.6708	0.26961	1.29651	7.49078	1.40278e-08	2.97791e-06
TNFSF14	4.33831	0.775797	2.00427	0.550517	2.15363	7.55972	1.15701e-08	2.97791e-06
TSEN34	5.28749	0.647909	3.30297	0.521774	1.85246	7.65034	8.98904e-09	2.97791e-06
ZBTB34	4.35566	0.40782	2.66329	0.440884	1.51835	7.59316	1.05398e-08	2.97791e-06
ZNF703	0.869265	0.490238	2.30548	0.469714	-1.38887	-7.63991	9.25369e-09	2.97791e-06
ALOX5AP	6.79908	0.760642	3.97616	0.726503	2.52261	7.41495	1.73492e-08	3.14934e-06
FAM160B1	4.40253	0.408293	2.91321	0.397877	1.3512	7.43412	1.64409e-08	3.14934e-06
MGAM2	3.03947	1.13479	0.419567	0.358595	2.48455	7.41438	1.73771e-08	3.14934e-06
REPS2	4.12153	0.710074	1.81387	0.795301	2.17254	7.41868	1.71688e-08	3.14934e-06
OPRL1	3.28756	0.523336	1.81798	0.27053	1.35397	7.4037	1.79059e-08	3.17953e-06
TP53I11	5.43746	0.478375	3.61152	0.400091	1.61293	7.39823	1.81831e-08	3.17953e-06
HAUS4	5.42768	0.503161	3.47705	0.468765	1.72831	7.3828	1.89886e-08	3.2057e-06
DYNC1H1	4.06213	0.302847	5.22166	0.248219	-1.03257	-7.35206	2.07029e-08	3.41043e-06
QPCT	5.74593	0.474053	2.70592	0.844297	2.6176	7.35117	2.07548e-08	3.41043e-06
INPP5A	4.06711	0.411026	2.84152	0.37726	1.16083	7.33355	2.181e-08	3.42804e-06
JPT1	4.94124	0.382432	3.10191	0.395957	1.58202	7.32739	2.21912e-08	3.42804e-06
ZNF552	3.32148	0.446278	2.15352	0.266697	1.10658	7.32316	2.24571e-08	3.42804e-06
AHNAK	5.70722	0.571863	8.21988	0.557899	-2.1691	-7.29063	2.4613e-08	3.64192e-06
PSENEN	3.56008	0.358136	2.22226	0.296649	1.18738	7.28762	2.48232e-08	3.64192e-06
ATP1A1	4.57729	0.349637	5.9189	0.291279	-1.18382	-7.26285	2.66195e-08	3.68605e-06
FOSB	0.695032	0.275089	5.72823	1.081	-4.12538	-7.26315	2.65975e-08	3.68605e-06
HIST1H2AC	6.23287	0.430823	5.09618	0.370181	1.10641	7.26543	2.64263e-08	3.68605e-06
MSL1	6.52514	0.471363	5.43413	0.394176	1.10815	7.26888	2.61707e-08	3.68605e-06
ATXN2L	4.34938	0.250815	5.87135	0.328074	-1.29124	-7.25883	2.69237e-08	3.68676e-06
METAP2	1.72489	0.464499	2.93517	0.254401	-1.13693	-7.25483	2.72292e-08	3.68761e-06
C1RL	5.71728	0.430149	3.98566	0.467346	1.53391	7.22329	2.97673e-08	3.77523e-06
CEP19	3.19732	0.792279	0.742752	0.471755	2.18718	7.21626	3.03644e-08	3.77523e-06
CLSTN1	3.06568	0.450253	4.4226	0.245405	-1.22413	-7.2228	2.98084e-08	3.77523e-06
EGR1	1.04458	0.44622	5.1295	1.13342	-3.44905	-7.2158	3.04043e-08	3.77523e-06
PROK2	6.93143	1.10108	3.01442	1.43267	3.62857	7.21492	3.048e-08	3.77523e-06
VNN2	8.1322	0.855337	4.95788	0.98477	2.86068	7.21315	3.06332e-08	3.77523e-06
GNG10	4.70611	0.685633	1.89085	0.494286	2.40174	7.2083	3.10555e-08	3.78938e-06
HNRNPH1	5.6956	0.570735	8.12167	0.374359	-2.05403	-7.20216	3.16003e-08	3.81806e-06
HSPA9	3.56514	0.409135	4.83052	0.239147	-1.13835	-7.17642	3.39877e-08	4.02755e-06
FLOT2	7.6413	0.542109	6.10818	0.203477	1.37597	7.14553	3.70966e-08	4.23376e-06
LSMEM1	3.43088	0.947032	1.09818	0.46144	2.17298	7.14187	3.74839e-08	4.23376e-06
MPZ	2.69164	0.662879	1.32287	0.367587	1.37196	7.13636	3.8074e-08	4.23376e-06
MRVI1	4.00093	1.09256	1.67157	0.661626	2.30576	7.13265	3.84762e-08	4.23376e-06
SLC36A1	5.08641	0.441313	3.65055	0.306523	1.28261	7.14434	3.72223e-08	4.23376e-06
SRRM1	4.01372	0.221702	5.36074	0.29584	-1.14101	-7.14064	3.76139e-08	4.23376e-06
TM6SF1	4.01285	0.419826	2.39235	0.572092	1.4848	7.13458	3.82667e-08	4.23376e-06
DNAJC25-GNG10	4.62573	0.614628	2.25645	0.692976	2.10499	7.11737	4.01806e-08	4.34374e-06
S1PR4	6.73171	0.511817	5.60905	0.336863	1.12167	7.11808	4.01001e-08	4.34374e-06
CXCR2	7.66174	0.959966	3.25063	1.71882	4.00883	7.10554	4.15525e-08	4.37253e-06
HNRNPL	5.86575	0.328192	7.02324	0.385294	-1.06952	-7.09405	4.29305e-08	4.37253e-06
MMP9	6.94528	0.979424	1.06635	1.04405	4.8329	7.09765	4.24938e-08	4.37253e-06
NCF4	6.92232	0.385403	4.52435	0.628183	2.03163	7.10008	4.22017e-08	4.37253e-06
SRPK1	5.95322	0.471752	4.08032	0.573143	1.67099	7.10241	4.19241e-08	4.37253e-06
STXBP5	4.55959	0.37261	3.34327	0.425697	1.14102	7.0959	4.27058e-08	4.37253e-06
C5AR2	4.84493	0.579843	2.60193	0.795796	2.0403	7.07656	4.51173e-08	4.52053e-06
CDK5R1	2.56053	0.688676	1.27905	0.310936	1.3159	7.06212	4.70078e-08	4.67197e-06
TMCO3	4.72332	0.527036	3.16968	0.255734	1.38442	7.0535	4.81747e-08	4.71194e-06
FAM126B	5.40821	0.673628	3.88144	0.471607	1.4992	7.04877	4.88264e-08	4.73218e-06
NSUN7	2.97379	1.0486	0.776379	0.575009	2.16275	7.04645	4.91496e-08	4.73218e-06
TRA2B	4.55398	0.415301	6.7209	0.340139	-1.79086	-7.03498	5.07802e-08	4.85128e-06
LGALSL	3.44617	0.477091	1.9712	0.46738	1.36442	7.03217	5.11882e-08	4.85264e-06
BCL6	8.14036	1.03486	5.29257	0.981686	2.68734	6.989	5.78859e-08	5.06907e-06
E2F3	4.19207	0.523342	2.59048	0.347551	1.43134	7.00584	5.51734e-08	5.06907e-06
ENTPD1	5.6114	0.338735	4.23436	0.471494	1.2456	7.00945	5.46089e-08	5.06907e-06
FRAT2	6.55641	0.504536	4.48094	0.751493	1.87558	6.9927	5.7278e-08	5.06907e-06
ITM2B	6.31505	0.523268	4.60646	0.687744	1.61695	6.98839	5.79853e-08	5.06907e-06
KREMEN1	4.8097	0.778246	0.99281	0.76922	3.18381	6.98983	5.77478e-08	5.06907e-06
PELO	2.53944	0.373705	1.03503	0.228805	1.27598	6.9976	5.64838e-08	5.06907e-06
PPP4R1	5.82897	0.489294	4.39506	0.554695	1.37379	6.99385	5.70911e-08	5.06907e-06
ZNF200	3.56096	0.332015	1.9288	0.600013	1.46485	7.00262	5.56808e-08	5.06907e-06
MED18	3.24429	0.268636	1.92899	0.451233	1.17275	6.98462	5.86125e-08	5.08691e-06
MTHFS	3.93461	0.542223	2.2319	0.478952	1.54142	6.97219	6.07264e-08	5.23351e-06
NFE4	2.86314	0.95207	0.537189	0.506778	2.15917	6.95655	6.34979e-08	5.41639e-06
TMEM40	2.09271	0.609041	1.19446	0.334555	1.0478	6.95097	6.45159e-08	5.44585e-06
SEC31A	4.14327	0.386923	5.31385	0.159312	-1.0343	-6.937	6.71405e-08	5.62884e-06
DAPK2	4.66834	0.568322	2.38227	0.845739	2.06797	6.93052	6.83943e-08	5.66097e-06
KIAA0825	3.58795	0.725735	1.62791	0.571528	1.81864	6.91656	7.11764e-08	5.66097e-06
LIN7A	3.90886	0.537113	1.56712	0.772575	2.06536	6.92651	6.91836e-08	5.66097e-06
SFPQ	5.25718	0.376086	7.20146	0.398987	-1.62073	-6.92302	6.98766e-08	5.66097e-06
SRRT	3.79003	0.229112	4.99483	0.24953	-1.01597	-6.91646	7.11986e-08	5.66097e-06
PANX2	3.6404	0.819723	1.4299	0.751096	2.08472	6.91327	7.18489e-08	5.67607e-06
CRK	4.05775	0.418546	2.95171	0.368718	1.05878	6.9035	7.38828e-08	5.76802e-06
EIF4A1	5.59669	0.492024	6.93293	0.28378	-1.21718	-6.90142	7.43238e-08	5.76802e-06
HSPA6	5.99526	0.815309	3.43341	0.907936	2.36382	6.90098	7.4417e-08	5.76802e-06
DDX47	2.75456	0.291165	4.12716	0.462339	-1.21589	-6.89611	7.54613e-08	5.79956e-06
KCTD21	3.25495	0.508312	1.7336	0.270809	1.34391	6.89039	7.67063e-08	5.79956e-06
RAB5B	5.34027	0.126603	4.11053	0.245817	1.0091	6.89166	7.64279e-08	5.79956e-06
MAN2C1	4.50346	0.355804	6.11009	0.465829	-1.39446	-6.8855	7.77861e-08	5.80992e-06
GLG1	4.45379	0.328284	5.70128	0.257389	-1.07744	-6.87226	8.07885e-08	5.9619e-06
TMEM91	4.53018	0.533361	3.11576	0.457002	1.33526	6.86519	8.24385e-08	6.04745e-06
ARL6IP6	3.6079	0.320464	2.40809	0.229403	1.03469	6.86138	8.33428e-08	6.07762e-06
MINDY1	5.71454	0.414536	4.04167	0.515826	1.47348	6.85768	8.42292e-08	6.10612e-06
ALPL	7.17669	0.893101	2.09396	1.66381	4.36025	6.84247	8.79804e-08	6.26746e-06
SBDS	1.95765	0.370562	3.53588	0.540602	-1.40291	-6.83659	8.9473e-08	6.33716e-06
ARID3A	4.65879	0.322588	3.18923	0.31479	1.23979	6.8232	9.2972e-08	6.51015e-06
RBM19	2.63681	0.394855	3.75352	0.366231	-1.04838	-6.82514	9.2457e-08	6.51015e-06
CTBS	5.00593	0.442745	3.41858	0.586484	1.45017	6.81379	9.55148e-08	6.54353e-06
DDX24	3.1807	0.271898	4.59113	0.386845	-1.20384	-6.81685	9.46794e-08	6.54353e-06
SKAP2	4.84076	0.506493	3.60279	0.405737	1.19147	6.81821	9.43107e-08	6.54353e-06
BORCS8	4.23959	0.360472	3.06805	0.289813	1.04291	6.79879	9.97121e-08	6.76138e-06
DHRS7B	3.81129	0.383153	2.63614	0.179335	1.0301	6.79344	1.01251e-07	6.76138e-06
DNMT1	3.69931	0.523068	5.05532	0.368815	-1.25979	-6.79275	1.01454e-07	6.76138e-06
NQO2	5.63372	0.680019	3.26797	0.435302	2.01751	6.78824	1.02774e-07	6.8096e-06
ADA2	4.89689	0.564699	6.80488	0.71374	-1.75064	-6.78282	1.04385e-07	6.84278e-06
SLC40A1	5.69618	0.329162	3.3321	0.757312	2.00231	6.77778	1.05905e-07	6.9057e-06
MTX1	4.4177	0.424196	2.69711	0.451518	1.48032	6.77071	1.08075e-07	7.01011e-06
ZNF230	3.01612	0.61332	1.45864	0.376698	1.43363	6.7659	1.09579e-07	7.07042e-06
SRSF5	5.25452	0.30821	7.29518	0.353864	-1.64577	-6.75592	1.12765e-07	7.23811e-06
GANAB	4.70149	0.46903	5.85589	0.269035	-1.07459	-6.74213	1.1732e-07	7.41464e-06
APMAP	6.50216	0.428771	4.36656	0.49307	1.77693	6.73847	1.1856e-07	7.45475e-06
CYSTM1	5.51861	0.886881	2.3393	0.503312	2.66826	6.72992	1.21509e-07	7.48736e-06
HNRNPA2B1	5.61254	0.368027	7.24102	0.219208	-1.33928	-6.73011	1.21443e-07	7.48736e-06
PDZK1IP1	6.29556	0.88207	2.54401	1.32921	3.30085	6.72288	1.23991e-07	7.60229e-06
ACSL1	8.25199	1.01103	5.41506	1.16313	2.69829	6.71978	1.25102e-07	7.63245e-06
ABTB1	7.59882	0.512581	6.23474	0.548288	1.31597	6.70815	1.29354e-07	7.73865e-06
GPAT3	4.23678	0.451018	2.19775	0.594986	1.74485	6.70862	1.2918e-07	7.73865e-06
HMGB1	3.79334	0.499261	5.81417	0.295083	-1.67195	-6.70989	1.2871e-07	7.73865e-06
TECPR2	4.78229	0.616186	2.57229	0.68354	1.94478	6.69223	1.35414e-07	8.06206e-06
F11R	4.69559	0.28401	3.22649	0.381756	1.23634	6.68891	1.36716e-07	8.10042e-06
DIRC2	3.88812	0.445964	2.73482	0.413404	1.10204	6.67478	1.42389e-07	8.27734e-06
KATNBL1	5.20323	0.701085	3.77256	0.543688	1.44979	6.67299	1.43127e-07	8.28119e-06
INKA2	4.93583	0.882246	2.71315	0.932178	2.1625	6.67083	1.44017e-07	8.29375e-06
IFNAR1	4.9095	0.549328	3.53497	0.366857	1.27446	6.66785	1.45261e-07	8.32647e-06
TAF1C	2.82209	0.341154	4.02731	0.233287	-1.03343	-6.64486	1.552e-07	8.74889e-06
CCNG2	4.9938	0.352046	3.64863	0.575773	1.24529	6.63748	1.58537e-07	8.82781e-06
LINGO3	2.93762	0.637234	0.978608	0.20397	1.66455	6.63372	1.60261e-07	8.82781e-06
DHRS13	5.04105	0.711052	2.91885	0.451029	1.85169	6.63137	1.61354e-07	8.83787e-06
SLC37A3	4.63785	0.78954	2.82172	0.24407	1.65246	6.61135	1.7094e-07	9.28046e-06
ZBTB1	3.47375	0.333256	4.67187	0.357804	-1.0577	-6.61209	1.70573e-07	9.28046e-06
TMEM252	2.02338	1.00852	0.243755	0.165746	1.75834	6.60504	1.74079e-07	9.36832e-06
SLCO4C1	3.25569	0.580998	1.49565	0.35261	1.52797	6.6024	1.75407e-07	9.39874e-06
CEACAM4	5.29592	0.648104	3.09176	0.895287	2.02294	6.59506	1.79159e-07	9.55826e-06
PYGL	7.2597	0.529739	4.22138	1.04063	2.5875	6.59205	1.80727e-07	9.60032e-06
CKLF	5.84362	0.564526	4.02642	0.643775	1.64481	6.58873	1.82463e-07	9.60971e-06
DNAJC7	4.29419	0.156568	5.53424	0.425088	-1.05814	-6.57505	1.89811e-07	9.91199e-06
DDX5	6.41764	0.375903	8.43863	0.313191	-1.62118	-6.56885	1.93237e-07	9.96422e-06
KCNE3	5.04105	0.353988	3.15197	0.820501	1.69443	6.5714	1.91823e-07	9.96422e-06
RNASEL	3.68445	0.481829	2.26745	0.441293	1.28322	6.56931	1.9298e-07	9.96422e-06
ICAM3	7.45896	0.426922	6.13507	0.528226	1.23406	6.56713	1.94199e-07	9.97212e-06
IFITM2	8.7598	1.16879	6.72808	0.943792	2.20632	6.56359	1.96198e-07	1.00169e-05
HNRNPM	4.76041	0.262629	5.94768	0.339767	-1.01701	-6.55912	1.98743e-07	1.00382e-05
MTREX	2.70994	0.447854	3.87918	0.212152	-1.04789	-6.55749	1.99684e-07	1.00445e-05
IL10RA	5.26441	0.388747	7.01393	0.360964	-1.44287	-6.5468	2.05945e-07	1.03173e-05
ACOX1	5.26404	0.51845	3.53495	0.52407	1.52231	6.53963	2.10256e-07	1.04064e-05
MAPK14	7.28376	0.566429	5.80829	0.343491	1.32953	6.54099	2.09432e-07	1.04064e-05
UBA7	4.59489	0.381995	5.99487	0.30773	-1.1896	-6.54071	2.09597e-07	1.04064e-05
PRPF8	4.66041	0.40846	5.9027	0.274151	-1.08801	-6.53489	2.13155e-07	1.04658e-05
RNF24	6.25677	0.492488	3.75978	0.965516	2.18105	6.53579	2.126e-07	1.04658e-05
FAM53C	5.57303	0.546839	4.00071	0.542527	1.44097	6.53218	2.14827e-07	1.05061e-05
UBTD1	3.47964	0.419928	1.88276	0.432685	1.36802	6.527	2.18069e-07	1.06225e-05
GNAI3	3.30269	0.519906	1.9274	0.29606	1.22983	6.52029	2.22338e-07	1.07455e-05
IMPA2	5.42043	0.525993	3.62657	0.68964	1.6257	6.52153	2.21542e-07	1.07455e-05
DHX15	4.4876	0.365103	5.74051	0.271627	-1.07476	-6.51714	2.24373e-07	1.08015e-05
SRSF7	3.87318	0.456435	5.58854	0.460612	-1.46662	-6.51148	2.28074e-07	1.09369e-05
NUP210	4.14975	0.573794	5.79376	0.360805	-1.44186	-6.50965	2.29288e-07	1.09525e-05
TMEM45B	3.37751	0.487489	0.80278	0.458418	2.06531	6.50781	2.3051e-07	1.09684e-05
MEGF9	6.42734	0.346764	4.66727	0.699226	1.54854	6.50529	2.32198e-07	1.10062e-05
WDFY3	5.63489	0.595464	3.47211	0.821256	1.93327	6.49344	2.40293e-07	1.13462e-05
HLA-DMA	4.17871	0.568522	5.84148	0.459236	-1.47613	-6.49186	2.41394e-07	1.13547e-05
COL9A3	3.17017	0.427426	1.28548	0.470576	1.57075	6.49037	2.42435e-07	1.13603e-05
IL10RB	5.73551	0.281854	4.38588	0.399271	1.14499	6.48844	2.43795e-07	1.13808e-05
FLOT1	6.45557	0.491271	4.97081	0.413101	1.31382	6.48183	2.48497e-07	1.147e-05
RALB	5.69816	0.461793	4.13738	0.470589	1.36838	6.48382	2.47072e-07	1.147e-05
CD74	7.55659	0.904576	10.304	0.387588	-2.3211	-6.47545	2.53128e-07	1.16401e-05
NDUFV2	4.05484	0.37752	5.25116	0.404943	-1.07971	-6.46503	2.60883e-07	1.19521e-05
HNRNPA1	5.00394	0.642806	6.88684	0.305391	-1.61277	-6.45948	2.65107e-07	1.21006e-05
NATD1	6.09783	0.59062	3.24053	0.839048	2.38694	6.45774	2.66449e-07	1.2117e-05
CR1L	4.64541	0.461503	2.10218	0.597562	2.06224	6.45035	2.72209e-07	1.21331e-05
IL1R2	6.51541	1.70552	2.69018	1.5761	3.74205	6.45258	2.7046e-07	1.21331e-05
LRG1	5.14947	0.838681	1.66037	1.19313	3.00585	6.44891	2.73343e-07	1.21331e-05
RAB33B	3.40487	0.436757	2.16239	0.354724	1.11647	6.44906	2.73226e-07	1.21331e-05
YIPF1	4.08785	0.524862	2.84116	0.270847	1.14009	6.4394	2.80983e-07	1.23673e-05
UTRN	5.04091	0.277045	6.4513	0.273892	-1.14549	-6.4345	2.84995e-07	1.24549e-05
ZNF516	5.15751	0.420598	3.8935	0.44891	1.15279	6.43003	2.88715e-07	1.25286e-05
ST20-MTHFS	4.31126	0.675903	2.88394	0.515695	1.40012	6.42465	2.93245e-07	1.26753e-05
TPP2	3.57626	0.42853	5.03363	0.274686	-1.22893	-6.42359	2.94152e-07	1.26753e-05
KIAA0232	4.51845	0.337199	3.36641	0.41359	1.03599	6.41696	2.99857e-07	1.2787e-05
PGM2	3.95728	0.460078	2.60542	0.321225	1.18421	6.41713	2.99713e-07	1.2787e-05
SUN2	6.35831	0.385451	7.73572	0.488055	-1.22271	-6.41503	3.01534e-07	1.28142e-05
MXD1	7.36946	0.59584	4.90408	1.13679	2.2499	6.41316	3.03181e-07	1.28399e-05
SLC25A44	4.63562	0.481	3.10188	0.323718	1.31084	6.4114	3.04729e-07	1.28612e-05
SLC26A8	3.22086	0.648295	0.718576	0.492038	2.06052	6.40875	3.07076e-07	1.2916e-05
CDHR2	2.12017	0.669075	0.808724	0.203599	1.24743	6.40637	3.09208e-07	1.29615e-05
AATK	5.13939	0.603562	3.12224	0.958697	1.89623	6.40498	3.1045e-07	1.29695e-05
DUS3L	2.50863	0.442452	3.68555	0.414272	-1.09476	-6.39829	3.16532e-07	1.31789e-05
DGAT2	5.98503	0.829889	3.13573	1.25985	2.61324	6.37361	3.40026e-07	1.38277e-05
ZNF445	3.63623	0.533858	2.42572	0.387077	1.14951	6.37253	3.41092e-07	1.38277e-05
CBS	2.44305	0.950986	0.377936	0.314755	1.88035	6.35946	3.54275e-07	1.42676e-05
CDA	6.09437	0.393957	3.3179	0.769493	2.24488	6.35835	3.55418e-07	1.42676e-05
HNRNPA3	4.09234	0.246243	5.35284	0.226787	-1.01787	-6.35838	3.5539e-07	1.42676e-05
CBL	5.06765	0.373665	3.89472	0.33536	1.03251	6.3559	3.5795e-07	1.43227e-05
ABHD5	5.65238	0.513961	3.8046	0.821542	1.69149	6.34712	3.67196e-07	1.46451e-05
TLR5	5.05908	1.13909	2.81751	0.73053	2.1922	6.34212	3.72565e-07	1.48113e-05
FAM200B	3.84528	0.393643	2.538	0.482275	1.17357	6.33835	3.76667e-07	1.48784e-05
RTN3	6.85513	0.358205	5.11392	0.722628	1.53153	6.33266	3.82938e-07	1.50449e-05
GGA1	4.19902	0.214942	5.51038	0.517859	-1.13561	-6.3289	3.87149e-07	1.50517e-05
GTF2H2	3.02809	0.600136	1.86098	0.28356	1.13037	6.3278	3.88384e-07	1.50517e-05
TLR6	4.98139	0.789748	3.00225	0.771554	1.86221	6.32533	3.91179e-07	1.50948e-05
PADI2	5.65079	0.733672	3.28463	0.866237	2.10669	6.32083	3.96331e-07	1.51219e-05
SNRPA1	2.93991	0.322401	4.80568	0.581049	-1.54567	-6.32119	3.95915e-07	1.51219e-05
TST	3.71725	0.357841	1.96937	0.510166	1.45259	6.321	3.96134e-07	1.51219e-05
STEAP4	5.91068	0.583192	2.79831	1.18955	2.65984	6.31424	4.0399e-07	1.53666e-05
H3F3A	8.98491	0.449101	7.73251	0.40471	1.13309	6.30935	4.09766e-07	1.54907e-05
ALPK1	6.3539	0.514183	4.68271	0.754396	1.55069	6.30527	4.14658e-07	1.558e-05
GCA	8.19285	0.914063	5.1471	1.17658	2.71501	6.29801	4.23502e-07	1.57681e-05
ESYT1	4.16523	0.607564	5.46691	0.401873	-1.23991	-6.28491	4.39941e-07	1.60409e-05
SRRM2	5.60898	0.472939	7.59485	0.318135	-1.59584	-6.28269	4.42784e-07	1.6097e-05
FCGR1B	5.62681	0.764233	2.52257	1.01558	2.63322	6.27875	4.47886e-07	1.62143e-05
IL1R1	4.57624	1.0253	1.72494	0.961649	2.5571	6.27376	4.5443e-07	1.63277e-05
XKR8	4.14865	0.502482	2.65742	0.671766	1.39969	6.27129	4.57712e-07	1.63533e-05
TMEM272	3.43165	0.782914	1.53808	0.592621	1.7376	6.26561	4.65333e-07	1.65745e-05
CNIH4	4.77286	0.542483	3.36025	0.288903	1.24065	6.26123	4.71304e-07	1.67328e-05
EIF5	4.92792	0.294522	6.26882	0.426455	-1.13406	-6.26028	4.72601e-07	1.67328e-05
RABGGTB	3.26118	0.398853	4.73398	0.328654	-1.22576	-6.25937	4.73853e-07	1.67328e-05
PHLPP1	2.75971	0.501293	1.71921	0.341044	1.01079	6.25679	4.7742e-07	1.68106e-05
SRSF11	4.43587	0.369189	5.92845	0.289901	-1.21803	-6.24623	4.92324e-07	1.71396e-05
ST3GAL5	3.04276	0.436414	4.48084	0.482328	-1.26267	-6.24272	4.97378e-07	1.72667e-05
SLC22A4	5.43814	0.55016	3.27202	0.910482	1.92323	6.24051	5.00583e-07	1.72856e-05
CCNJL	4.11081	1.24777	1.72154	1.06058	2.4382	6.23755	5.04911e-07	1.73278e-05
DNTTIP1	4.51408	0.33289	3.09871	0.504385	1.21922	6.23236	5.12601e-07	1.73278e-05
FCGR3B	8.91288	0.598085	3.91736	2.19834	4.29798	6.23794	5.04348e-07	1.73278e-05
NLRX1	3.6672	0.320866	2.30651	0.308421	1.11726	6.23132	5.14153e-07	1.73278e-05
NPM1	3.97155	0.766495	5.57926	0.463312	-1.51821	-6.22915	5.17417e-07	1.73278e-05
SRSF6	4.3796	0.354499	5.57682	0.277898	-1.01492	-6.23012	5.15951e-07	1.73278e-05
VCPKMT	3.59947	0.580488	2.5979	0.257761	1.01305	6.23416	5.09924e-07	1.73278e-05
CDC42EP2	4.37025	0.770591	2.71333	0.759581	1.65071	6.2095	5.47879e-07	1.81996e-05
HSDL2	3.73083	0.668091	2.08396	0.634403	1.54212	6.20343	5.5764e-07	1.84246e-05
RRM2B	4.00687	0.390058	2.79353	0.482766	1.10392	6.1972	5.6785e-07	1.86618e-05
HIST1H1T	1.69925	0.860842	0.379555	0.251227	1.367	6.18379	5.90475e-07	1.91168e-05
ZFYVE16	4.6593	0.49337	3.52784	0.419291	1.07836	6.18349	5.91002e-07	1.91168e-05
FPR1	8.51233	0.588259	5.87127	1.26187	2.37549	6.17937	5.98129e-07	1.92967e-05
KLHL21	4.99534	0.482146	3.84721	0.422215	1.08233	6.17283	6.09637e-07	1.96166e-05
MBOAT2	4.97175	0.41735	2.6679	0.830893	1.92889	6.16852	6.17351e-07	1.97617e-05
C3orf62	3.94476	0.61494	2.67465	0.422527	1.22191	6.1676	6.19003e-07	1.97632e-05
SIRPD	3.53946	0.632618	1.51379	0.527593	1.7172	6.16574	6.22366e-07	1.98192e-05
DDX39B	5.66478	0.286319	6.88828	0.29041	-1.00567	-6.16169	6.29755e-07	1.99514e-05
RNF144B	4.52521	0.387271	3.07291	0.551067	1.27118	6.15817	6.36248e-07	2.0054e-05
RASSF2	7.00054	0.377685	5.65748	0.583276	1.21471	6.15247	6.46919e-07	2.0189e-05
HTATIP2	4.3431	0.476307	2.88453	0.326166	1.23627	6.14133	6.6826e-07	2.03217e-05
ILKAP	3.44763	0.248252	4.79895	0.550474	-1.16641	-6.14071	6.69474e-07	2.03217e-05
MLLT6	4.71028	0.559638	6.41562	0.323405	-1.42901	-6.14176	6.67426e-07	2.03217e-05
CAPN2	4.88294	0.387257	6.34178	0.610366	-1.29756	-6.13785	6.75082e-07	2.04416e-05
CA4	5.00487	0.976459	1.77073	1.40708	2.91516	6.13176	6.87181e-07	2.05746e-05
FAM174B	2.84663	0.712604	1.32124	0.367328	1.40398	6.1278	6.95166e-07	2.07271e-05
TNFRSF10C	7.56456	0.757944	3.93491	1.84652	3.28908	6.12725	6.96285e-07	2.07271e-05
SLC22A15	4.80036	0.460468	3.3195	0.405396	1.26321	6.12538	7.00078e-07	2.07459e-05
FAM133B	2.01178	0.360847	3.38854	0.34839	-1.1425	-6.11986	7.11445e-07	2.09256e-05
MPZL1	4.2433	0.921318	2.6319	0.660213	1.66302	6.12055	7.10025e-07	2.09256e-05
LAP3	3.77962	0.631167	4.78396	0.494146	-1.11332	-6.11091	7.30268e-07	2.1226e-05
ZNF644	3.47315	0.463345	4.99388	0.417204	-1.29112	-6.10766	7.37223e-07	2.12776e-05
CDK10	3.21505	0.407131	4.60001	0.377638	-1.17184	-6.10546	7.41967e-07	2.13645e-05
AQP9	7.66575	0.745004	4.38824	1.58774	2.94134	6.09859	7.57007e-07	2.16962e-05
CNTNAP3	3.96892	1.45096	1.34515	1.12552	2.67984	6.0947	7.65648e-07	2.18422e-05
FUS	5.09471	0.418858	6.50029	0.325766	-1.17416	-6.09095	7.74068e-07	2.19807e-05
CDKL5	2.84875	0.550264	1.60181	0.284588	1.1283	6.08977	7.7673e-07	2.20056e-05
WWC3	4.77636	0.52431	3.45314	0.368373	1.18122	6.08764	7.81577e-07	2.20921e-05
NOP58	2.49863	0.481056	4.2103	0.365926	-1.40424	-6.08548	7.86517e-07	2.21302e-05
TGFBI	3.92001	0.694439	5.80785	0.585511	-1.66595	-6.08595	7.85448e-07	2.21302e-05
B4GALT5	5.42885	0.491363	3.36195	0.538975	1.68427	6.08316	7.91872e-07	2.21608e-05
EIF1	6.69058	0.557136	8.03059	0.503748	-1.25043	-6.08267	7.92998e-07	2.21608e-05
SPTAN1	4.50522	0.400945	5.79481	0.353316	-1.10062	-6.08299	7.9227e-07	2.21608e-05
HNRNPU	5.41071	0.290213	6.75279	0.23568	-1.06634	-6.07973	7.99827e-07	2.22507e-05
OSBPL7	1.90545	0.428568	3.19131	0.346453	-1.10733	-6.07704	8.06148e-07	2.23258e-05
ST6GALNAC2	4.49623	0.746731	2.20877	1.11261	2.13144	6.07283	8.16125e-07	2.25009e-05
RBMX	4.19721	0.365436	5.4023	0.324081	-1.02381	-6.06364	8.38304e-07	2.29584e-05
USP16	2.54051	0.425108	3.77215	0.317564	-1.06347	-6.06436	8.3656e-07	2.29584e-05
TALDO1	7.88151	0.219827	6.40591	0.587604	1.24641	6.06176	8.42919e-07	2.29826e-05
TRPM6	2.957	0.589892	0.712872	0.573927	1.83986	6.06247	8.41172e-07	2.29826e-05
EIF4B	5.35237	0.496663	6.48015	0.233549	-1.01557	-6.05811	8.51957e-07	2.31777e-05
RTN2	2.82451	0.564721	1.11551	0.385047	1.43777	6.05507	8.59547e-07	2.32814e-05
LILRB1	3.62608	0.317412	5.05479	0.557048	-1.22651	-6.0466	8.81089e-07	2.37086e-05
AGO4	5.26822	0.394315	3.96425	0.492733	1.15036	6.04326	8.89722e-07	2.37622e-05
GRB10	4.50524	1.20176	1.85701	0.448093	2.3476	6.04318	8.89931e-07	2.37622e-05
RP2	4.36332	0.460426	2.92416	0.519033	1.26703	6.04365	8.88713e-07	2.37622e-05
TCF25	5.40271	0.372853	6.60618	0.300091	-1.01746	-6.0419	8.93271e-07	2.37768e-05
DPP7	4.19108	0.497472	5.85214	0.425178	-1.3882	-6.03864	9.01804e-07	2.38343e-05
PHF23	4.08884	0.263033	2.82312	0.504244	1.08887	6.03772	9.04227e-07	2.38343e-05
TREML2	4.53556	0.620245	2.43969	0.924694	1.88215	6.03739	9.051e-07	2.38343e-05
EXTL3	4.25977	0.553942	3.09744	0.332774	1.08871	6.03231	9.18636e-07	2.39934e-05
MSI2	4.04321	0.420621	5.18118	0.407432	-1.03071	-6.0328	9.1732e-07	2.39934e-05
LAMP2	6.05853	0.281462	4.53135	0.648905	1.31479	6.02835	9.29338e-07	2.42139e-05
MSRB2	2.8738	0.56364	1.39889	0.378888	1.28822	6.02558	9.36877e-07	2.43588e-05
MPEG1	5.0905	0.604474	6.91907	0.785404	-1.65684	-6.01525	9.65589e-07	2.48292e-05
HMGN3	1.25182	0.303772	2.64164	0.303423	-1.11134	-6.01238	9.73721e-07	2.49483e-05
DHRS12	4.22795	0.558509	2.8306	0.43956	1.2553	6.00812	9.85924e-07	2.51044e-05
PRRG4	3.41561	0.881169	1.38342	0.389306	1.78642	6.00833	9.85319e-07	2.51044e-05
SIGLEC1	0.821366	0.627419	4.67418	1.72026	-3.301	-6.00673	9.89952e-07	2.5155e-05
DACH1	1.97706	0.715395	0.323784	0.180712	1.43523	6.00177	1.00439e-06	2.54171e-05
ANXA3	5.45987	1.20801	1.30997	0.893953	3.37301	5.99923	1.01189e-06	2.55543e-05
SIRPB2	5.65343	0.743959	3.98255	0.930018	1.6953	5.99779	1.01615e-06	2.55573e-05
IPMK	3.4801	0.686739	2.3215	0.444313	1.196	5.99349	1.02901e-06	2.58271e-05
GLT1D1	6.01928	0.500983	3.84569	1.01381	1.92257	5.98843	1.04435e-06	2.5952e-05
ARPC5	6.09576	0.479151	4.62599	0.481911	1.27411	5.98464	1.05598e-06	2.60641e-05
PIGX	4.12711	0.461951	2.66764	0.516783	1.27305	5.98416	1.05745e-06	2.60641e-05
PARP12	4.62495	0.600641	6.241	0.445566	-1.40437	-5.98273	1.06188e-06	2.6069e-05
PLCG1	3.25122	0.710479	5.27698	0.48949	-1.71657	-5.98306	1.06085e-06	2.6069e-05
SLC24A3	1.82823	0.707176	0.613138	0.26816	1.19065	5.98119	1.06667e-06	2.61345e-05
POLR3E	2.92746	0.353516	4.16268	0.532815	-1.10494	-5.97413	1.08892e-06	2.64692e-05
TMC8	4.89941	0.553064	6.63692	0.559838	-1.49125	-5.97283	1.09308e-06	2.65105e-05
TMCC3	4.43697	0.833329	2.79587	0.834128	1.6777	5.97225	1.09492e-06	2.65105e-05
ZBTB18	4.71434	0.374737	3.65549	0.54065	1.01619	5.96762	1.10986e-06	2.67671e-05
SSB	1.9378	0.447379	3.33978	0.340061	-1.17535	-5.96404	1.12154e-06	2.68386e-05
KCNJ15	6.89288	0.621354	3.44519	1.71377	3.04127	5.96229	1.12729e-06	2.69018e-05
ZNF438	3.79497	0.768958	1.93659	0.378544	1.61291	5.94966	1.16975e-06	2.7564e-05
GALT	3.45826	0.428492	4.70429	0.320975	-1.06485	-5.94778	1.17618e-06	2.76251e-05
MXD3	5.56567	0.476768	4.18138	0.60424	1.26473	5.94037	1.20195e-06	2.81602e-05
ZNF746	4.8394	0.608644	3.75857	0.380366	1.08239	5.93909	1.20647e-06	2.81602e-05
ORAI2	6.16076	0.314344	4.9345	0.640225	1.13352	5.938	1.21033e-06	2.81969e-05
LYRM1	3.48649	0.591937	2.26229	0.453713	1.1722	5.93309	1.22782e-06	2.84422e-05
ARHGDIA	6.05374	0.427463	7.24555	0.390368	-1.05067	-5.92681	1.2506e-06	2.86722e-05
MKNK1	6.32855	0.783559	5.10683	0.240618	1.2348	5.92806	1.24604e-06	2.86722e-05
STAT2	5.42166	0.584194	6.67599	0.377564	-1.16012	-5.92652	1.25167e-06	2.86722e-05
STARD10	3.9091	0.780994	2.41851	0.479535	1.43024	5.91546	1.29283e-06	2.93964e-05
SSH3	3.73458	0.447346	2.61804	0.343447	1.00007	5.91321	1.30139e-06	2.95364e-05
SRSF10	4.02757	0.434719	5.5897	0.36929	-1.27314	-5.90939	1.31603e-06	2.98037e-05
MED11	3.09989	0.420115	1.8971	0.455002	1.074	5.89868	1.35793e-06	3.02626e-05
ST6GALNAC3	2.20206	0.910501	0.658538	0.199474	1.48037	5.89639	1.36708e-06	3.03566e-05
AL049634.2	3.59765	0.545175	1.64232	0.748273	1.67832	5.89464	1.37408e-06	3.04461e-05
THOC1	2.69016	0.479172	4.40169	0.442583	-1.4017	-5.89414	1.3761e-06	3.04461e-05
CR1	6.30526	0.76573	3.97787	0.967397	2.06763	5.89055	1.39065e-06	3.05035e-05
STX3	6.10721	0.447038	4.01875	1.05116	1.86105	5.89046	1.39102e-06	3.05035e-05
P2RY13	5.88519	0.510367	3.54545	1.01613	2.00961	5.88967	1.39424e-06	3.05053e-05
C9orf66	2.19371	0.530361	1.0082	0.306949	1.06969	5.88762	1.40263e-06	3.05948e-05
KLHL8	3.37594	0.560026	2.3152	0.265232	1.00628	5.88096	1.43026e-06	3.10713e-05
IFI44	3.14657	1.00818	6.13121	0.98451	-2.55994	-5.87866	1.43993e-06	3.11327e-05
SELL	8.17519	0.557761	7.04009	0.492448	1.11503	5.87762	1.44429e-06	3.11723e-05
NLRP12	5.65743	0.452712	3.79852	0.894226	1.65192	5.87592	1.45151e-06	3.12735e-05
NAP1L1	4.6104	0.551085	6.14634	0.31444	-1.28835	-5.87338	1.46233e-06	3.14517e-05
EIF4A2	4.66842	0.507828	6.40472	0.342155	-1.40109	-5.87156	1.47016e-06	3.15648e-05
MLLT3	1.50881	0.388768	2.84999	0.442494	-1.13547	-5.85733	1.53273e-06	3.2522e-05
PRMT5	3.71015	0.567879	2.48831	0.20846	1.08768	5.85605	1.53849e-06	3.2522e-05
ZNF486	2.47255	0.705995	1.3982	0.370708	1.13099	5.85684	1.53496e-06	3.2522e-05
ENGASE	2.96257	0.441245	4.43551	0.334882	-1.20502	-5.85217	1.55606e-06	3.27244e-05
MOSPD2	4.35896	0.437136	3.13141	0.618065	1.15881	5.85231	1.55543e-06	3.27244e-05
TULP4	2.64672	0.471495	3.97601	0.370845	-1.13896	-5.8516	1.55868e-06	3.27244e-05
IL11RA	2.61219	0.594835	4.48375	0.385322	-1.52836	-5.85089	1.5619e-06	3.27362e-05
NDUFV1	3.94226	0.430042	5.28464	0.30917	-1.11252	-5.84592	1.58485e-06	3.31045e-05
DSC2	3.36306	0.737627	1.01163	0.879407	2.0282	5.84344	1.59638e-06	3.3289e-05
SOWAHD	2.8696	0.290918	1.394	0.637632	1.26151	5.84258	1.6004e-06	3.33164e-05
GTDC1	3.73323	0.678826	2.77661	0.339886	1.04615	5.84098	1.60792e-06	3.3382e-05
HIVEP3	1.804	0.425791	2.94673	0.409636	-1.02033	-5.83774	1.62325e-06	3.35451e-05
IGF1R	4.91886	0.578023	3.45592	0.811717	1.43346	5.83681	1.62772e-06	3.35451e-05
ACSL4	4.69183	0.576575	3.57997	0.441405	1.09046	5.83387	1.6418e-06	3.36664e-05
RNF122	3.3482	0.619257	2.21845	0.295727	1.08224	5.835	1.63636e-06	3.36664e-05
FAS	5.0876	0.5141	3.72208	0.55215	1.23763	5.83038	1.65866e-06	3.38433e-05
CBSL	1.85835	0.901141	0.208094	0.161402	1.52019	5.82858	1.66743e-06	3.39099e-05
CLEC4E	4.97501	0.769126	2.76519	0.902966	1.96357	5.82103	1.70471e-06	3.45541e-05
ELP2	3.33965	0.418565	4.95457	0.422861	-1.30475	-5.81285	1.74609e-06	3.52189e-05
UBAP1	5.55172	0.301243	3.73607	0.62484	1.46434	5.80933	1.7642e-06	3.54169e-05
ABHD4	3.90815	0.449698	2.74044	0.423614	1.04708	5.80232	1.80082e-06	3.58534e-05
PECR	3.39939	0.590193	2.12197	0.188009	1.12388	5.80111	1.80719e-06	3.59092e-05
TTYH2	2.15828	0.406783	3.33167	0.498434	-1.05975	-5.79979	1.8142e-06	3.59456e-05
AC015802.6	2.04275	0.751727	0.662286	0.386518	1.31488	5.79842	1.82152e-06	3.59519e-05
AGRN	0.740746	0.391399	2.31045	0.592857	-1.32292	-5.79791	1.82427e-06	3.59519e-05
APOLD1	2.14192	0.694081	1.06635	0.320632	1.10457	5.79603	1.83433e-06	3.59519e-05
GADD45A	3.82439	0.849879	1.52888	0.380159	1.89643	5.79498	1.84e-06	3.59519e-05
HIST2H2BF	5.63049	0.482389	3.87025	0.652169	1.49001	5.79892	1.81883e-06	3.59519e-05
PCSK7	4.32648	0.411778	5.83487	0.435375	-1.23774	-5.79616	1.83365e-06	3.59519e-05
SUB1	3.94621	0.558813	5.79166	0.378606	-1.48869	-5.79444	1.8429e-06	3.59519e-05
TLR8	5.36442	0.609885	3.40243	1.00355	1.80178	5.7945	1.84258e-06	3.59519e-05
LRP10	6.65316	0.422197	5.24563	0.416782	1.17242	5.78021	1.92139e-06	3.65011e-05
S100A11	8.13879	0.644287	6.22298	1.09821	1.83415	5.78064	1.91896e-06	3.65011e-05
TNFAIP8L2	5.02198	0.221592	3.46747	0.737005	1.33239	5.78007	1.9222e-06	3.65011e-05
ZNF281	3.86117	0.626103	2.66023	0.523283	1.18899	5.78266	1.90768e-06	3.65011e-05
BX088645.1	3.42083	1.34344	1.23708	1.04141	2.29763	5.77776	1.93524e-06	3.65556e-05
NPIPB5	5.27708	0.436026	6.61836	0.493649	-1.16374	-5.77746	1.93694e-06	3.65556e-05
2024-09-09	5.95126	0.512381	7.57251	0.370482	-1.32582	-5.77345	1.95988e-06	3.68304e-05
FBXL13	3.58724	0.899227	1.466	0.872903	1.95264	5.77225	1.96677e-06	3.68927e-05
CACNA1E	3.05191	0.888026	0.649209	0.630149	2.0304	5.77156	1.97076e-06	3.69113e-05
RRAGD	3.48446	0.467246	1.50828	0.410174	1.54316	5.76902	1.98551e-06	3.70749e-05
GK	5.55559	0.688198	3.10045	1.06376	2.13146	5.76531	2.0072e-06	3.71491e-05
MAK	2.46177	1.07393	0.743549	0.539334	1.72847	5.76614	2.0023e-06	3.71491e-05
RUNX3	3.63941	0.563678	5.39408	0.571021	-1.48424	-5.76751	1.99428e-06	3.71491e-05
TTC39C	3.6901	0.512684	4.99182	0.479975	-1.16782	-5.76525	2.00757e-06	3.71491e-05
ECHDC2	3.03753	0.46032	4.62919	0.512413	-1.32699	-5.76436	2.01279e-06	3.71898e-05
SLPI	4.71993	1.11176	0.450266	0.681851	3.3057	5.76151	2.02971e-06	3.73277e-05
DDHD1	2.99982	0.396212	4.40405	0.287552	-1.12451	-5.75755	2.05339e-06	3.76577e-05
ENG	1.81732	0.408172	3.09018	0.385764	-1.07408	-5.75674	2.0583e-06	3.76917e-05
RPL9	4.07216	0.638458	5.82175	0.460905	-1.47884	-5.75565	2.06487e-06	3.77559e-05
PSMC6	3.61299	0.40602	4.86261	0.271401	-1.02841	-5.75411	2.07425e-06	3.77803e-05
TSPOAP1	2.15947	0.568828	3.88696	0.681731	-1.50817	-5.75392	2.0754e-06	3.77803e-05
NR4A1	0.842687	0.44748	2.2347	0.530542	-1.20863	-5.75097	2.0934e-06	3.80517e-05
HIP1	4.18855	0.580089	2.51949	0.685336	1.48015	5.74982	2.10051e-06	3.81246e-05
FPGS	3.47154	0.442144	4.67162	0.326872	-1.02748	-5.7472	2.1167e-06	3.82398e-05
IKBIP	3.18254	0.44791	1.76097	0.585536	1.24661	5.74595	2.12446e-06	3.82776e-05
PTTG2	2.78915	0.688421	1.58288	0.438075	1.19426	5.74149	2.15243e-06	3.86684e-05
FCGR2A	8.69458	0.916799	6.31163	1.29883	2.28138	5.73998	2.16199e-06	3.87836e-05
RBM34	2.30731	0.331539	3.84907	0.506091	-1.24995	-5.73907	2.16779e-06	3.87926e-05
FKBP9	2.4412	0.643812	0.956633	0.271031	1.27977	5.73504	2.19355e-06	3.90091e-05
PPP2R5C	6.01205	0.273382	7.54719	0.391988	-1.19465	-5.73537	2.19142e-06	3.90091e-05
DGKA	4.69749	0.488476	6.27923	0.436735	-1.30477	-5.73284	2.20771e-06	3.9148e-05
HLA-DMB	3.95103	0.631288	5.41448	0.536981	-1.33034	-5.72615	2.25148e-06	3.95824e-05
LPCAT2	5.07094	0.562805	2.9444	0.823023	1.79034	5.72114	2.28479e-06	4.01108e-05
DHRS9	4.01461	1.03643	1.46598	0.72744	2.20415	5.72046	2.2894e-06	4.01346e-05
PISD	6.2086	0.581023	5.04864	0.42964	1.10319	5.71753	2.30917e-06	4.04237e-05
DUSP2	2.07733	0.519986	4.747	0.717265	-2.07828	-5.71532	2.3242e-06	4.05715e-05
CREB5	6.36073	0.680599	4.15927	1.18757	2.03409	5.71444	2.33021e-06	4.06188e-05
KIF1B	4.46548	0.585528	2.8646	0.421088	1.35062	5.71259	2.34287e-06	4.07243e-05
DYSF	6.86803	0.594252	4.4331	1.02445	2.06234	5.70722	2.3801e-06	4.11971e-05
WDR43	2.29624	0.327423	3.56876	0.349379	-1.02872	-5.70415	2.40162e-06	4.12222e-05
PGLYRP1	5.99964	1.24141	0.663329	0.968782	4.08055	5.70279	2.41118e-06	4.13287e-05
HRH2	5.90206	0.729534	4.09985	0.849556	1.67931	5.70187	2.41775e-06	4.13838e-05
FNBP4	4.21861	0.392367	5.56203	0.358335	-1.09733	-5.70041	2.42807e-06	4.14335e-05
NMNAT1	2.56819	0.478286	1.39897	0.246109	1.00303	5.70004	2.43074e-06	4.14335e-05
PGS1	6.59547	0.796927	5.29314	0.471783	1.31477	5.69613	2.45881e-06	4.17389e-05
FYN	4.99728	0.746232	7.13831	0.545704	-1.77467	-5.69301	2.48137e-06	4.18337e-05
LENG8	4.88063	0.41089	6.42034	0.396479	-1.23444	-5.69088	2.49696e-06	4.2039e-05
HLA-DRB1	5.11853	0.960868	6.91271	0.71809	-1.74006	-5.68223	2.56112e-06	4.30017e-05
CPD	5.10538	0.57871	3.71819	0.808919	1.37471	5.68039	2.575e-06	4.30831e-05
TTC7A	4.08916	0.344736	5.33803	0.397134	-1.03245	-5.67872	2.58766e-06	4.32118e-05
TUBGCP6	3.58697	0.352398	4.88292	0.365306	-1.05379	-5.6779	2.59386e-06	4.32568e-05
CD177	6.27835	2.1592	0.324521	0.266227	4.74795	5.67688	2.60167e-06	4.33283e-05
EPHB2	0.498523	0.35941	1.92992	0.698945	-1.26401	-5.67626	2.60638e-06	4.33482e-05
LRFN1	3.2753	0.711463	2.01863	0.422205	1.22195	5.67438	2.62081e-06	4.34709e-05
PRR33	2.29635	0.546893	0.949024	0.278763	1.14494	5.6719	2.63999e-06	4.36215e-05
SF1	6.04707	0.32321	7.80205	0.532157	-1.38175	-5.66876	2.6644e-06	4.38985e-05
OAS2	3.74063	0.667823	5.51207	0.652549	-1.5519	-5.66235	2.71502e-06	4.43765e-05
TMC6	5.42945	0.585472	7.08622	0.470227	-1.39049	-5.65779	2.75156e-06	4.48548e-05
C14orf119	3.07311	0.301211	1.74644	0.39268	1.06201	5.6508	2.80862e-06	4.54984e-05
EVL	5.40109	0.912427	7.92632	0.599443	-2.08533	-5.6507	2.8095e-06	4.54984e-05
TPST1	3.55441	1.66957	1.4517	0.698673	2.34636	5.65136	2.80398e-06	4.54984e-05
RPL27A	5.10667	0.629469	6.59908	0.319668	-1.27648	-5.64716	2.83877e-06	4.58519e-05
CCDC88C	4.81743	0.543524	6.34608	0.451031	-1.29007	-5.64666	2.84296e-06	4.58595e-05
ASF1B	3.28073	0.526764	1.45542	0.279191	1.42515	5.64225	2.88004e-06	4.62284e-05
HAL	4.93537	0.967548	3.22248	0.742017	1.70448	5.63699	2.9248e-06	4.67701e-05
SLC2A14	1.94396	0.867974	0.487749	0.274774	1.38528	5.63764	2.91925e-06	4.67701e-05
B9D2	3.82864	0.483022	2.56699	0.485659	1.12061	5.63187	2.96914e-06	4.70362e-05
GBGT1	4.78185	0.625942	3.57831	0.487994	1.16186	5.63192	2.96866e-06	4.70362e-05
TBC1D14	5.58347	0.590072	4.46706	0.440083	1.08083	5.63146	2.97271e-06	4.70362e-05
MYO1G	5.35062	0.402975	6.66073	0.561552	-1.14368	-5.62044	3.07048e-06	4.83277e-05
KLF4	3.02602	0.476603	5.09629	0.967299	-1.7763	-5.61972	3.07695e-06	4.83677e-05
DOCK10	3.94537	0.560557	5.56325	0.410776	-1.33565	-5.61735	3.09839e-06	4.85662e-05
KCNE1	4.05405	1.14936	1.9771	0.532051	1.935	5.6159	3.11163e-06	4.86647e-05
LY96	3.43685	0.827895	1.87727	0.678966	1.5217	5.61478	3.1219e-06	4.87634e-05
SLC25A36	2.9691	0.415664	4.48043	0.577183	-1.2691	-5.61287	3.13947e-06	4.89757e-05
ETS1	5.42117	0.734642	7.46082	0.507498	-1.6863	-5.60948	3.17083e-06	4.934e-05
TLR1	6.93433	0.619039	5.0544	0.973769	1.71706	5.60567	3.20651e-06	4.97069e-05
BIK	1.90691	0.67473	0.734124	0.236698	1.10504	5.60518	3.2111e-06	4.97155e-05
PRF1	4.7782	1.04082	7.19623	0.933432	-2.17566	-5.60358	3.22624e-06	4.98873e-05
SMAD3	3.49705	0.444866	5.06944	0.630095	-1.33348	-5.60094	3.25137e-06	5.01501e-05
ARHGEF3	4.04833	0.399574	5.23515	0.400307	-1.01025	-5.59939	3.26618e-06	5.02526e-05
SIPA1L2	4.0983	0.881269	2.27938	0.738128	1.70314	5.59807	3.27892e-06	5.03231e-05
UBXN11	4.41995	0.457542	5.49856	0.609738	-1.06042	-5.58838	3.37354e-06	5.15186e-05
FAM19A2	3.61581	0.81171	2.06882	0.433121	1.42534	5.58779	3.37932e-06	5.1543e-05
EXOC6	3.9208	0.605614	2.68643	0.370296	1.12535	5.58651	3.39208e-06	5.16453e-05
IL18RAP	5.0767	1.17436	3.02987	0.810227	2.00725	5.58268	3.43041e-06	5.20646e-05
PTMA	5.39306	0.65315	7.02703	0.42691	-1.38675	-5.58022	3.45529e-06	5.23776e-05
TMEM140	6.11797	0.601736	4.93022	0.493046	1.13678	5.57846	3.47321e-06	5.25845e-05
GNLY	4.69517	1.21185	7.66415	0.927026	-2.55759	-5.5767	3.49126e-06	5.27283e-05
CD9	4.30306	0.634335	2.57721	0.570942	1.47135	5.57221	3.53758e-06	5.32973e-05
PFKFB4	5.34679	0.562621	3.70279	0.854199	1.50785	5.56531	3.61001e-06	5.40581e-05
CSF2RA	5.58145	0.420012	3.95386	0.846108	1.44599	5.55767	3.69192e-06	5.50839e-05
USP36	2.89269	0.541097	4.48293	0.602697	-1.36354	-5.55569	3.71348e-06	5.53385e-05
F5	3.90592	0.691942	2.07296	0.48538	1.53162	5.55386	3.73347e-06	5.54262e-05
ORM1	3.51514	1.01721	0.449411	0.632175	2.44538	5.5541	3.73081e-06	5.54262e-05
TPCN1	2.8138	0.512134	4.27173	0.362961	-1.20052	-5.55429	3.72868e-06	5.54262e-05
PID1	0.899312	0.541825	2.33719	0.597469	-1.27627	-5.55009	3.77498e-06	5.58497e-05
NKTR	4.7009	0.337789	6.0414	0.290304	-1.0444	-5.54669	3.81285e-06	5.63424e-05
AKR1E2	2.74304	0.491495	1.23407	0.588221	1.29121	5.54456	3.83681e-06	5.64259e-05
GNL1	2.17019	0.336553	3.51689	0.599904	-1.14956	-5.53419	3.95547e-06	5.77574e-05
RGL4	4.94978	1.1758	1.73107	0.810296	2.64169	5.52905	4.01566e-06	5.83597e-05
TRIM21	4.86297	0.381246	3.34202	0.520244	1.23311	5.52667	4.04387e-06	5.87004e-05
GHRL	3.27029	0.470388	1.8105	0.447803	1.20462	5.52535	4.05954e-06	5.88586e-05
IL1RL1	2.68003	1.5444	0.290155	0.428689	2.31139	5.51864	4.1403e-06	5.96785e-05
SNX10	5.16428	0.392599	3.97962	0.619695	1.0855	5.50902	4.25906e-06	6.09173e-05
SREK1	3.65624	0.282348	5.00583	0.542534	-1.10914	-5.50193	4.34871e-06	6.16726e-05
ZDHHC18	6.31039	0.551442	4.53181	1.05516	1.66402	5.502	4.34776e-06	6.16726e-05
PI3	5.4123	1.35045	0.618938	1.33314	3.7899	5.49844	4.39346e-06	6.20929e-05
MPST	4.00695	0.367706	2.66644	0.517192	1.11838	5.49584	4.42718e-06	6.24263e-05
ZNF467	5.62033	0.422362	4.09717	0.893627	1.40627	5.49481	4.4405e-06	6.24554e-05
RBM14	4.68432	0.296856	6.00106	0.391699	-1.03902	-5.49202	4.4771e-06	6.28426e-05
SDCBP	7.23829	0.529925	5.54669	0.731587	1.45769	5.4916	4.48262e-06	6.28485e-05
ADM	4.81995	0.885866	1.98261	1.17349	2.40852	5.48562	4.56211e-06	6.37094e-05
PLIN5	3.76794	0.904077	1.47708	0.843243	1.9863	5.48301	4.59721e-06	6.40905e-05
SIGLEC5	5.52576	0.502064	3.45305	0.709045	1.65937	5.48124	4.62111e-06	6.42058e-05
NAAA	3.91093	0.439217	5.17161	0.475926	-1.08244	-5.47921	4.64882e-06	6.45181e-05
KIF3C	2.74345	0.699893	1.09009	0.294398	1.37952	5.47857	4.65756e-06	6.4564e-05
HSPA1B	5.55015	0.481057	3.721	0.691854	1.50144	5.47352	4.72716e-06	6.50195e-05
SFI1	4.19305	0.53464	5.75595	0.387848	-1.2689	-5.47372	4.72438e-06	6.50195e-05
SLC48A1	4.32246	0.583999	2.61234	0.604664	1.43895	5.47405	4.71986e-06	6.50195e-05
ADGRE3	5.43667	0.95516	2.94836	1.24389	2.27103	5.46815	4.80227e-06	6.58323e-05
LYN	7.07412	0.457529	5.92803	0.502717	1.03639	5.46434	4.85637e-06	6.62057e-05
H1FX	4.27931	0.611801	5.56325	0.458117	-1.16755	-5.46165	4.89485e-06	6.66565e-05
TPRG1L	4.76895	0.251754	3.45536	0.415314	1.02931	5.45826	4.94398e-06	6.71771e-05
NFE2	7.43811	0.248193	4.97957	1.23233	2.05115	5.45739	4.95653e-06	6.72734e-05
LUC7L3	3.61399	0.325175	5.01677	0.336053	-1.08088	-5.45452	4.99856e-06	6.76948e-05
PTCD3	3.36683	0.448052	4.65103	0.367476	-1.06187	-5.4497	5.06982e-06	6.84342e-05
EPOR	3.38359	0.375903	2.06064	0.43391	1.0768	5.449	5.08029e-06	6.85005e-05
MBOAT7	7.24989	0.630882	5.54396	0.941787	1.59072	5.44746	5.10334e-06	6.8607e-05
ST3GAL4	4.68978	0.683679	3.03661	0.716903	1.48797	5.4478	5.09825e-06	6.8607e-05
CCDC125	3.58602	0.429886	1.92469	0.461257	1.3047	5.44453	5.14741e-06	6.88033e-05
TCERG1	3.02294	0.401724	4.4151	0.419754	-1.12143	-5.44225	5.18204e-06	6.91162e-05
KIAA1257	2.7043	0.999459	1.12798	0.642121	1.59312	5.44051	5.20863e-06	6.93959e-05
B3GNTL1	3.85634	0.698815	2.61964	0.485604	1.19781	5.4397	5.22104e-06	6.94824e-05
BEST1	4.65626	0.755735	2.95405	0.959017	1.64876	5.43935	5.22641e-06	6.94824e-05
RNF141	4.36312	0.600377	3.17655	0.506453	1.12531	5.43764	5.25265e-06	6.97561e-05
ZBTB10	0.773021	0.372196	2.37674	0.5361	-1.27377	-5.43027	5.36761e-06	7.08249e-05
RAP1B	5.73337	0.412853	6.97089	0.421979	-1.03529	-5.42904	5.38706e-06	7.09296e-05
RSRC2	3.89731	0.265556	5.29741	0.482743	-1.10488	-5.4292	5.38456e-06	7.09296e-05
FLNA	7.21801	0.685568	8.70959	0.60018	-1.35764	-5.42738	5.41349e-06	7.11256e-05
TBKBP1	3.40241	0.687797	2.32199	0.431804	1.09722	5.42388	5.46939e-06	7.16024e-05
TLR4	5.96429	0.551354	4.44738	1.00159	1.49316	5.42193	5.50074e-06	7.18127e-05
ST3GAL6	4.07404	0.456866	2.54154	0.707101	1.32416	5.42024	5.52815e-06	7.20942e-05
NEK6	5.19287	0.474461	4.06515	0.520809	1.03665	5.41524	5.61002e-06	7.27002e-05
PLXNB2	3.87386	0.531792	5.49121	0.981611	-1.52424	-5.41588	5.59943e-06	7.27002e-05
CSF1R	3.83955	0.567469	5.77408	0.953784	-1.68848	-5.41344	5.63978e-06	7.29325e-05
PHTF1	4.08802	0.603404	2.83266	0.49984	1.15681	5.41357	5.63756e-06	7.29325e-05
MMP25	7.6029	0.812447	4.89536	1.64791	2.51503	5.4095	5.70539e-06	7.34726e-05
CSF2RB	7.0888	0.580846	4.90856	1.09328	1.88956	5.40902	5.7134e-06	7.34989e-05
FAM129A	6.79617	0.75104	4.53788	1.2005	2.03734	5.40428	5.79351e-06	7.43742e-05
CHRNA10	2.23387	0.567199	0.786218	0.338089	1.19606	5.40203	5.83193e-06	7.46392e-05
RPL5	5.37738	0.895782	7.00389	0.601228	-1.53618	-5.39951	5.8753e-06	7.47326e-05
DHX34	4.94725	0.652358	3.75844	0.575127	1.17565	5.39668	5.92437e-06	7.4819e-05
GDE1	5.42802	0.420376	3.61446	0.577408	1.42293	5.39725	5.9145e-06	7.4819e-05
HNRNPDL	4.01452	0.421454	5.33953	0.323868	-1.05804	-5.39663	5.9253e-06	7.4819e-05
JUP	1.6264	0.542901	3.43111	0.763579	-1.5249	-5.39765	5.90752e-06	7.4819e-05
LILRA2	6.36191	0.414874	4.55332	0.942622	1.56684	5.39676	5.923e-06	7.4819e-05
TMEM123	4.72825	0.620422	6.18462	0.353983	-1.22962	-5.39674	5.92332e-06	7.4819e-05
SMIM1	3.71893	1.18149	1.65113	0.609505	1.92826	5.39534	5.9477e-06	7.49483e-05
CYP4F3	5.72369	0.457943	2.66198	1.40161	2.49343	5.38563	6.11982e-06	7.65926e-05
TSPAN2	4.30268	0.820611	1.87598	0.526858	1.91872	5.3783	6.25317e-06	7.7884e-05
GFOD2	4.44747	0.481377	2.5263	0.471074	1.47302	5.37487	6.31638e-06	7.81832e-05
IGSF6	5.56831	0.384358	3.68895	0.896246	1.5732	5.37407	6.33129e-06	7.81832e-05
SPOCK2	4.3627	0.765157	6.55421	0.632688	-1.78349	-5.37575	6.30006e-06	7.81832e-05
SYTL2	1.95181	0.805459	3.54483	0.574655	-1.45684	-5.37449	6.32361e-06	7.81832e-05
GOLGA8B	3.10031	0.547991	4.74232	0.379779	-1.30628	-5.37036	6.4007e-06	7.88035e-05
ITPR3	2.14808	0.41676	3.40023	0.380981	-1.02624	-5.36784	6.4482e-06	7.90465e-05
STIL	3.0989	0.675986	1.29512	0.332733	1.44688	5.36773	6.45046e-06	7.90465e-05
CCDC59	1.73872	0.479653	3.06254	0.398132	-1.09757	-5.36424	6.51679e-06	7.95966e-05
DNHD1	2.18201	0.388666	3.4435	0.419095	-1.03176	-5.35952	6.60792e-06	8.04704e-05
GPR160	4.1069	0.695577	2.37055	0.377986	1.42427	5.35583	6.67983e-06	8.11466e-05
VNN1	3.926	1.09037	1.40247	0.664541	2.1265	5.35558	6.68475e-06	8.11466e-05
HLA-DRA	6.35149	1.00674	8.43782	0.791838	-1.88435	-5.35003	6.79477e-06	8.22581e-05
ARHGEF1	6.62518	0.412747	7.96431	0.389955	-1.07525	-5.34622	6.87111e-06	8.30192e-05
RUNDC3A	5.56304	0.951581	2.39401	1.14409	2.57685	5.34632	6.86913e-06	8.30192e-05
PIEZO1	4.21721	0.591027	5.70937	0.705808	-1.34352	-5.34224	6.95194e-06	8.35938e-05
FAM8A1	4.78488	0.44391	3.40008	0.793926	1.27092	5.33612	7.07811e-06	8.49373e-05
DTX3	1.17303	0.415044	2.39858	0.390882	-1.00987	-5.33301	7.14315e-06	8.54817e-05
NCOR2	4.15984	0.43535	5.39163	0.433756	-1.03511	-5.33223	7.15948e-06	8.55805e-05
HINT1	3.13093	0.64175	4.20918	0.325435	-1.02782	-5.32854	7.23751e-06	8.6271e-05
EMID1	1.71904	0.519059	0.388495	0.195998	1.07121	5.32666	7.27763e-06	8.65729e-05
COL18A1	4.44525	0.649641	2.79085	0.975913	1.56978	5.32441	7.32591e-06	8.69046e-05
NRROS	3.80581	0.435993	4.95645	0.630855	-1.07035	-5.32437	7.32667e-06	8.69046e-05
ARAP3	4.42171	0.651962	2.84138	0.766774	1.43788	5.32152	7.38841e-06	8.73009e-05
DPH1	2.8478	0.487983	4.12603	0.330333	-1.05274	-5.32169	7.38467e-06	8.73009e-05
SMIM3	3.27882	0.385146	2.08208	0.514283	1.02467	5.32226	7.37223e-06	8.73009e-05
CD6	3.80545	0.889751	6.10755	0.632953	-1.89105	-5.31933	7.43596e-06	8.7331e-05
CEP95	3.16575	0.26832	4.57568	0.5239	-1.11434	-5.32061	7.40806e-06	8.7331e-05
NR1D2	2.00034	0.494842	3.37474	0.513643	-1.16386	-5.31962	7.42973e-06	8.7331e-05
PKD1	2.28374	0.471385	3.64009	0.305914	-1.08428	-5.31912	7.44057e-06	8.7331e-05
KLHL2	4.93707	0.827065	3.52587	0.468081	1.33812	5.315	7.53112e-06	8.8142e-05
NPIPB4	5.58826	0.502651	6.88309	0.582661	-1.14928	-5.3117	7.6045e-06	8.8664e-05
GOLGA8A	2.83934	0.415681	4.37484	0.519069	-1.2262	-5.30843	7.6779e-06	8.92664e-05
PADI4	6.38173	0.568722	3.74374	0.919964	2.05549	5.29691	7.94228e-06	9.16485e-05
VNN3	5.38674	0.821838	3.34464	1.34233	2.00453	5.29125	8.07531e-06	9.29226e-05
LRP1	3.75514	0.663194	5.87801	1.16727	-1.89697	-5.28499	8.22533e-06	9.43845e-05
OAZ2	6.22965	0.355438	4.91867	0.626501	1.11923	5.28341	8.26345e-06	9.47338e-05
ITGB7	4.00745	0.803987	5.54255	0.429665	-1.37267	-5.28298	8.27412e-06	9.47391e-05
SAMHD1	5.98054	0.553759	7.40773	0.76444	-1.31183	-5.27866	8.3797e-06	9.5367e-05
SPN	4.01302	0.757802	5.20416	0.61899	-1.23906	-5.27595	8.44667e-06	9.58534e-05
RBM39	6.15466	0.297371	7.6872	0.461681	-1.16788	-5.2734	8.51009e-06	9.6307e-05
ALOX12	2.90412	0.657435	1.66229	0.553262	1.18102	5.27297	8.52096e-06	9.63236e-05
FUBP1	4.53044	0.422834	6.03043	0.380987	-1.16275	-5.27272	8.52718e-06	9.63236e-05
KAZN	2.20197	0.927622	0.518878	0.395599	1.51068	5.27118	8.56582e-06	9.66714e-05
IFI44L	2.7204	1.25575	6.02041	1.32754	-2.81481	-5.26891	8.62309e-06	9.69334e-05
RPS23	3.63481	0.709731	4.76933	0.738313	-1.23721	-5.26795	8.64758e-06	9.70608e-05
CCDC71L	3.42442	0.662693	2.17088	0.498144	1.16954	5.26613	8.6938e-06	9.74007e-05
C8orf59	2.04536	0.604428	3.15311	0.404149	-1.03528	-5.26111	8.82292e-06	9.84015e-05
WIPI1	4.50597	0.452089	3.07366	0.461152	1.15519	5.26046	8.83981e-06	9.85008e-05
IRF2BPL	4.67378	0.970154	3.3332	0.393863	1.36941	5.25381	9.0142e-06	0.00010005
HLA-DPA1	4.7258	0.783322	6.46865	0.530109	-1.49272	-5.25292	9.0379e-06	0.000100075
MAP4K1	3.45234	0.53237	4.77649	0.383234	-1.10449	-5.25181	9.06729e-06	0.000100269
TMEM154	5.7417	0.564604	4.18831	0.804342	1.39361	5.2473	9.18825e-06	0.000101252
CARD6	3.52038	0.683133	1.82831	0.404443	1.38316	5.24365	9.28714e-06	0.000102192
AVIL	3.48989	0.901888	1.66341	0.61876	1.6213	5.24126	9.35261e-06	0.00010282
RAB3D	6.15625	0.431211	4.76706	0.783159	1.25095	5.23718	9.46538e-06	0.000103782
KIAA0040	5.24319	0.521265	4.0969	0.733439	1.14249	5.23143	9.6266e-06	0.000105363
TLR10	3.43148	0.962963	1.80354	0.612325	1.55233	5.22589	9.78445e-06	0.000106711
THBD	2.97997	0.874805	1.65823	0.810215	1.43535	5.22314	9.86369e-06	0.00010729
CST7	6.9834	0.876083	4.95013	0.878403	1.79738	5.21131	1.02126e-05	0.000110277
TRDJ1	1.52054	1.00625	3.2698	0.751058	-1.67748	-5.20982	1.02573e-05	0.000110418
SCN9A	1.56735	0.682755	0.423546	0.106635	1.0371	5.20849	1.02974e-05	0.000110737
IL13RA1	4.62375	0.847038	3.3715	0.678268	1.33264	5.20712	1.03389e-05	0.000110894
LITAF	8.3552	0.694665	6.95878	0.866933	1.39633	5.20369	1.04437e-05	0.000111726
RSL24D1	2.81713	0.644066	3.98919	0.382803	-1.07657	-5.20165	1.05063e-05	0.000112201
SVIL	5.39517	0.427287	3.85201	0.819145	1.34121	5.20088	1.05301e-05	0.000112357
GALNT14	3.06914	1.0088	0.858951	0.567754	1.85849	5.19895	1.059e-05	0.000112801
TROAP	3.07005	0.577373	1.24986	0.481964	1.42295	5.19577	1.06893e-05	0.000113564
HSPA1A	6.11787	0.470441	4.33592	0.776134	1.46267	5.19342	1.07634e-05	0.000114155
CD4	3.64471	0.782233	5.87659	1.04414	-1.92323	-5.19271	1.07859e-05	0.000114296
CKLF-CMTM1	4.36197	1.34484	1.71742	0.883275	2.34477	5.19024	1.08642e-05	0.000115026
CD69	1.57675	0.626993	4.08403	1.00857	-2.00489	-5.18369	1.10752e-05	0.000116878
CCDC84	3.66119	0.442278	4.92673	0.330035	-1.01096	-5.18212	1.11263e-05	0.000117197
ADGRG3	6.43518	0.615978	3.30736	1.86991	2.73477	5.18117	1.11575e-05	0.000117426
MYBL1	1.64867	0.701208	3.72589	0.567335	-1.6393	-5.17932	1.12181e-05	0.000117963
TCEANC	3.29615	0.759161	1.76221	0.343378	1.31273	5.17306	1.14264e-05	0.000119744
KDM6B	6.08214	0.655177	4.90808	0.629062	1.16458	5.16743	1.16168e-05	0.000121019
USP18	0.886324	0.497804	2.0683	0.56983	-1.06726	-5.1624	1.17897e-05	0.000122406
AMN1	3.69326	0.702224	2.42387	0.728999	1.27381	5.16196	1.18048e-05	0.000122459
SRXN1	5.21432	0.496238	3.28258	0.909894	1.60262	5.15827	1.19334e-05	0.000123482
RAB31	5.9974	0.504216	4.67328	0.383194	1.0809	5.1565	1.19956e-05	0.000123792
TSPYL2	1.31999	0.440253	2.90766	0.572522	-1.26248	-5.1558	1.202e-05	0.000123859
FCGR1A	5.33117	1.05165	2.43999	0.818986	2.30833	5.15419	1.20772e-05	0.000124344
CASS4	4.00218	0.886071	2.42963	0.840208	1.55296	5.15253	1.21361e-05	0.000124742
CD300E	3.26619	0.623803	4.93502	1.01795	-1.55884	-5.14794	1.23009e-05	0.000126138
TMEM243	3.28623	0.4257	5.13314	0.587099	-1.41052	-5.1436	1.24585e-05	0.000127207
RBM47	6.37654	0.714694	4.98937	0.839022	1.37917	5.13968	1.26028e-05	0.000128361
SOD2	4.80224	0.300682	2.89836	0.920363	1.54206	5.13659	1.27175e-05	0.000129228
NFIL3	4.79316	0.61499	3.07896	1.04035	1.58651	5.13576	1.27483e-05	0.000129416
RPL13A	7.23676	0.863747	9.11089	0.669172	-1.62345	-5.13509	1.27735e-05	0.000129565
GNAQ	4.78329	0.47529	3.66452	0.706701	1.08584	5.13433	1.28019e-05	0.000129684
GPSM2	2.34246	0.411106	0.943173	0.341852	1.0734	5.13412	1.28098e-05	0.000129684
ADGRG1	2.8871	0.964325	5.03683	0.88538	-1.88454	-5.12766	1.30551e-05	0.000131447
HCAR2	4.5872	0.891753	2.01567	1.44529	2.30153	5.12381	1.32034e-05	0.000132722
SNRNP70	4.94469	0.315347	6.27935	0.459941	-1.03784	-5.12145	1.32951e-05	0.00013321
ITPKC	2.96741	0.794346	1.89239	0.145973	1.07144	5.1197	1.33638e-05	0.000133478
KIF13A	4.29537	0.449383	3.08751	0.749908	1.13661	5.11593	1.35125e-05	0.000134514
ELOVL7	2.87085	0.560766	1.68952	0.570819	1.09062	5.11479	1.35575e-05	0.000134694
LTBP4	2.28596	0.449413	3.67944	0.430284	-1.10524	-5.11236	1.36546e-05	0.000135382
RFX2	4.42906	0.942093	2.69945	0.988197	1.70812	5.108	1.38304e-05	0.000136685
TNFAIP6	3.57332	0.972714	0.825923	0.927914	2.21556	5.1064	1.38954e-05	0.000137217
ALDH1A2	4.5339	1.0609	2.18825	1.26368	2.17104	5.10069	1.41303e-05	0.000139091
CBLB	3.00007	0.529375	4.33354	0.360537	-1.0848	-5.10076	1.41276e-05	0.000139091
2024-03-02	3.74431	0.439256	2.11542	0.46237	1.24346	5.09722	1.42748e-05	0.000139954
PFKFB2	4.18662	1.44097	1.71869	0.449295	2.19129	5.09688	1.42889e-05	0.000139982
PDCD4	4.29235	0.362097	5.54548	0.510635	-1.02097	-5.08965	1.45955e-05	0.000142164
ANKRD36B	2.37778	0.623961	3.63637	0.352065	-1.08708	-5.08048	1.49932e-05	0.000145036
GABRR2	2.63615	0.974776	1.05497	0.374344	1.45415	5.07948	1.50374e-05	0.00014535
EPAS1	1.89834	0.938496	0.65924	0.308229	1.2604	5.07338	1.5309e-05	0.000147627
RNF213	6.37167	0.537849	7.75952	0.552832	-1.17193	-5.06974	1.54732e-05	0.000148862
LY6E	5.32002	0.981743	7.73963	1.02617	-2.06921	-5.06892	1.55105e-05	0.000149035
S100P	4.16867	1.23766	0.381958	0.30905	2.79781	5.06881	1.55154e-05	0.000149035
GSTP1	5.10255	0.623323	6.25223	0.554587	-1.09491	-5.06659	1.56169e-05	0.00014983
TMEM63A	5.3585	0.507629	6.56272	0.465688	-1.03266	-5.06138	1.58571e-05	0.000151608
NLRC4	4.59102	0.768774	2.31697	0.820001	1.82904	5.05712	1.60568e-05	0.000152998
SORBS3	1.76327	0.559107	3.29255	0.502572	-1.23714	-5.05035	1.63785e-05	0.000155388
VMP1	7.29098	0.556313	6.22886	0.745668	1.10473	5.04502	1.66366e-05	0.000157231
NPL	5.58918	0.280099	3.8249	0.808171	1.3967	5.04352	1.671e-05	0.000157804
ALAS1	4.25814	0.355818	2.88992	0.224061	1.00129	5.03872	1.69467e-05	0.000159307
HIST1H4I	3.9978	0.545409	2.32108	0.391444	1.28266	5.03649	1.70581e-05	0.000159866
PGD	7.34208	0.578367	5.56217	0.78296	1.47487	5.03553	1.7106e-05	0.000160193
CMTM6	6.12784	0.397612	4.97078	0.604668	1.01518	5.03386	1.71897e-05	0.000160855
EIF4E3	5.45274	0.556901	3.94216	0.826191	1.34742	5.03223	1.72724e-05	0.000161384
ADORA3	1.55573	0.729541	0.348712	0.198883	1.08672	5.03091	1.73392e-05	0.00016164
TREML1	4.61609	0.745525	2.78229	0.984511	1.6493	5.02595	1.7593e-05	0.000163388
IL18R1	4.24809	1.38446	2.54109	0.432025	1.78259	5.01733	1.80436e-05	0.00016632
HECW2	1.56805	0.920227	0.394964	0.356345	1.22017	5.00697	1.85995e-05	0.000170045
NFATC2	2.67013	0.525581	4.00018	0.378749	-1.07366	-4.99885	1.90474e-05	0.00017324
XAF1	4.08552	1.0066	6.25013	0.853763	-1.87463	-4.99854	1.90648e-05	0.00017327
CCPG1	5.13441	0.533153	3.73651	0.466313	1.13766	4.99756	1.91195e-05	0.000173464
RPL3	6.61916	0.915806	8.40397	0.561453	-1.54956	-4.99716	1.91424e-05	0.000173464
GGA2	3.7327	0.408135	5.24913	0.779826	-1.274	-4.99328	1.9361e-05	0.000174931
ERV3-1	4.95741	0.92606	3.81276	0.497113	1.24628	4.99239	1.94117e-05	0.000175131
SIGLEC9	5.70144	0.544506	4.16006	0.913361	1.39235	4.99169	1.94514e-05	0.000175233
RPL11	4.33764	0.824615	5.99674	1.02687	-1.61516	-4.99037	1.95271e-05	0.000175658
RAB36	2.06247	1.1069	0.46347	0.225391	1.50946	4.98722	1.97077e-05	0.000176638
NPIPB3	5.25859	0.531851	6.46995	0.552971	-1.0693	-4.98453	1.98639e-05	0.000177651
AL162377.3	2.11846	0.736294	0.715329	0.302122	1.1985	4.98333	1.9934e-05	0.000178014
RPS25	4.04662	0.832376	5.59673	0.944986	-1.53189	-4.98321	1.9941e-05	0.000178014
APOL3	4.58668	0.791071	5.98189	0.61857	-1.30833	-4.97369	2.05051e-05	0.000181968
CAPNS2	2.42635	0.707519	0.940134	0.463054	1.26053	4.97238	2.05837e-05	0.000182368
PLXND1	3.10925	0.513003	4.57143	0.813448	-1.29183	-4.9651	2.10271e-05	0.000185496
ANKRD36C	2.79882	0.620655	4.29184	0.367465	-1.19702	-4.96273	2.1174e-05	0.000186392
TAX1BP3	3.66078	0.466345	2.3643	0.549565	1.08086	4.96292	2.11617e-05	0.000186392
CIITA	4.16725	0.621449	5.59699	0.687249	-1.26439	-4.95946	2.13777e-05	0.000187782
FAR2	4.87762	0.52705	3.08281	0.690221	1.41789	4.95893	2.14106e-05	0.000187937
ANO10	3.76526	0.490321	2.40879	0.356981	1.0625	4.95836	2.14465e-05	0.000188119
ARG1	4.04562	1.42578	0.696452	0.627504	2.63779	4.95759	2.14947e-05	0.000188274
PAM	4.02992	0.596707	3.0467	0.622553	1.0228	4.9569	2.15386e-05	0.000188524
AOC2	2.61661	0.786559	1.3779	0.512566	1.19729	4.95421	2.17085e-05	0.00018958
SQOR	5.32558	0.399607	3.9701	0.527955	1.07899	4.9533	2.17669e-05	0.00018958
HLA-DPB1	4.55372	0.940967	6.29802	0.460825	-1.51026	-4.94963	2.2002e-05	0.000191144
CD83	1.47072	0.370037	3.43228	1.27603	-1.72776	-4.94901	2.20421e-05	0.0001913
DDIAS	2.59449	0.677863	1.17423	0.390146	1.18964	4.94575	2.22532e-05	0.000192458
BCLAF1	4.39297	0.387095	5.80948	0.396148	-1.06623	-4.94329	2.2414e-05	0.000193439
SLC19A1	5.53738	0.6307	3.98816	0.987314	1.45533	4.93915	2.26876e-05	0.000195526
UBE2J1	5.16392	0.623581	3.90427	0.540843	1.12497	4.93245	2.31368e-05	0.00019815
ANO9	1.94082	0.607292	3.42096	0.353622	-1.1759	-4.92648	2.35446e-05	0.000200945
CHST15	6.40287	0.717339	5.33628	0.548586	1.09044	4.92286	2.37958e-05	0.000202248
ASPH	5.14634	1.06222	3.54319	0.975216	1.67557	4.91242	2.45342e-05	0.000206935
TGFBR3	2.2708	0.749329	3.8785	0.605821	-1.37502	-4.91221	2.45488e-05	0.000206935
CD59	4.50478	0.72934	2.58101	0.543003	1.5119	4.90964	2.47344e-05	0.000207931
DPYSL2	3.9231	0.463671	4.94744	0.747878	-1.0337	-4.91007	2.47036e-05	0.000207931
NABP1	6.90295	0.590868	5.35171	1.08585	1.48544	4.90285	2.52311e-05	0.000211267
MCEMP1	4.8939	1.4807	1.84686	0.631305	2.48843	4.90129	2.53459e-05	0.000211915
SIRPA	6.13294	0.524992	4.51022	0.934636	1.41983	4.89789	2.55999e-05	0.000213893
C1orf21	1.06506	0.554112	2.36547	0.589943	-1.12564	-4.89754	2.56261e-05	0.000213968
KIF27	2.2944	0.932847	1.17511	0.426333	1.20692	4.88949	2.6237e-05	0.000217448
CRISPLD2	5.25211	0.936341	3.48427	0.857187	1.62755	4.88682	2.64426e-05	0.000218711
FFAR3	1.48445	0.838846	0.291071	0.31941	1.15082	4.88682	2.64426e-05	0.000218711
ZC3H15	2.43256	0.515042	3.71948	0.350715	-1.02523	-4.88617	2.6493e-05	0.00021898
CCNL1	5.92212	0.346608	7.55255	0.62395	-1.23957	-4.88374	2.66819e-05	0.000220099
LDHB	3.71194	0.800586	5.00044	0.631229	-1.25604	-4.87753	2.7171e-05	0.000223386
BEND7	1.57348	0.775631	0.391901	0.254058	1.09188	4.87408	2.74464e-05	0.0002249
LIMK2	6.82573	0.609551	4.79457	1.27286	1.80096	4.86469	2.82101e-05	0.000229573
ZEB2	6.50121	0.353773	7.87094	0.571334	-1.07689	-4.86246	2.83949e-05	0.000230526
C7orf25	2.63143	0.631271	1.3489	0.38384	1.08342	4.86009	2.85923e-05	0.000231689
POU2F2	3.85657	0.465177	5.01538	0.649888	-1.0405	-4.85831	2.87416e-05	0.000232644
RASGRP4	5.85294	0.472453	4.446	0.899356	1.27608	4.85227	2.92538e-05	0.000235945
PARP15	3.10389	0.400468	4.55638	0.602714	-1.14503	-4.85022	2.94296e-05	0.000236743
ZNF92	1.19662	0.374924	2.49118	0.620593	-1.06185	-4.85031	2.94221e-05	0.000236743
HCAR3	4.74468	0.936027	2.11194	1.3006	2.21115	4.84148	3.01906e-05	0.000241006
HSP90AA1	3.81641	0.963013	5.43478	0.569835	-1.47056	-4.84144	3.01942e-05	0.000241006
SPACA6	2.37367	0.528195	1.2629	0.624114	1.03116	4.83865	3.04416e-05	0.000242666
OAS3	3.54857	1.20868	5.61696	0.982177	-1.942	-4.83795	3.05042e-05	0.00024292
ZNF117	3.22441	0.974647	2.12436	0.507459	1.24196	4.83364	3.08906e-05	0.000245611
NCALD	2.08816	0.549377	3.43231	0.652279	-1.16019	-4.83247	3.09964e-05	0.000245817
RPS27	3.747	0.865839	5.93623	1.10726	-1.88345	-4.83266	3.09791e-05	0.000245817
HCK	7.62693	0.479811	6.42525	0.690617	1.08103	4.8319	3.10482e-05	0.000246069
CD5	2.76083	0.778618	4.37812	0.477251	-1.34279	-4.81974	3.2171e-05	0.000253501
KLRF1	1.33917	0.698733	3.13921	0.533838	-1.4141	-4.81728	3.24033e-05	0.000254842
PCSK6	2.72808	0.664405	1.40391	0.569881	1.16987	4.81603	3.25216e-05	0.00025561
ANKRD22	3.09264	1.16765	0.580704	0.290038	1.97202	4.81306	3.28052e-05	0.000256856
ANKRD33B	2.85393	0.427318	1.329	0.497739	1.15127	4.80824	3.32704e-05	0.000259733
CASP4	5.76363	0.579188	4.6735	0.700871	1.07527	4.80578	3.35104e-05	0.000261381
UBE2D1	4.88401	0.623464	3.81145	0.661942	1.07068	4.79556	3.4526e-05	0.000268284
LRRK2	7.10398	0.506206	5.76913	0.948063	1.27034	4.79012	3.5078e-05	0.000271717
GBA	5.00654	0.421219	3.63314	0.338495	1.01899	4.78131	3.59923e-05	0.000277057
MME	5.66982	1.01963	2.46128	1.63528	2.65112	4.78013	3.61169e-05	0.000277324
RAB32	4.79844	0.553169	3.34122	0.663109	1.21371	4.78033	3.60957e-05	0.000277324
ALS2CR12	3.13535	0.695964	1.70208	0.527715	1.21777	4.77413	3.67546e-05	0.000280568
CASP5	2.44271	0.973697	1.01628	0.477659	1.35533	4.77298	3.68782e-05	0.000280905
SKAP1	3.07536	0.629119	4.59935	0.438805	-1.20702	-4.77233	3.6948e-05	0.000280905
SLC51A	2.65608	1.23537	0.308988	0.148792	1.9021	4.77321	3.68538e-05	0.000280905
RPS29	4.34824	0.803005	5.87205	0.909201	-1.45287	-4.77081	3.71122e-05	0.000281805
EEF1A1	8.00791	0.907514	9.76714	0.818134	-1.57164	-4.76732	3.74918e-05	0.000283639
PLXNC1	6.84623	0.592356	5.42148	1.01242	1.36934	4.76668	3.75621e-05	0.000283997
AKT3	2.23707	0.467954	3.63557	0.265506	-1.03309	-4.76368	3.78924e-05	0.000285618
SSBP4	3.69949	0.493465	4.93724	0.504374	-1.0201	-4.75776	3.85527e-05	0.00028918
ANKRD55	2.39208	0.826884	1.29343	0.454214	1.11753	4.75406	3.89711e-05	0.000291273
SH3TC1	3.75299	0.38336	4.9575	0.612353	-1.00377	-4.75368	3.9015e-05	0.000291273
DPY19L3	3.74725	0.686694	2.46052	0.393064	1.10208	4.75076	3.93481e-05	0.0002923
IL6R	6.19222	0.422437	4.81882	0.86076	1.20967	4.74555	3.99512e-05	0.000295356
ITGAL	5.76093	0.312645	7.08849	0.752132	-1.10476	-4.73797	4.08436e-05	0.000300522
LIPN	2.60029	0.858346	1.30147	0.541526	1.24256	4.73629	4.10446e-05	0.000301271
MPRIP	4.03889	0.499815	5.43974	0.414942	-1.07649	-4.73548	4.1142e-05	0.000301806
CDC25B	3.94832	0.68664	5.41286	0.451474	-1.20122	-4.7345	4.12586e-05	0.000302302
IFI27	3.07765	1.99223	5.77238	2.42996	-3.22881	-4.73306	4.14329e-05	0.000303218
ADAMTS10	1.0803	0.627463	2.96477	0.706545	-1.46625	-4.72774	4.20809e-05	0.000307049
MX1	4.45471	0.986282	6.45285	0.899245	-1.74149	-4.72718	4.2149e-05	0.000307364
CEP78	2.22461	0.59223	3.74477	0.542107	-1.21112	-4.72541	4.2367e-05	0.00030877
TMED8	3.46341	0.741169	2.34183	0.55878	1.10408	4.72313	4.26501e-05	0.000310466
IRF8	3.97967	0.390754	5.49096	0.889867	-1.27619	-4.72007	4.30317e-05	0.000312506
ZAP70	4.28049	0.886528	6.50972	0.860279	-1.79332	-4.71668	4.34598e-05	0.000314955
NUDT5	4.40616	0.717239	3.33391	0.487383	1.04503	4.71569	4.35848e-05	0.000315593
LRRN1	2.10328	0.77161	0.625712	0.830212	1.37439	4.7143	4.37624e-05	0.000316693
RPL26	3.82461	1.20293	6.51877	1.75689	-2.5103	-4.70859	4.44966e-05	0.000320876
SLFN12L	3.53782	0.557924	5.24593	0.798285	-1.37976	-4.69932	4.57141e-05	0.00032831
ZMIZ2	3.87636	0.391274	5.09491	0.618197	-1.00842	-4.69626	4.61243e-05	0.000330121
RPL6	4.86144	0.762655	6.42821	0.926523	-1.44582	-4.68955	4.70341e-05	0.000335057
EXOSC4	3.38438	0.7961	2.15662	0.243784	1.09852	4.68669	4.74279e-05	0.000337472
CYBRD1	3.84691	0.52351	2.40955	0.519068	1.12798	4.68477	4.76943e-05	0.000338976
AUTS2	2.03533	0.548896	3.46579	0.589979	-1.15744	-4.68151	4.8148e-05	0.000341609
COL6A2	1.2067	0.638079	3.12335	0.829074	-1.51889	-4.67082	4.96709e-05	0.000349198
ZNF385A	3.35604	0.520342	4.85469	0.949223	-1.32815	-4.66663	5.02807e-05	0.000353082
TESMIN	2.65067	0.451622	1.25222	0.267551	1.01448	4.66489	5.05353e-05	0.000354466
AIM2	3.28991	0.723828	1.87172	0.726722	1.2748	4.65866	5.14598e-05	0.000359927
NTNG2	4.94046	0.460999	3.51576	0.976888	1.28878	4.65728	5.1668e-05	0.000360769
RPL17	4.43324	1.05962	6.66507	1.14072	-1.95754	-4.65695	5.17176e-05	0.00036091
LEF1	3.49817	0.940097	5.54809	0.582718	-1.63369	-4.65325	5.22764e-05	0.000363298
LGALS3BP	2.7687	0.771779	4.52535	0.899856	-1.51708	-4.65324	5.22787e-05	0.000363298
CEBPD	6.5308	0.678667	5.21789	0.98133	1.32196	4.64949	5.28527e-05	0.000366961
TMSB10	6.42461	0.720012	8.00629	0.856775	-1.39582	-4.64375	5.37422e-05	0.000372298
TMEM88	2.87412	0.873814	1.69364	0.480266	1.17065	4.64145	5.41024e-05	0.000374373
CEACAM3	5.62172	0.578845	3.13839	1.37822	2.00902	4.6394	5.44264e-05	0.000376192
STAT4	3.09931	0.575173	4.76696	0.797882	-1.35498	-4.63907	5.4478e-05	0.000376338
PRKCH	4.88015	0.817535	7.0128	0.920862	-1.72033	-4.63776	5.4686e-05	0.000377294
LILRA6	5.86576	0.577152	4.29574	1.01365	1.40441	4.63328	5.5404e-05	0.000381878
PSAP	8.48813	0.326315	9.8077	0.866808	-1.145	-4.63053	5.58493e-05	0.00038302
MTSS1	3.46442	0.393958	4.99869	0.767915	-1.21767	-4.62267	5.71401e-05	0.000389704
DOCK4	3.29617	0.802572	1.81502	0.930847	1.41665	4.62014	5.75621e-05	0.000392147
RPS13	6.02255	0.787292	7.32183	0.593957	-1.19998	-4.61284	5.87965e-05	0.00039872
TP53I3	2.96185	0.654972	1.46514	0.237042	1.14132	4.61302	5.87646e-05	0.00039872
RPL35A	4.41125	0.721766	5.62808	0.696736	-1.16828	-4.61154	5.90189e-05	0.000399334
ARL4C	3.90332	0.711973	5.28804	0.415303	-1.14634	-4.60438	6.02591e-05	0.000405367
RPL19	6.68909	0.763377	8.15385	0.465862	-1.2229	-4.60325	6.0457e-05	0.000406477
CX3CR1	4.09208	0.931538	5.56225	0.912979	-1.46517	-4.60299	6.05029e-05	0.000406564
SIGIRR	4.01736	0.674494	5.71357	0.726174	-1.37294	-4.6018	6.07129e-05	0.000406866
MCTP2	6.10197	0.657665	4.85124	0.918554	1.2492	4.60142	6.07794e-05	0.000406869
CPPED1	5.60869	0.45105	4.4796	0.826069	1.07217	4.59657	6.16433e-05	0.000410867
ERLIN1	3.15585	0.65427	1.81269	0.275303	1.066	4.59161	6.25378e-05	0.000416153
MYL9	3.66232	0.848149	2.00871	0.8871	1.48692	4.58833	6.31362e-05	0.000418554
SLC22A1	2.97886	1.18063	1.3192	0.509385	1.55447	4.58281	6.41567e-05	0.000424562
PIK3IP1	4.37453	0.788759	6.37805	0.520807	-1.51203	-4.58062	6.4566e-05	0.000426655
CMBL	2.05844	0.814392	0.61733	0.56776	1.26249	4.57758	6.51376e-05	0.000429507
MAPK13	5.09609	0.810326	4.07495	0.560283	1.08545	4.57703	6.52416e-05	0.000429507
PRSS23	1.00578	0.621741	2.32753	0.554356	-1.10877	-4.57769	6.51177e-05	0.000429507
TRIQK	3.3391	0.750834	1.91921	0.46547	1.19117	4.57725	6.51999e-05	0.000429507
ASPRV1	2.80457	1.03731	1.36205	0.597771	1.39776	4.57483	6.56603e-05	0.000431802
CLEC2D	5.23939	0.384034	6.71337	0.69821	-1.1475	-4.56762	6.70494e-05	0.000437938
SLC45A4	5.22465	0.743481	3.81643	0.783536	1.28566	4.56088	6.83732e-05	0.000444192
BCL9L	3.4083	0.760108	5.10765	0.68956	-1.38965	-4.55488	6.95746e-05	0.000450808
AC011498.4	2.42468	0.93673	0.671308	0.654123	1.48542	4.54027	7.25856e-05	0.000467125
GPR141	5.33789	0.528727	3.93148	0.728121	1.1683	4.53645	7.33939e-05	0.000471097
CEACAM1	4.62313	1.26164	1.72473	0.819076	2.23265	4.525	7.58716e-05	0.000484478
LGALS9C	1.97328	0.785852	0.849789	0.345349	1.04274	4.52275	7.63669e-05	0.000486984
REC8	3.46281	0.542563	4.84594	0.854591	-1.21478	-4.51854	7.73051e-05	0.000491594
GYG1	5.9216	1.08293	4.09815	0.377701	1.52941	4.51549	7.79902e-05	0.000495439
BST1	5.82835	0.575034	4.1361	0.965129	1.4143	4.5153	7.8035e-05	0.000495468
PTAFR	5.92776	0.501012	4.42102	0.977372	1.31266	4.51421	7.82811e-05	0.000496774
AES	5.64944	0.734079	7.03273	0.434484	-1.14729	-4.51096	7.90206e-05	0.000500455
UPB1	2.50226	0.615547	1.1613	0.720413	1.1656	4.51077	7.90641e-05	0.000500455
ETS2	4.95901	0.742322	3.62676	0.809285	1.25485	4.50771	7.97701e-05	0.000503888
MNDA	7.74462	0.476895	5.82052	1.27083	1.63507	4.49919	8.1761e-05	0.000514779
RPL30	5.75571	0.823139	7.34085	0.723374	-1.36715	-4.49909	8.17866e-05	0.000514779
BTG3	1.45213	0.367734	2.86596	0.838833	-1.16342	-4.4913	8.36513e-05	0.000522513
CAMKK1	3.04797	0.826897	1.9518	0.381939	1.0599	4.48685	8.4736e-05	0.000527653
C5orf30	2.40616	1.11568	0.940998	0.20368	1.36436	4.48401	8.54347e-05	0.000530427
SIRPB1	6.21731	0.519611	4.9955	0.897057	1.15305	4.48223	8.5877e-05	0.000532511
PCBP3	2.25593	0.62784	1.10065	0.574775	1.03024	4.48119	8.61354e-05	0.000533433
RORA	3.02915	0.764096	4.94392	0.905538	-1.55307	-4.47426	8.78798e-05	0.000542057
TSEN54	2.69141	0.5693	4.07463	0.451857	-1.06872	-4.47275	8.82644e-05	0.000544157
RPL10A	5.98299	0.823202	7.33211	0.564089	-1.20768	-4.46828	8.94149e-05	0.000549601
SH2D2A	2.55131	0.699651	4.30974	0.837006	-1.42744	-4.4667	8.98246e-05	0.000551084
IL2RB	2.98788	0.757866	4.65166	0.80542	-1.39506	-4.46259	9.08969e-05	0.000556489
TRAJ16	2.03575	0.871852	3.87959	0.768661	-1.51503	-4.46261	9.08931e-05	0.000556489
RPL29	6.98826	0.654239	8.21316	0.432222	-1.02494	-4.45286	9.34919e-05	0.000567584
CSGALNACT1	4.66079	0.477963	3.13372	0.726396	1.194	4.45224	9.36599e-05	0.000568323
CMTM5	3.50396	0.720499	2.02263	0.900947	1.3346	4.44559	9.54784e-05	0.00057511
PLBD1	6.5531	0.599302	4.72543	0.950896	1.46323	4.43578	9.8223e-05	0.00058856
TCP11L2	7.45534	0.367991	6.08763	0.570829	1.02172	4.43573	9.82366e-05	0.00058856
PDK4	2.52391	0.696573	1.45136	0.867107	1.14827	4.43534	9.83474e-05	0.000588938
YPEL4	2.23437	0.716289	0.566619	0.261563	1.23133	4.4296	9.99903e-05	0.000597325
RPS4X	6.17693	0.820056	7.38362	0.474987	-1.11447	-4.42654	0.00010088	0.000601184
IL1B	5.10138	0.73951	3.29537	1.17588	1.59863	4.42477	0.000101395	0.000603376
CARD11	3.02924	0.543452	4.57876	0.654748	-1.19564	-4.42356	0.00010175	0.000604291
C8orf88	2.22032	0.752977	0.818279	0.361247	1.13381	4.41339	0.000104785	0.000617289
ABLIM3	2.34644	0.789752	1.17476	0.476814	1.0812	4.41222	0.000105138	0.000618882
YPEL3	7.66778	0.617894	6.54366	0.697572	1.05058	4.412	0.000105206	0.000618882
TRAJ9	2.22119	0.745646	3.62333	0.607988	-1.19484	-4.41124	0.000105436	0.00061994
HIST3H2A	3.67811	0.776063	2.11462	0.538934	1.26178	4.41055	0.000105646	0.000620581
TMEM121B	3.12579	0.947307	1.71696	0.389801	1.24991	4.41008	0.000105789	0.000621124
APBB1	2.06616	0.587469	3.47442	0.419761	-1.07057	-4.40731	0.000106639	0.000624923
PINK1	6.18929	0.53152	4.2417	0.963733	1.49647	4.39272	0.000111223	0.000645344
ERMAP	4.07083	0.686172	2.65006	0.259312	1.08751	4.39079	0.000111843	0.000648026
PSTPIP2	5.08302	0.793335	3.45666	0.622229	1.31843	4.38832	0.000112644	0.000651137
RPL4	5.8318	0.820576	7.10304	0.516079	-1.14621	-4.38709	0.000113045	0.000652232
POC1B	4.79057	0.561094	3.53304	0.487686	1.00099	4.37418	0.000117331	0.000670059
TGFB1I1	2.02754	0.679483	0.649733	0.41667	1.09136	4.37099	0.000118414	0.000675203
ANXA2	5.50523	0.469397	6.57816	0.796524	-1.00805	-4.36656	0.000119935	0.000681145
SAMD3	2.7108	0.713292	4.07692	0.683282	-1.18157	-4.36399	0.000120828	0.000684949
SECTM1	6.43662	0.626311	5.07335	0.937021	1.2484	4.35986	0.000122273	0.000690602
FCGBP	1.15093	0.546975	2.62248	0.568499	-1.11907	-4.35482	0.000124062	0.000698466
KLF10	2.74553	0.379144	4.49259	1.16774	-1.45121	-4.35307	0.00012469	0.000700079
FOLR3	5.85573	1.32619	2.166	1.31732	2.73028	4.35227	0.000124975	0.00070136
LY6G6F	3.05321	0.736887	1.85827	0.760323	1.15075	4.34853	0.000126327	0.000707944
EIF3E	4.30482	0.913309	5.7032	0.686179	-1.29259	-4.34208	0.000128695	0.000716365
ANKRD34B	2.20275	0.952417	0.369705	0.240412	1.4084	4.33994	0.000129493	0.00071933
IL1RN	5.8262	0.57466	4.01277	1.25735	1.56785	4.33531	0.00013123	0.000727193
C1orf116	1.67348	0.620571	0.327892	0.222706	1.00545	4.33319	0.00013203	0.000729834
KLRC4-KLRK1	2.05173	0.926175	3.63507	0.736199	-1.38779	-4.32603	0.000134779	0.000740864
RPS6	5.33071	0.826969	6.80002	0.89385	-1.35013	-4.32105	0.000136724	0.000749547
ABLIM1	3.57215	0.666848	5.10184	0.467291	-1.1612	-4.31872	0.000137642	0.000753579
SMIM24	3.47621	0.971996	1.35789	0.741047	1.64608	4.31478	0.000139211	0.000760141
DDAH2	4.15646	0.726516	2.9584	0.35946	1.01174	4.30631	0.000142641	0.000776119
OAS1	4.38539	0.705288	5.75318	0.911118	-1.25996	-4.30356	0.000143775	0.000778694
TG	2.09396	0.944413	0.97285	0.373194	1.11333	4.30448	0.000143392	0.000778694
FOS	5.64576	0.731445	8.44306	1.25882	-2.05586	-4.29656	0.000146694	0.000790149
CYP4F12	2.45734	0.819108	0.690683	0.483971	1.34165	4.29271	0.000148327	0.000798246
TRDC	2.2795	1.07581	4.03202	0.95005	-1.5979	-4.28821	0.000150254	0.000807205
CCR3	2.84251	1.10062	0.951058	0.821286	1.62288	4.28388	0.000152133	0.000814104
SLC2A3	7.1334	0.57288	5.52527	1.03501	1.36183	4.2817	0.000153091	0.000816395
NINJ2	4.84413	0.517698	3.09648	0.746852	1.28978	4.27866	0.000154433	0.000819653
TRAJ19	1.90291	0.562823	3.22281	0.810313	-1.13516	-4.27895	0.000154301	0.000819653
RASGEF1B	2.25839	0.388509	3.71252	0.822648	-1.14438	-4.27681	0.000155256	0.000821764
CLEC4D	3.70031	1.07012	1.93813	0.592083	1.48677	4.27488	0.000156114	0.000824663
NHSL2	5.0734	0.485756	4.02498	0.835229	1.00901	4.26693	0.000159717	0.000840101
FHDC1	2.27644	0.775889	0.469445	0.34408	1.30898	4.26177	0.000162098	0.000851171
NOP53	4.91111	0.733834	6.26012	0.348804	-1.07271	-4.26088	0.000162512	0.000852615
SOCS3	5.21003	1.12591	3.52526	1.1647	1.67473	4.25907	0.000163357	0.000855594
SH2D1A	1.6481	0.825286	2.8772	0.521599	-1.11095	-4.25209	0.000166659	0.000868798
PRDM5	2.07557	0.975179	0.549983	0.668149	1.35174	4.2444	0.000170376	0.000881124
ZNF608	2.29524	1.57358	0.533452	0.217211	1.72444	4.22202	0.000181654	0.000928151
PFKFB3	6.22842	0.81496	4.46382	1.16044	1.55535	4.22058	0.000182404	0.000930828
GATA1	4.62973	0.803901	2.34668	1.19657	1.78829	4.22032	0.000182542	0.000931143
ARHGEF10L	2.29266	0.693889	3.48649	0.811229	-1.12956	-4.21986	0.000182782	0.000931627
FFAR2	6.50043	0.703937	4.1782	1.82918	2.07245	4.21985	0.000182787	0.000931627
S1PR5	2.32779	0.883046	3.97174	0.91517	-1.43311	-4.21963	0.000182903	0.000931828
PYHIN1	3.0679	0.792804	4.67051	0.552413	-1.25518	-4.21702	0.00018427	0.000938021
PRDX5	4.90972	0.569732	3.44334	0.408397	1.05842	4.2128	0.000186511	0.000946687
R3HDM4	9.02862	0.628197	7.526	1.03945	1.32304	4.20457	0.000190957	0.000965676
RPL21	5.21354	1.16132	7.06798	1.16323	-1.73759	-4.19633	0.000195505	0.000984482
LMNB1	4.80318	0.576509	3.37562	0.50873	1.06544	4.19534	0.000196062	0.000986233
RPL18	6.79651	0.809197	8.11939	0.407029	-1.10162	-4.1929	0.000197436	0.000991523
DYRK3	2.98891	0.967085	0.607611	0.527999	1.69066	4.19248	0.00019767	0.0009919
JSRP1	2.32315	0.700012	1.01811	0.252585	1.00702	4.18539	0.000201717	0.00100632
RNASEH2B	3.62483	0.530287	4.87301	0.730697	-1.04372	-4.1851	0.000201883	0.00100647
LYL1	6.99403	0.670721	5.34866	0.71388	1.26423	4.18283	0.000203195	0.00101008
TIAM1	2.5127	0.62573	3.78459	0.79493	-1.11681	-4.18174	0.000203829	0.00101046
CXCL16	4.62031	0.621827	3.41946	0.694985	1.04583	4.17991	0.000204898	0.00101414
RFLNB	5.56533	0.614842	3.62118	0.733748	1.39124	4.17958	0.000205094	0.00101468
PLB1	3.24393	0.853657	1.83757	0.57217	1.19877	4.17899	0.000205438	0.00101577
RPS3	6.73929	0.793789	8.09644	0.549905	-1.14101	-4.17586	0.000207285	0.00102265
SLC38A1	4.22955	0.57783	5.58618	0.579798	-1.05137	-4.17342	0.000208733	0.00102774
NFAM1	6.31246	0.381336	5.1096	0.980385	1.09543	4.17317	0.000208885	0.00102807
RPS27A	4.45506	0.895093	5.92262	1.05957	-1.41938	-4.16936	0.000211166	0.00103723
CHIT1	3.26199	0.879678	1.57931	0.82246	1.40232	4.16738	0.000212367	0.00104147
RPS14	6.84325	0.802454	8.02195	0.845793	-1.17901	-4.15789	0.000218193	0.00106538
CDKN2D	6.18187	0.375852	4.87914	0.706834	1.00278	4.15284	0.000221359	0.00107785
PDZD4	1.46458	0.566686	3.06735	0.745514	-1.21217	-4.15208	0.000221839	0.00107933
PLIN4	2.40486	1.00735	0.89842	0.610182	1.32535	4.14898	0.000223813	0.00108665
MFSD2B	4.31697	0.807419	2.08827	1.06573	1.69513	4.14841	0.000224178	0.00108706
ITGA4	5.35541	0.650011	6.72397	0.771831	-1.14979	-4.14463	0.000226603	0.00109516
CD247	3.83831	0.789825	5.59833	0.78961	-1.37866	-4.13662	0.000231842	0.00111262
KLHDC8A	2.01769	0.801756	0.385174	0.313385	1.20755	4.13404	0.000233547	0.00111733
BCL2	3.48901	0.596583	5.23711	1.00551	-1.38505	-4.13387	0.000233663	0.00111745
RPL15	6.31722	0.737214	7.5951	0.459663	-1.04741	-4.1316	0.000235176	0.00112337
PTMS	4.73427	0.740476	3.00481	0.90596	1.38556	4.12834	0.000237376	0.00113169
ECHDC3	2.87494	1.36352	1.38213	0.413107	1.48868	4.12589	0.000239039	0.00113654
TNFRSF1A	7.19124	0.527359	5.976	1.01595	1.15258	4.12559	0.000239237	0.00113705
ZNF83	2.75624	0.600553	4.25519	0.529784	-1.09984	-4.11143	0.000249081	0.00117387
PPIA	5.17876	0.789938	6.24427	0.556614	-1.01583	-4.10397	0.000254427	0.00119385
TIGD3	2.23459	1.07562	0.973491	0.44726	1.2245	4.09889	0.00025813	0.00120912
FCN1	7.44836	0.796825	8.75815	1.19714	-1.37078	-4.09393	0.000261797	0.00122072
CEBPB	7.1407	0.668634	6.19946	0.793751	1.00085	4.09047	0.000264385	0.00122908
RPL10	7.51384	0.937952	9.10766	0.45263	-1.27429	-4.08946	0.000265142	0.00123143
FCGR3A	7.06941	0.827183	5.84193	0.967432	1.24552	4.08227	0.000270615	0.00125378
HP	4.52497	1.91277	0.886453	0.394457	2.67445	4.07532	0.000276015	0.00127496
SERINC2	2.46844	0.870018	0.795731	0.627306	1.31245	4.07138	0.000279119	0.00128545
CPNE2	4.02784	0.505545	2.608	0.549319	1.02651	4.06909	0.000280939	0.00129035
C5AR1	7.29472	0.45606	5.83196	1.21199	1.31421	4.06842	0.000281476	0.00129196
LYVE1	1.40963	1.03456	0.287405	0.226936	1.10616	4.05803	0.000289905	0.00132424
CTDSPL	2.80753	0.611514	1.4961	0.580684	1.02582	4.05463	0.000292712	0.0013336
CD274	3.36673	1.15015	1.35367	0.470496	1.55886	4.05321	0.000293894	0.0013376
ACRBP	4.19236	0.738793	3.2393	0.852477	1.05754	4.04641	0.000299618	0.00135803
AC000093.1	3.54647	1.32776	1.46732	1.13571	1.85011	4.04332	0.000302248	0.00136744
OSBPL5	3.55949	0.752415	4.62495	0.86032	-1.10065	-4.03503	0.000309441	0.00139296
TRAJ7	2.45144	0.732738	3.65672	0.569238	-1.03064	-4.03499	0.000309471	0.00139296
GFI1B	3.44758	0.588083	2.11593	0.851971	1.12359	4.03377	0.000310548	0.00139599
NR3C2	1.31197	0.596229	2.71563	0.39425	-1.00621	-4.03154	0.000312513	0.00140306
CST3	6.55298	0.572997	8.2504	1.12684	-1.38667	-4.02931	0.000314492	0.00140887
CKAP4	5.59565	0.631281	4.20193	0.724339	1.11095	4.01506	0.000327443	0.00145425
RPS16	6.492	0.779526	7.76381	0.475381	-1.04805	-4.00099	0.000340737	0.0015042
GSN	6.51599	0.541884	4.79046	0.717083	1.22071	3.99842	0.000343222	0.00151229
RPS17	4.34874	1.0603	6.07794	1.28257	-1.63948	-3.99203	0.000349478	0.00153531
FAM102A	3.59756	0.830536	5.28793	0.538278	-1.26204	-3.99013	0.000351364	0.00154045
RPS2	7.27408	0.768922	8.5368	0.350923	-1.00899	-3.98883	0.000352649	0.00154321
RPS3A	5.03111	1.5198	7.47441	1.65845	-2.25047	-3.97629	0.000365369	0.00158271
SLC8A1	3.67698	0.939439	2.74021	0.670104	1.07504	3.97024	0.00037166	0.00160208
PPM1K	3.06648	0.449702	4.37981	0.723527	-1.00404	-3.96214	0.000380253	0.00163104
RPS8	6.45371	0.89756	7.83132	0.911077	-1.28115	-3.9616	0.000380832	0.00163248
ZNF331	1.8497	0.491342	3.34122	0.65106	-1.06824	-3.95932	0.000383289	0.00164073
CAMP	4.43948	1.8595	0.528485	0.58744	2.74171	3.95906	0.000383574	0.00164138
TMIGD3	1.83007	1.50591	0.256108	0.148698	1.54002	3.95725	0.000385536	0.00164806
LRRC6	2.19643	1.15554	1.09892	0.602846	1.22992	3.95132	0.000392036	0.00166545
ST6GAL1	4.95494	0.576549	6.34376	0.963092	-1.17435	-3.9499	0.000393609	0.00167097
CD96	2.97699	0.616579	4.33082	0.778515	-1.09657	-3.94592	0.000398042	0.00168573
BCL11B	2.88698	0.800202	4.51104	0.922406	-1.33076	-3.94466	0.000399464	0.00169117
TRAJ21	2.67001	0.750417	4.06346	0.647264	-1.12039	-3.93855	0.000406402	0.00171641
TRAJ20	2.68991	0.764894	3.94693	0.750207	-1.10964	-3.93693	0.000408261	0.0017225
NLRP6	4.04984	1.27641	2.41566	1.08324	1.61749	3.93637	0.000408905	0.00172462
ORM2	1.81894	0.644051	0.349044	0.286335	1.02018	3.93436	0.000411225	0.00173026
TCF7	4.33242	1.1335	6.60406	1.1398	-1.80289	-3.93171	0.000414301	0.00173649
RHOH	4.16908	0.56623	5.64725	0.703897	-1.0997	-3.93082	0.000415345	0.00173928
NAIP	6.10251	0.91039	4.62732	0.615528	1.216	3.9213	0.000426613	0.00177681
RPS20	5.13749	1.05314	6.54249	1.19028	-1.46848	-3.91096	0.000439213	0.00181884
OSM	3.19024	0.966571	1.90266	0.901711	1.26669	3.89625	0.000457745	0.00188104
S100A12	6.65171	1.7332	3.47914	1.34209	2.48488	3.89525	0.000459026	0.00188317
LILRB3	6.67258	0.557574	5.39614	1.15519	1.20856	3.8912	0.000464285	0.00189997
RPL13	6.09907	0.840131	7.53146	0.481751	-1.12402	-3.89067	0.000464972	0.00190186
OXNAD1	3.06032	0.593432	4.66372	0.767498	-1.17645	-3.8867	0.00047018	0.00191744
HIST1H1E	5.94028	0.899433	7.08667	0.428767	-1.0338	-3.88238	0.000475918	0.00193699
KCNE1B	1.92882	1.19469	0.498624	0.259877	1.28077	3.87445	0.000486622	0.00197209
LGALS2	1.75209	1.06099	3.29461	1.18056	-1.50036	-3.86907	0.00049402	0.00199551
TNFSF10	5.93169	0.427548	4.53681	1.20976	1.2383	3.86874	0.000494471	0.00199603
FCRL6	2.69523	1.10813	4.15029	0.727685	-1.33177	-3.86646	0.000497647	0.00200622
PLEK2	3.17739	1.00865	1.14076	0.734658	1.50939	3.86505	0.000499621	0.00201243
TRAC	5.04923	1.03885	6.63392	0.618657	-1.31187	-3.865	0.000499679	0.00201243
RAB3IL1	3.07338	0.946604	1.09664	0.818407	1.4797	3.8612	0.000505035	0.00203002
RPL36A	1.88372	0.879932	3.88976	1.56469	-1.75674	-3.85647	0.000511767	0.00204973
KLF1	4.87011	1.05938	2.13356	1.32882	2.00847	3.85469	0.000514327	0.00205798
RPL34	4.00738	1.19896	6.1831	1.99494	-2.13118	-3.84928	0.00052218	0.00208331
PFDN5	4.53066	0.790012	5.78575	0.963784	-1.18548	-3.83694	0.000540518	0.00214053
SPON2	3.49712	0.745132	4.92297	0.659232	-1.11355	-3.83071	0.000550015	0.00217047
SEMA4A	5.78304	0.484965	4.5352	0.836621	1.0093	3.81436	0.000575729	0.00225534
LILRA5	7.21904	0.840311	5.62522	1.01855	1.34151	3.81211	0.000579357	0.00226637
TDRD9	3.08156	1.20986	1.1767	0.436303	1.47392	3.80294	0.000594377	0.00231337
APOBEC3A	6.8344	0.750104	5.80511	1.13857	1.17368	3.79499	0.000607708	0.00235293
ISG15	4.14613	1.13541	5.64025	0.803434	-1.36388	-3.79072	0.000614975	0.00237436
MATK	2.46669	0.859085	3.78203	0.703102	-1.12951	-3.78829	0.000619157	0.00238453
RILP	4.55939	0.641065	3.0041	0.970505	1.22809	3.78581	0.00062346	0.0023981
ATP9A	2.40491	1.07299	0.998771	0.40444	1.20072	3.78525	0.000624424	0.00239887
TRAJ5	1.98943	0.912769	3.29098	0.823807	-1.19074	-3.78282	0.000628674	0.00241288
LCK	4.18017	0.965636	5.7611	0.703567	-1.27683	-3.78038	0.000632953	0.00242402
TXK	2.77643	0.607345	4.30284	0.861562	-1.15981	-3.77393	0.00064442	0.00246335
IFI6	4.7504	1.37943	6.79361	1.09832	-1.76222	-3.7642	0.000662109	0.00251769
TRAJ10	2.13832	0.649977	3.51369	0.727442	-1.06248	-3.75645	0.000676532	0.0025599
TNFRSF25	2.70877	0.90588	4.35797	0.845992	-1.31256	-3.75301	0.000683036	0.00257975
FCAR	6.0534	0.668136	4.48634	1.1475	1.30617	3.73925	0.000709655	0.00266428
TAL1	4.45519	0.687978	2.54056	1.06601	1.41218	3.73907	0.000709998	0.00266444
TMEM56	4.91881	1.01728	3.39373	0.959589	1.35333	3.73567	0.000716745	0.00268567
FRMD4A	3.10524	0.65852	1.61269	0.449672	1.02995	3.73289	0.000722285	0.00270243
RPSA	6.66539	1.0315	8.00397	0.523378	-1.16478	-3.72657	0.000735058	0.00274096
BIRC3	3.17812	0.615314	4.4637	0.796914	-1.03439	-3.72347	0.000741404	0.00275379
KEL	2.9696	0.887434	0.911237	0.590809	1.3966	3.72328	0.000741809	0.00275446
SLC25A37	9.97441	0.665128	8.38464	1.35433	1.40414	3.71721	0.000754386	0.0027894
TBC1D22B	3.99231	0.650862	2.59009	0.587058	1.02087	3.71695	0.000754936	0.00279059
PCTP	3.88564	0.719651	2.45234	0.70698	1.09763	3.71633	0.000756222	0.00279451
TRAJ2	1.17088	0.713423	2.66807	0.558114	-1.07665	-3.71423	0.000760645	0.00280916
PER1	3.17247	0.87898	5.00748	1.12765	-1.46239	-3.7119	0.00076556	0.00282056
CXCL1	2.70186	0.676478	1.45311	1.10052	1.17134	3.70393	0.00078266	0.00286983
FKBP1B	2.4123	0.799408	0.948147	0.425904	1.06694	3.6985	0.000794515	0.00290638
CAMK4	2.0143	0.672416	3.51884	0.750517	-1.1177	-3.6974	0.000796926	0.00291261
CARD17	1.71068	1.15352	0.528496	0.284818	1.13676	3.69574	0.000800587	0.00292367
SFRP2	2.50047	0.884785	0.862744	0.568375	1.20331	3.68234	0.00083081	0.00301691
TRAJ11	2.19661	0.599202	3.57689	0.656017	-1.00637	-3.67993	0.000836375	0.0030334
NCF2	7.72058	0.405932	6.61212	1.09302	1.03585	3.67445	0.000849121	0.00306852
DOK3	6.94969	0.530306	5.796	1.00672	1.04041	3.67034	0.000858815	0.00309565
LYZ	8.90679	0.863582	10.2609	1.32218	-1.36619	-3.65708	0.000890829	0.00319516
KLRK1	2.71253	1.10271	4.44586	0.807613	-1.3964	-3.65397	0.000898479	0.00321325
AP000295.1	2.77581	1.36594	1.56277	0.930263	1.41517	3.65377	0.000898992	0.00321415
TRBC2	5.09402	1.22955	6.81261	0.397277	-1.3671	-3.65112	0.000905584	0.00322555
TRAJ6	2.38269	0.821503	3.7676	0.713945	-1.11103	-3.6493	0.000910119	0.0032361
TSPO2	2.50494	0.940281	0.499837	0.470936	1.35246	3.64934	0.000910029	0.0032361
HSP90B1	4.35042	1.06025	5.40011	0.490092	-1.0656	-3.64617	0.000918009	0.00325663
TRAJ31	2.04724	0.883579	3.23125	0.651215	-1.05123	-3.64566	0.000919305	0.00326029
NR4A2	0.991107	0.502863	2.51705	0.999	-1.15274	-3.63137	0.000956207	0.00336774
TBX21	2.88119	0.863279	4.0967	0.685156	-1.05895	-3.63104	0.000957051	0.00336799
RPL18A	7.45748	0.864462	8.77854	0.453208	-1.03254	-3.61955	0.000987793	0.0034486
DEFA1	7.6194	2.69309	1.99439	1.179	3.75165	3.6159	0.000997758	0.0034765
OPLAH	3.0685	1.08001	1.53115	0.404027	1.21221	3.61306	0.00100557	0.00349876
RHD	3.11227	0.819651	1.1672	0.670138	1.31049	3.61059	0.0010124	0.00351559
TRAJ25	2.21726	0.731519	3.61415	0.574935	-1.02669	-3.60729	0.00102162	0.0035426
KLRG1	3.31869	0.780812	4.60313	0.773779	-1.06774	-3.60318	0.00103323	0.00357668
GRASP	1.48599	0.43131	2.9875	1.16766	-1.19486	-3.59981	0.00104282	0.00360302
RPL7	3.97389	1.32884	5.81251	1.51161	-1.76832	-3.59904	0.00104501	0.00360851
RPL23	3.34347	0.847139	4.69794	1.23238	-1.30097	-3.59153	0.00106677	0.00366136
LTBP3	2.58385	0.634116	3.97568	0.690985	-1.01714	-3.58938	0.00107308	0.00367963
HIST1H4D	6.1134	1.04397	4.36027	0.97605	1.40992	3.58652	0.00108153	0.00370449
DEFA3	7.93289	2.76427	2.18874	1.25717	3.822	3.58527	0.00108523	0.00371612
ODF3B	4.19969	0.706655	5.43862	0.860646	-1.04963	-3.58355	0.00109035	0.00372851
B3GNT5	3.64151	0.545563	2.31395	1.04648	1.09982	3.56886	0.00113512	0.00385316
SERPINA1	8.28935	0.608921	7.20625	1.16709	1.09864	3.55482	0.00117954	0.00396959
CLIC2	2.74818	0.695569	1.27429	0.576497	1.03029	3.54698	0.00120508	0.00403901
ACTN1	6.82326	0.369386	5.51076	1.1823	1.11193	3.54568	0.00120936	0.00404674
2024-09-05	3.47211	0.708985	1.99558	0.899162	1.13702	3.53518	0.00124454	0.00414084
BATF2	2.42659	1.07114	1.00047	0.391005	1.14653	3.53066	0.00125995	0.00418309
DEFA1B	7.05016	2.57493	1.77979	1.10545	3.47681	3.5294	0.0012643	0.00419301
PRR5L	4.02688	1.06455	5.26171	0.836843	-1.19044	-3.52236	0.0012888	0.00425025
IRAK3	5.74	0.907749	4.46059	0.898547	1.14793	3.51751	0.00130594	0.00429185
HES4	0.689746	0.526874	2.14217	0.775735	-1.01584	-3.50157	0.00136381	0.00444762
DOCK5	5.74245	0.576473	4.73419	1.09962	1.01975	3.48869	0.0014124	0.00457753
WLS	4.02822	1.40002	2.68427	0.973126	1.4325	3.4843	0.00142934	0.00462304
MAFB	3.74264	0.405271	5.04428	1.20429	-1.1116	-3.48056	0.00144391	0.00466308
CISD2	3.74805	0.791092	2.39282	0.592574	1.01303	3.47035	0.00148445	0.00476541
CA2	4.69592	0.922719	2.68443	0.854387	1.38558	3.46772	0.00149507	0.00479325
VCAN	6.19393	0.490667	7.42041	1.25455	-1.13004	-3.46745	0.00149617	0.00479554
AQP1	2.47562	0.984396	0.741988	0.431256	1.20361	3.45359	0.00155342	0.00493823
ANKRD9	3.33871	0.826914	1.57677	0.765333	1.22322	3.45204	0.00155994	0.00495608
NT5M	3.221	0.895117	1.84041	0.750357	1.10799	3.44612	0.00158513	0.00501802
FGFBP2	2.26553	1.00617	3.45807	0.77538	-1.1062	-3.42795	0.00166488	0.00522484
CEBPE	2.92732	1.23103	0.521866	0.204078	1.55101	3.42719	0.00166829	0.00523156
CSF1	3.08831	0.857041	1.96345	0.993025	1.09384	3.41846	0.00170806	0.00533008
SLC12A7	3.07706	0.808915	4.23223	0.835065	-1.02041	-3.41757	0.00171218	0.00533659
SOX6	3.07524	0.742626	1.33595	0.742323	1.16775	3.41482	0.0017249	0.00536537
ITK	3.9453	0.758205	5.52326	1.03406	-1.21086	-3.41407	0.00172842	0.00537498
GP9	3.53126	0.768395	2.54347	1.01765	1.02877	3.4084	0.00175502	0.0054421
HMBS	4.25626	0.736106	2.46869	0.849741	1.21173	3.3973	0.00180823	0.00556933
P2RY14	2.0319	1.09846	0.740044	0.34522	1.07224	3.368	0.00195635	0.00593844
TRAT1	2.2034	0.893752	3.65465	0.794493	-1.12425	-3.36261	0.00198481	0.00600117
PDLIM7	5.96639	0.467087	4.81672	1.16918	1.03395	3.35807	0.00200914	0.00606283
CXCL8	1.64065	0.838171	3.96947	2.25792	-2.00134	-3.35783	0.00201045	0.0060653
FKBP5	5.38699	1.15683	4.55163	0.474398	1.00155	3.33885	0.00211519	0.00631636
CRISP3	2.17254	1.50975	0.200284	0.293035	1.49989	3.33264	0.00215063	0.00640821
TRAJ22	2.91253	0.994742	4.1679	0.702516	-1.07221	-3.32368	0.00220268	0.00653171
G0S2	1.47087	0.728306	3.58298	2.14131	-1.83904	-3.31799	0.00223639	0.00661578
REM2	3.27404	1.01915	2.30126	0.745346	1.01895	3.31398	0.00226044	0.00667891
CA1	7.2776	1.72095	3.50988	1.98567	2.6116	3.31057	0.0022811	0.00673671
RPS18	5.39385	1.01596	6.75572	1.08777	-1.23489	-3.30456	0.0023179	0.00682414
NDUFB3	2.80216	0.878685	1.68105	0.820846	1.0097	3.29784	0.00235978	0.00693086
DUSP6	4.76163	0.472591	6.13085	1.10733	-1.0585	-3.29486	0.00237857	0.00697609
IGHM	6.03811	1.17339	8.19139	1.54086	-1.70182	-3.29488	0.00237843	0.00697609
ARHGAP24	4.15498	0.624063	3.08327	1.22088	1.06492	3.28856	0.00241875	0.00707037
TRAJ40	1.85917	0.958595	3.24503	0.510134	-1.04034	-3.28861	0.00241846	0.00707037
TMCC2	5.97342	1.28125	2.94512	1.49539	2.02373	3.28816	0.00242133	0.00707455
RPL24	4.63313	0.883199	5.74961	1.0574	-1.09493	-3.27903	0.00248079	0.00720728
CCR7	3.32406	1.0787	5.25302	1.0456	-1.41205	-3.27214	0.00252658	0.00730929
LCN2	5.47624	2.31449	1.80269	0.778364	2.51412	3.25674	0.00263189	0.00755365
RPS15A	5.21437	0.829245	6.31225	0.995154	-1.03543	-3.24864	0.00268895	0.007687
NELL2	1.69157	0.859899	3.22292	1.0086	-1.17737	-3.24537	0.00271231	0.00773423
SORL1	8.07822	0.773573	6.95043	1.3035	1.1544	3.24263	0.00273205	0.00777952
MPIG6B	4.62668	0.787424	3.29963	1.21934	1.17017	3.2334	0.00279958	0.00794246
RPL41	5.53913	1.03281	7.32795	1.53865	-1.516	-3.22566	0.00285735	0.00807476
AL031777.3	5.53478	0.638737	4.19937	1.082	1.06248	3.2172	0.00292188	0.00822693
MMP8	4.46611	2.71898	0.408626	0.343451	2.77967	3.2126	0.00295748	0.00830628
TGM2	3.059	0.83861	1.52928	0.829128	1.10063	3.21247	0.00295852	0.00830731
TRABD2A	2.81109	0.958843	4.33263	0.878957	-1.1593	-3.20569	0.00301182	0.00843093
ADGRE2	6.21087	0.705365	5.16245	1.10579	1.01024	3.19736	0.00307861	0.00857224
SPARC	4.8233	0.76081	3.69662	1.26707	1.11835	3.188	0.00315528	0.00874425
CD3E	4.51763	0.953399	6.01802	0.945733	-1.16516	-3.18219	0.00320385	0.00885892
IL7R	4.63325	1.02789	6.40226	1.17273	-1.35176	-3.17734	0.00324486	0.00895424
GPR84	2.42635	1.26423	0.870121	0.532496	1.21798	3.16841	0.00332173	0.00912468
RPS7	4.24015	1.30814	5.96021	1.6792	-1.6317	-3.15787	0.00341476	0.00932703
YOD1	5.60795	0.838808	4.01997	1.16997	1.21961	3.15017	0.0034843	0.00947495
AMPD2	5.17143	0.669558	6.60199	1.24465	-1.15044	-3.14992	0.00348656	0.00947901
SMIM5	3.98217	0.925584	2.23598	0.941731	1.21925	3.13919	0.00358567	0.00969501
PBX1	3.41279	0.83578	1.68099	0.811504	1.14102	3.12856	0.00368653	0.00991551
RNF182	3.81643	1.10378	1.7421	1.34117	1.51255	3.11893	0.00378028	0.0101205
PTGDS	2.31068	0.928823	3.87979	0.700713	-1.08578	-3.10717	0.00389773	0.0103866
TRAJ12	2.41239	0.914969	3.79293	0.885582	-1.07141	-3.09808	0.00399096	0.010591
RPL35	4.61284	1.04781	6.11638	1.13961	-1.24494	-3.09758	0.00399622	0.0106027
NKG7	5.69979	1.42387	7.14568	0.860649	-1.31719	-3.0955	0.00401783	0.0106486
AC068580.4	3.60465	1.00641	2.18984	0.81359	1.09471	3.08563	0.00412209	0.0108827
S100A9	10.9483	1.61499	9.38247	1.14703	1.51409	3.07768	0.00420792	0.0110714
RPL39	4.62179	1.26313	6.22233	1.7913	-1.59964	-3.07394	0.00424882	0.0111504
RPS21	5.79882	1.06012	6.82809	1.23087	-1.16089	-3.06151	0.00438776	0.0114638
AFF2	2.46178	1.15009	0.482417	0.356284	1.24558	3.0588	0.00441852	0.0115344
RPL31	3.65465	0.93476	4.80215	1.23113	-1.13249	-3.0516	0.0045015	0.0117147
TLR2	7.32042	0.789847	6.33787	1.16745	1.01256	3.04009	0.00463717	0.0119934
GP1BB	4.90906	0.846818	3.60617	1.45025	1.22743	3.03997	0.00463867	0.0119947
TRAJ14	1.75803	0.858152	3.27858	0.715339	-1.02714	-3.03793	0.00466302	0.01204
KANK2	3.40065	0.841867	1.38744	1.0693	1.28682	3.03047	0.00475353	0.0122284
TNFAIP3	4.27634	0.462754	5.7754	1.38981	-1.15119	-3.02957	0.00476452	0.0122508
JUN	1.98633	0.631057	3.36468	1.22107	-1.08006	-3.02487	0.0048225	0.012377
RUBCNL	4.37948	0.753032	3.38251	1.33646	1.07191	3.01546	0.00494069	0.0126326
PHOSPHO1	7.63941	0.696821	6.25289	1.30817	1.13196	3.00728	0.00504553	0.0128606
EEF1B2	3.81085	0.886034	4.82609	1.33757	-1.1183	-3.00536	0.00507042	0.012903
SLC1A3	1.5583	1.2829	0.545558	0.270065	1.00172	2.99616	0.00519148	0.0131673
OLFM4	3.58457	2.42231	0.185202	0.128207	2.26653	2.98951	0.00528061	0.0133439
VWCE	2.78145	1.27423	1.41368	0.629703	1.13507	2.98757	0.00530686	0.013402
BACH2	2.56761	0.769878	4.12343	1.102	-1.11236	-2.97979	0.00541357	0.0136178
MPP1	7.7971	0.751649	5.90934	1.4135	1.32372	2.97835	0.00543354	0.0136492
SMOX	4.83009	0.973601	2.91281	1.24867	1.33621	2.97565	0.00547116	0.0137269
GZMH	3.23515	1.26109	4.58558	0.96099	-1.20147	-2.97246	0.00551589	0.0138279
IL5RA	1.80645	1.14284	0.501873	0.3767	1.00413	2.97086	0.0055385	0.0138789
RPL27	3.20864	0.793283	4.51354	1.08638	-1.0385	-2.96381	0.00563906	0.0140994
TC2N	3.36061	0.853918	4.76102	0.842163	-1.00263	-2.95825	0.00571944	0.0142714
TESC	6.16822	0.894858	4.73083	0.938793	1.05795	2.95586	0.0057545	0.0143328
MXI1	6.69878	0.914511	4.91204	1.32625	1.29056	2.93204	0.00611384	0.0150694
TRBC1	4.70412	1.07138	6.09298	0.829978	-1.07344	-2.92072	0.00629187	0.0154403
CHI3L1	4.69405	1.37235	1.94937	1.3946	1.74322	2.9001	0.00662894	0.0160817
VSIG4	2.39889	1.74995	0.92887	0.44965	1.3549	2.89982	0.00663356	0.0160866
RPS24	3.61365	0.640684	4.91945	1.60175	-1.19527	-2.89842	0.00665709	0.0161373
ADIPOR1	9.21405	0.885552	7.58831	1.45366	1.27374	2.89734	0.00667534	0.016172
FOXO4	5.99358	0.786858	4.33925	1.11866	1.12801	2.89724	0.00667689	0.0161726
ACKR1	2.37781	0.938854	0.684492	0.492684	1.02973	2.89545	0.0067072	0.0162265
GPR146	5.06077	1.07359	3.2032	1.36758	1.36298	2.89438	0.00672544	0.0162582
MYL4	4.55929	1.0192	2.57513	1.41297	1.39485	2.88814	0.00683206	0.0164739
CSF3R	9.22807	0.970863	8.07876	1.68749	1.28644	2.87663	0.00703311	0.0168696
OSBP2	6.16079	1.25913	3.212	1.76981	1.87106	2.86877	0.00717365	0.0171234
AC104389.4	4.13808	1.18158	2.33626	0.844375	1.22139	2.8615	0.00730581	0.0173883
RHAG	2.5628	0.912675	0.67629	0.499463	1.07349	2.84756	0.0075659	0.01787
HBQ1	6.62443	1.24666	4.14236	2.35711	1.93794	2.8459	0.00759757	0.017927
FAXDC2	5.66391	1.07368	3.53565	1.44206	1.44077	2.83086	0.00788883	0.0185044
KCNH2	2.44236	0.975503	0.942043	0.743762	1.01375	2.82051	0.00809553	0.0188885
IGF2BP2	4.56406	0.882991	3.02815	1.18629	1.12334	2.82002	0.00810533	0.0189042
FCMR	4.48387	0.794041	6.06359	1.17897	-1.10112	-2.8064	0.00838527	0.0194066
E2F2	5.38158	1.00742	3.24666	1.23883	1.34694	2.80357	0.00844464	0.0195056
HPGD	2.34123	1.38849	1.39589	0.4947	1.01512	2.77464	0.00907364	0.0207696
TMEM63B	5.58352	0.875461	4.13414	1.18641	1.08319	2.77249	0.00912194	0.0208608
VSTM1	3.23172	1.00178	1.61372	1.0538	1.12525	2.76696	0.00924772	0.0210663
HIST2H3A	3.66507	1.26309	1.94676	0.616558	1.13716	2.72051	0.0103695	0.0231134
LTF	5.45497	2.53192	1.41172	0.992551	2.40814	2.71544	0.0104992	0.0233475
HIST1H4L	3.28335	1.16047	1.77816	0.535634	1.01837	2.71428	0.0105291	0.0234014
HIST2H3C	3.70084	1.27062	1.98413	0.624408	1.13693	2.70783	0.0106969	0.023723
SIAH2	6.5224	0.877605	4.96357	1.11174	1.0601	2.68761	0.0112391	0.0247651
UBXN6	7.46627	0.925202	6.07871	1.1137	1.03192	2.68573	0.011291	0.0248395
STRADB	7.80568	1.2258	5.81406	1.53408	1.41014	2.66008	0.0120185	0.026206
FAM104A	5.63083	0.9545	4.01035	0.985964	1.05433	2.65857	0.0120628	0.0262751
BBOF1	2.79126	0.878935	1.18352	1.01616	1.03228	2.65029	0.0123076	0.026704
SRGN	8.64647	0.87895	7.27123	1.17424	1.01587	2.62777	0.012997	0.0279174
SLC38A5	5.29793	0.915739	3.87423	1.22033	1.05399	2.62562	0.0130648	0.0280116
RNASE2	4.17014	1.47655	2.06172	0.763789	1.32142	2.61919	0.013269	0.0283851
TUBB2B	2.4139	1.49541	1.16942	0.822293	1.13229	2.60912	0.0135949	0.0289567
AC099489.1	3.92035	1.45963	2.71722	1.21096	1.20644	2.60678	0.0136718	0.0290853
GYPC	7.92038	1.09074	6.43962	1.18412	1.09259	2.56389	0.0151518	0.0316493
NFIX	5.23382	1.02493	3.30395	1.43106	1.25047	2.54264	0.0159387	0.0330337
ITGB3	5.73921	0.831038	4.46025	1.34401	1.01271	2.54153	0.015981	0.0330787
2024-03-08	8.12861	0.925829	6.49634	1.18926	1.0658	2.53174	0.0163569	0.0337377
ANK1	5.25325	1.06967	3.15748	1.35471	1.27005	2.51124	0.0171704	0.0351977
IFIT2	4.38899	0.916204	3.11933	1.2854	1.00245	2.50466	0.0174396	0.0356777
C10orf105	2.0463	1.44318	0.835288	0.666572	1.03382	2.50365	0.017481	0.035742
TMOD1	4.90702	1.25574	2.96019	1.26673	1.24872	2.4746	0.0187176	0.0378841
TRIM10	3.0966	0.970016	1.3064	1.02051	1.04838	2.46478	0.0191536	0.0386333
CEACAM8	3.26489	2.02431	0.45276	0.396855	1.61594	2.45114	0.0197745	0.0397491
SLC6A9	3.06295	1.05814	1.21785	0.867298	1.04748	2.44529	0.0200461	0.0402293
GLRX5	6.22299	1.11292	4.49381	1.36196	1.1658	2.44354	0.0201281	0.040361
HIST1H3G	3.31107	1.35483	1.69177	0.876112	1.09851	2.43992	0.0202988	0.0406637
FAM210B	7.40276	1.11516	5.68935	1.4842	1.19909	2.43785	0.0203969	0.0407939
GMPR	6.9565	1.2191	4.71674	1.79521	1.44634	2.43041	0.0207533	0.0413857
CD24	4.24209	1.65824	1.9607	1.08134	1.40883	2.42568	0.0209825	0.0417504
EPB42	5.81898	1.28228	3.40999	1.93184	1.53609	2.40897	0.0218115	0.0431469
IGHJ4	5.96682	1.81791	7.03968	1.62765	-1.37665	-2.40344	0.0220929	0.0436055
DEFA4	3.98039	2.4872	0.429545	0.423857	1.96729	2.39491	0.0225326	0.0443668
TUBB2A	3.76846	1.77992	2.38243	1.36592	1.3204	2.38335	0.0231413	0.045348
AC134669.1	2.89836	1.46012	2.30676	1.40885	1.08992	2.34649	0.0251828	0.0484949
IGHG1	6.00131	1.69186	7.66019	2.67715	-1.70934	-2.30068	0.0279469	0.0529223
TNS1	6.56162	1.12143	4.48966	1.8321	1.3244	2.2894	0.0286686	0.0540067
IGHA1	6.83411	1.81171	7.99157	1.50433	-1.27464	-2.25093	0.0312563	0.0578904
BPI	4.02839	2.23472	1.22106	0.44639	1.56823	2.22249	0.0333027	0.0611476
BLVRB	6.9228	1.10186	5.37195	1.26213	1.00654	2.2224	0.0333093	0.0611506
GYPB	5.53467	1.3494	3.4501	1.50683	1.2552	2.21426	0.0339164	0.0620986
DMTN	8.34226	0.781401	6.96261	1.64401	1.00767	2.20561	0.0345731	0.0629983
TRIM6	3.41638	1.51216	1.2308	0.668976	1.15556	2.19544	0.0353588	0.0641675
AHSP	5.56002	1.54916	2.78606	1.7469	1.50356	2.16883	0.0374921	0.0674038
XK	4.74291	1.10605	2.89003	1.29063	1.05488	2.16246	0.0380194	0.0681926
RETN	4.23387	2.3863	1.9568	1.28	1.56325	2.13685	0.0402062	0.0715318
MS4A3	3.00169	2.10924	0.370058	0.263475	1.40609	2.11543	0.0421208	0.0743478
ELANE	3.96253	2.46648	0.696651	0.281414	1.68265	2.11109	0.0425175	0.0749943
BPGM	6.13231	1.44706	3.92791	1.60861	1.28014	2.10715	0.0428819	0.0755183
SLC14A1	5.17006	1.21163	3.39039	1.33236	1.03528	2.06075	0.0473774	0.0819825
