# Supplementary material for: Immune Characteristic Genes and Neutrophil Immune Transformation Studies in Severe COVID-19
Source: Microorganisms. 2024 Apr 4;12(4):737. doi: 10.3390/microorganisms12040737 (PMC11052247; doi:10.3390/microorganisms12040737)
Supplement: Supplementary file 1 [file microorganisms-12-00737-s001.zip › microorganisms-2925187-supplementary/Supplementary File/Table S2 The intersection of DEGs and blue module genes in the GSE167930.xlsx]

## Sheet: COVID-19 severe DEGs
Name	caseMean	caseSD	ctrlMean	ctrlSD	logFC	t	Pval	FDR
EGLN1	5.21654	0.50219	3.03186	0.447738	2.02491	9.12139	1.7173e-10	2.1164e-06
CMTM1	4.46906	0.785874	1.95556	0.379674	2.31296	8.24131	1.77462e-09	2.30992e-06
HIST2H2BE	4.72179	0.584934	3.65195	0.381086	1.21761	8.36823	1.2595e-09	2.30992e-06
KBTBD7	3.60114	0.595451	1.44685	0.435494	1.96831	8.16246	2.19819e-09	2.30992e-06
KCNJ2	5.23376	0.821525	1.8526	0.944155	3.12549	8.27771	1.60809e-09	2.30992e-06
MANSC1	3.89627	0.846819	0.581507	0.591471	3.00036	8.41882	1.09921e-09	2.30992e-06
OXER1	3.28333	0.557934	1.26195	0.352678	1.8321	8.12462	2.43663e-09	2.30992e-06
PDK3	4.69598	0.256076	3.38375	0.260483	1.18087	8.37376	1.24089e-09	2.30992e-06
PPP1R3D	4.47687	0.554527	2.30417	0.26156	1.93043	8.17084	2.14867e-09	2.30992e-06
SNAI3	3.27211	0.500776	2.08446	0.311648	1.20444	8.12634	2.42526e-09	2.30992e-06
SULT1B1	5.20606	0.817447	2.39162	0.711971	2.6309	8.24547	1.75474e-09	2.30992e-06
TGFA	4.00506	1.10959	1.15161	0.63247	2.78342	8.25507	1.70969e-09	2.30992e-06
ACSS3	2.64004	0.670644	0.240016	0.2419	2.13903	8.07084	2.82154e-09	2.31818e-06
PNPLA1	2.70392	0.640346	0.710156	0.233364	1.82403	8.07418	2.79593e-09	2.31818e-06
FADD	4.25782	0.323996	2.6996	0.290728	1.37874	8.04209	3.05215e-09	2.35092e-06
CLDN9	2.28581	0.716692	0.611977	0.354136	1.65351	7.9241	4.21753e-09	2.37883e-06
CMTM2	4.29467	0.749853	0.91917	0.892154	3.02923	7.88997	4.63259e-09	2.37883e-06
FRAT1	5.24168	0.563229	3.46655	0.545412	1.6976	7.90589	4.43411e-09	2.37883e-06
FUT7	4.56424	0.607622	2.22334	0.48749	2.10321	7.92355	4.22395e-09	2.37883e-06
KRT23	4.50412	0.794922	1.28378	1.09811	3.01621	7.94377	3.99575e-09	2.37883e-06
MPZL3	4.58732	0.46123	2.22051	0.511141	2.08197	7.97502	3.66734e-09	2.37883e-06
UBXN2B	4.93536	0.558041	3.17664	0.428058	1.64467	7.89024	4.6291e-09	2.37883e-06
BASP1	6.44927	0.626101	2.72586	0.854263	3.22765	7.81092	5.76073e-09	2.70243e-06
PEAK3	4.33735	0.565506	2.1266	0.437745	1.96733	7.79446	6.0286e-09	2.70243e-06
ST20	4.41198	0.801519	2.20933	0.69515	2.14613	7.7942	6.03291e-09	2.70243e-06
PHC2	6.79763	0.752746	4.68055	0.665229	2.05165	7.772	6.41496e-09	2.72614e-06
ARL11	4.7694	0.481949	2.53631	0.53069	1.9742	7.74349	6.94165e-09	2.85163e-06
B3GNT8	4.5648	0.437147	2.20315	0.604427	2.05325	7.49408	1.38992e-08	2.97791e-06
BTNL8	4.20163	0.694459	1.192	1.0953	2.77433	7.49595	1.38265e-08	2.97791e-06
CXCR1	7.59206	0.827423	2.51446	1.60455	4.49247	7.57967	1.09438e-08	2.97791e-06
F2RL1	4.1207	0.843132	1.63285	0.76306	2.34662	7.46808	1.49483e-08	2.97791e-06
FCHO2	4.02885	0.543502	2.52483	0.45665	1.44783	7.53478	1.24043e-08	2.97791e-06
FPR2	7.03319	0.602756	3.27986	1.17473	3.30655	7.51236	1.32064e-08	2.97791e-06
GPR27	4.1719	0.719101	1.5668	0.670439	2.34884	7.52434	1.27715e-08	2.97791e-06
HLX	3.91686	0.442402	1.91153	0.453797	1.76679	7.67987	8.28094e-09	2.97791e-06
IFNGR2	6.72024	0.330717	5.4346	0.328134	1.17024	7.64985	9.00137e-09	2.97791e-06
LRRC4	5.07544	0.466381	2.06918	0.827657	2.60243	7.47963	1.44726e-08	2.97791e-06
MGAM	6.6724	0.747445	2.54878	1.33922	3.69152	7.62283	9.70384e-09	2.97791e-06
MSRB1	7.78441	0.363961	4.83296	0.839628	2.54689	7.49684	1.37923e-08	2.97791e-06
NRBF2	4.809	0.530949	2.39719	0.650297	2.13257	7.4922	1.39722e-08	2.97791e-06
PIP4P2	4.9978	0.421178	2.76745	0.46899	1.92355	7.60535	1.01879e-08	2.97791e-06
PPP1R3B	5.21645	0.728104	2.07875	0.76169	2.78174	7.69294	7.98584e-09	2.97791e-06
ROPN1L	4.74805	0.506297	1.38256	0.70998	2.85993	7.61087	1.00324e-08	2.97791e-06
RYBP	3.68875	0.430422	2.51047	0.265116	1.11437	7.49395	1.3904e-08	2.97791e-06
SH3BP5L	4.95205	0.187483	3.58471	0.281108	1.16593	7.50636	1.34299e-08	2.97791e-06
TMEM120A	4.48315	0.548798	3.24207	0.246327	1.21808	7.51616	1.30669e-08	2.97791e-06
TMEM216	3.64745	0.414385	1.96084	0.302818	1.48569	7.68128	8.24848e-09	2.97791e-06
TMLHE	4.06883	0.495081	2.6708	0.26961	1.29651	7.49078	1.40278e-08	2.97791e-06
TNFSF14	4.33831	0.775797	2.00427	0.550517	2.15363	7.55972	1.15701e-08	2.97791e-06
TSEN34	5.28749	0.647909	3.30297	0.521774	1.85246	7.65034	8.98904e-09	2.97791e-06
ZBTB34	4.35566	0.40782	2.66329	0.440884	1.51835	7.59316	1.05398e-08	2.97791e-06
ALOX5AP	6.79908	0.760642	3.97616	0.726503	2.52261	7.41495	1.73492e-08	3.14934e-06
FAM160B1	4.40253	0.408293	2.91321	0.397877	1.3512	7.43412	1.64409e-08	3.14934e-06
MGAM2	3.03947	1.13479	0.419567	0.358595	2.48455	7.41438	1.73771e-08	3.14934e-06
REPS2	4.12153	0.710074	1.81387	0.795301	2.17254	7.41868	1.71688e-08	3.14934e-06
OPRL1	3.28756	0.523336	1.81798	0.27053	1.35397	7.4037	1.79059e-08	3.17953e-06
TP53I11	5.43746	0.478375	3.61152	0.400091	1.61293	7.39823	1.81831e-08	3.17953e-06
HAUS4	5.42768	0.503161	3.47705	0.468765	1.72831	7.3828	1.89886e-08	3.2057e-06
QPCT	5.74593	0.474053	2.70592	0.844297	2.6176	7.35117	2.07548e-08	3.41043e-06
INPP5A	4.06711	0.411026	2.84152	0.37726	1.16083	7.33355	2.181e-08	3.42804e-06
JPT1	4.94124	0.382432	3.10191	0.395957	1.58202	7.32739	2.21912e-08	3.42804e-06
ZNF552	3.32148	0.446278	2.15352	0.266697	1.10658	7.32316	2.24571e-08	3.42804e-06
PSENEN	3.56008	0.358136	2.22226	0.296649	1.18738	7.28762	2.48232e-08	3.64192e-06
HIST1H2AC	6.23287	0.430823	5.09618	0.370181	1.10641	7.26543	2.64263e-08	3.68605e-06
MSL1	6.52514	0.471363	5.43413	0.394176	1.10815	7.26888	2.61707e-08	3.68605e-06
C1RL	5.71728	0.430149	3.98566	0.467346	1.53391	7.22329	2.97673e-08	3.77523e-06
CEP19	3.19732	0.792279	0.742752	0.471755	2.18718	7.21626	3.03644e-08	3.77523e-06
PROK2	6.93143	1.10108	3.01442	1.43267	3.62857	7.21492	3.048e-08	3.77523e-06
VNN2	8.1322	0.855337	4.95788	0.98477	2.86068	7.21315	3.06332e-08	3.77523e-06
GNG10	4.70611	0.685633	1.89085	0.494286	2.40174	7.2083	3.10555e-08	3.78938e-06
FLOT2	7.6413	0.542109	6.10818	0.203477	1.37597	7.14553	3.70966e-08	4.23376e-06
LSMEM1	3.43088	0.947032	1.09818	0.46144	2.17298	7.14187	3.74839e-08	4.23376e-06
MPZ	2.69164	0.662879	1.32287	0.367587	1.37196	7.13636	3.8074e-08	4.23376e-06
MRVI1	4.00093	1.09256	1.67157	0.661626	2.30576	7.13265	3.84762e-08	4.23376e-06
SLC36A1	5.08641	0.441313	3.65055	0.306523	1.28261	7.14434	3.72223e-08	4.23376e-06
TM6SF1	4.01285	0.419826	2.39235	0.572092	1.4848	7.13458	3.82667e-08	4.23376e-06
DNAJC25-GNG10	4.62573	0.614628	2.25645	0.692976	2.10499	7.11737	4.01806e-08	4.34374e-06
S1PR4	6.73171	0.511817	5.60905	0.336863	1.12167	7.11808	4.01001e-08	4.34374e-06
CXCR2	7.66174	0.959966	3.25063	1.71882	4.00883	7.10554	4.15525e-08	4.37253e-06
MMP9	6.94528	0.979424	1.06635	1.04405	4.8329	7.09765	4.24938e-08	4.37253e-06
NCF4	6.92232	0.385403	4.52435	0.628183	2.03163	7.10008	4.22017e-08	4.37253e-06
SRPK1	5.95322	0.471752	4.08032	0.573143	1.67099	7.10241	4.19241e-08	4.37253e-06
STXBP5	4.55959	0.37261	3.34327	0.425697	1.14102	7.0959	4.27058e-08	4.37253e-06
C5AR2	4.84493	0.579843	2.60193	0.795796	2.0403	7.07656	4.51173e-08	4.52053e-06
CDK5R1	2.56053	0.688676	1.27905	0.310936	1.3159	7.06212	4.70078e-08	4.67197e-06
TMCO3	4.72332	0.527036	3.16968	0.255734	1.38442	7.0535	4.81747e-08	4.71194e-06
FAM126B	5.40821	0.673628	3.88144	0.471607	1.4992	7.04877	4.88264e-08	4.73218e-06
NSUN7	2.97379	1.0486	0.776379	0.575009	2.16275	7.04645	4.91496e-08	4.73218e-06
LGALSL	3.44617	0.477091	1.9712	0.46738	1.36442	7.03217	5.11882e-08	4.85264e-06
BCL6	8.14036	1.03486	5.29257	0.981686	2.68734	6.989	5.78859e-08	5.06907e-06
E2F3	4.19207	0.523342	2.59048	0.347551	1.43134	7.00584	5.51734e-08	5.06907e-06
ENTPD1	5.6114	0.338735	4.23436	0.471494	1.2456	7.00945	5.46089e-08	5.06907e-06
FRAT2	6.55641	0.504536	4.48094	0.751493	1.87558	6.9927	5.7278e-08	5.06907e-06
ITM2B	6.31505	0.523268	4.60646	0.687744	1.61695	6.98839	5.79853e-08	5.06907e-06
KREMEN1	4.8097	0.778246	0.99281	0.76922	3.18381	6.98983	5.77478e-08	5.06907e-06
PELO	2.53944	0.373705	1.03503	0.228805	1.27598	6.9976	5.64838e-08	5.06907e-06
PPP4R1	5.82897	0.489294	4.39506	0.554695	1.37379	6.99385	5.70911e-08	5.06907e-06
ZNF200	3.56096	0.332015	1.9288	0.600013	1.46485	7.00262	5.56808e-08	5.06907e-06
MED18	3.24429	0.268636	1.92899	0.451233	1.17275	6.98462	5.86125e-08	5.08691e-06
MTHFS	3.93461	0.542223	2.2319	0.478952	1.54142	6.97219	6.07264e-08	5.23351e-06
NFE4	2.86314	0.95207	0.537189	0.506778	2.15917	6.95655	6.34979e-08	5.41639e-06
TMEM40	2.09271	0.609041	1.19446	0.334555	1.0478	6.95097	6.45159e-08	5.44585e-06
DAPK2	4.66834	0.568322	2.38227	0.845739	2.06797	6.93052	6.83943e-08	5.66097e-06
KIAA0825	3.58795	0.725735	1.62791	0.571528	1.81864	6.91656	7.11764e-08	5.66097e-06
LIN7A	3.90886	0.537113	1.56712	0.772575	2.06536	6.92651	6.91836e-08	5.66097e-06
PANX2	3.6404	0.819723	1.4299	0.751096	2.08472	6.91327	7.18489e-08	5.67607e-06
CRK	4.05775	0.418546	2.95171	0.368718	1.05878	6.9035	7.38828e-08	5.76802e-06
HSPA6	5.99526	0.815309	3.43341	0.907936	2.36382	6.90098	7.4417e-08	5.76802e-06
KCTD21	3.25495	0.508312	1.7336	0.270809	1.34391	6.89039	7.67063e-08	5.79956e-06
RAB5B	5.34027	0.126603	4.11053	0.245817	1.0091	6.89166	7.64279e-08	5.79956e-06
TMEM91	4.53018	0.533361	3.11576	0.457002	1.33526	6.86519	8.24385e-08	6.04745e-06
ARL6IP6	3.6079	0.320464	2.40809	0.229403	1.03469	6.86138	8.33428e-08	6.07762e-06
MINDY1	5.71454	0.414536	4.04167	0.515826	1.47348	6.85768	8.42292e-08	6.10612e-06
ALPL	7.17669	0.893101	2.09396	1.66381	4.36025	6.84247	8.79804e-08	6.26746e-06
ARID3A	4.65879	0.322588	3.18923	0.31479	1.23979	6.8232	9.2972e-08	6.51015e-06
CTBS	5.00593	0.442745	3.41858	0.586484	1.45017	6.81379	9.55148e-08	6.54353e-06
SKAP2	4.84076	0.506493	3.60279	0.405737	1.19147	6.81821	9.43107e-08	6.54353e-06
BORCS8	4.23959	0.360472	3.06805	0.289813	1.04291	6.79879	9.97121e-08	6.76138e-06
DHRS7B	3.81129	0.383153	2.63614	0.179335	1.0301	6.79344	1.01251e-07	6.76138e-06
NQO2	5.63372	0.680019	3.26797	0.435302	2.01751	6.78824	1.02774e-07	6.8096e-06
SLC40A1	5.69618	0.329162	3.3321	0.757312	2.00231	6.77778	1.05905e-07	6.9057e-06
MTX1	4.4177	0.424196	2.69711	0.451518	1.48032	6.77071	1.08075e-07	7.01011e-06
ZNF230	3.01612	0.61332	1.45864	0.376698	1.43363	6.7659	1.09579e-07	7.07042e-06
APMAP	6.50216	0.428771	4.36656	0.49307	1.77693	6.73847	1.1856e-07	7.45475e-06
CYSTM1	5.51861	0.886881	2.3393	0.503312	2.66826	6.72992	1.21509e-07	7.48736e-06
PDZK1IP1	6.29556	0.88207	2.54401	1.32921	3.30085	6.72288	1.23991e-07	7.60229e-06
ACSL1	8.25199	1.01103	5.41506	1.16313	2.69829	6.71978	1.25102e-07	7.63245e-06
ABTB1	7.59882	0.512581	6.23474	0.548288	1.31597	6.70815	1.29354e-07	7.73865e-06
GPAT3	4.23678	0.451018	2.19775	0.594986	1.74485	6.70862	1.2918e-07	7.73865e-06
TECPR2	4.78229	0.616186	2.57229	0.68354	1.94478	6.69223	1.35414e-07	8.06206e-06
F11R	4.69559	0.28401	3.22649	0.381756	1.23634	6.68891	1.36716e-07	8.10042e-06
DIRC2	3.88812	0.445964	2.73482	0.413404	1.10204	6.67478	1.42389e-07	8.27734e-06
KATNBL1	5.20323	0.701085	3.77256	0.543688	1.44979	6.67299	1.43127e-07	8.28119e-06
INKA2	4.93583	0.882246	2.71315	0.932178	2.1625	6.67083	1.44017e-07	8.29375e-06
IFNAR1	4.9095	0.549328	3.53497	0.366857	1.27446	6.66785	1.45261e-07	8.32647e-06
CCNG2	4.9938	0.352046	3.64863	0.575773	1.24529	6.63748	1.58537e-07	8.82781e-06
LINGO3	2.93762	0.637234	0.978608	0.20397	1.66455	6.63372	1.60261e-07	8.82781e-06
DHRS13	5.04105	0.711052	2.91885	0.451029	1.85169	6.63137	1.61354e-07	8.83787e-06
SLC37A3	4.63785	0.78954	2.82172	0.24407	1.65246	6.61135	1.7094e-07	9.28046e-06
TMEM252	2.02338	1.00852	0.243755	0.165746	1.75834	6.60504	1.74079e-07	9.36832e-06
SLCO4C1	3.25569	0.580998	1.49565	0.35261	1.52797	6.6024	1.75407e-07	9.39874e-06
CEACAM4	5.29592	0.648104	3.09176	0.895287	2.02294	6.59506	1.79159e-07	9.55826e-06
PYGL	7.2597	0.529739	4.22138	1.04063	2.5875	6.59205	1.80727e-07	9.60032e-06
CKLF	5.84362	0.564526	4.02642	0.643775	1.64481	6.58873	1.82463e-07	9.60971e-06
KCNE3	5.04105	0.353988	3.15197	0.820501	1.69443	6.5714	1.91823e-07	9.96422e-06
RNASEL	3.68445	0.481829	2.26745	0.441293	1.28322	6.56931	1.9298e-07	9.96422e-06
ICAM3	7.45896	0.426922	6.13507	0.528226	1.23406	6.56713	1.94199e-07	9.97212e-06
IFITM2	8.7598	1.16879	6.72808	0.943792	2.20632	6.56359	1.96198e-07	1.00169e-05
ACOX1	5.26404	0.51845	3.53495	0.52407	1.52231	6.53963	2.10256e-07	1.04064e-05
MAPK14	7.28376	0.566429	5.80829	0.343491	1.32953	6.54099	2.09432e-07	1.04064e-05
RNF24	6.25677	0.492488	3.75978	0.965516	2.18105	6.53579	2.126e-07	1.04658e-05
FAM53C	5.57303	0.546839	4.00071	0.542527	1.44097	6.53218	2.14827e-07	1.05061e-05
UBTD1	3.47964	0.419928	1.88276	0.432685	1.36802	6.527	2.18069e-07	1.06225e-05
GNAI3	3.30269	0.519906	1.9274	0.29606	1.22983	6.52029	2.22338e-07	1.07455e-05
IMPA2	5.42043	0.525993	3.62657	0.68964	1.6257	6.52153	2.21542e-07	1.07455e-05
TMEM45B	3.37751	0.487489	0.80278	0.458418	2.06531	6.50781	2.3051e-07	1.09684e-05
MEGF9	6.42734	0.346764	4.66727	0.699226	1.54854	6.50529	2.32198e-07	1.10062e-05
WDFY3	5.63489	0.595464	3.47211	0.821256	1.93327	6.49344	2.40293e-07	1.13462e-05
COL9A3	3.17017	0.427426	1.28548	0.470576	1.57075	6.49037	2.42435e-07	1.13603e-05
IL10RB	5.73551	0.281854	4.38588	0.399271	1.14499	6.48844	2.43795e-07	1.13808e-05
FLOT1	6.45557	0.491271	4.97081	0.413101	1.31382	6.48183	2.48497e-07	1.147e-05
RALB	5.69816	0.461793	4.13738	0.470589	1.36838	6.48382	2.47072e-07	1.147e-05
NATD1	6.09783	0.59062	3.24053	0.839048	2.38694	6.45774	2.66449e-07	1.2117e-05
CR1L	4.64541	0.461503	2.10218	0.597562	2.06224	6.45035	2.72209e-07	1.21331e-05
IL1R2	6.51541	1.70552	2.69018	1.5761	3.74205	6.45258	2.7046e-07	1.21331e-05
LRG1	5.14947	0.838681	1.66037	1.19313	3.00585	6.44891	2.73343e-07	1.21331e-05
RAB33B	3.40487	0.436757	2.16239	0.354724	1.11647	6.44906	2.73226e-07	1.21331e-05
YIPF1	4.08785	0.524862	2.84116	0.270847	1.14009	6.4394	2.80983e-07	1.23673e-05
ZNF516	5.15751	0.420598	3.8935	0.44891	1.15279	6.43003	2.88715e-07	1.25286e-05
ST20-MTHFS	4.31126	0.675903	2.88394	0.515695	1.40012	6.42465	2.93245e-07	1.26753e-05
KIAA0232	4.51845	0.337199	3.36641	0.41359	1.03599	6.41696	2.99857e-07	1.2787e-05
PGM2	3.95728	0.460078	2.60542	0.321225	1.18421	6.41713	2.99713e-07	1.2787e-05
MXD1	7.36946	0.59584	4.90408	1.13679	2.2499	6.41316	3.03181e-07	1.28399e-05
SLC25A44	4.63562	0.481	3.10188	0.323718	1.31084	6.4114	3.04729e-07	1.28612e-05
SLC26A8	3.22086	0.648295	0.718576	0.492038	2.06052	6.40875	3.07076e-07	1.2916e-05
CDHR2	2.12017	0.669075	0.808724	0.203599	1.24743	6.40637	3.09208e-07	1.29615e-05
AATK	5.13939	0.603562	3.12224	0.958697	1.89623	6.40498	3.1045e-07	1.29695e-05
DGAT2	5.98503	0.829889	3.13573	1.25985	2.61324	6.37361	3.40026e-07	1.38277e-05
ZNF445	3.63623	0.533858	2.42572	0.387077	1.14951	6.37253	3.41092e-07	1.38277e-05
CBS	2.44305	0.950986	0.377936	0.314755	1.88035	6.35946	3.54275e-07	1.42676e-05
CDA	6.09437	0.393957	3.3179	0.769493	2.24488	6.35835	3.55418e-07	1.42676e-05
CBL	5.06765	0.373665	3.89472	0.33536	1.03251	6.3559	3.5795e-07	1.43227e-05
ABHD5	5.65238	0.513961	3.8046	0.821542	1.69149	6.34712	3.67196e-07	1.46451e-05
TLR5	5.05908	1.13909	2.81751	0.73053	2.1922	6.34212	3.72565e-07	1.48113e-05
FAM200B	3.84528	0.393643	2.538	0.482275	1.17357	6.33835	3.76667e-07	1.48784e-05
RTN3	6.85513	0.358205	5.11392	0.722628	1.53153	6.33266	3.82938e-07	1.50449e-05
GTF2H2	3.02809	0.600136	1.86098	0.28356	1.13037	6.3278	3.88384e-07	1.50517e-05
TLR6	4.98139	0.789748	3.00225	0.771554	1.86221	6.32533	3.91179e-07	1.50948e-05
PADI2	5.65079	0.733672	3.28463	0.866237	2.10669	6.32083	3.96331e-07	1.51219e-05
TST	3.71725	0.357841	1.96937	0.510166	1.45259	6.321	3.96134e-07	1.51219e-05
STEAP4	5.91068	0.583192	2.79831	1.18955	2.65984	6.31424	4.0399e-07	1.53666e-05
H3F3A	8.98491	0.449101	7.73251	0.40471	1.13309	6.30935	4.09766e-07	1.54907e-05
ALPK1	6.3539	0.514183	4.68271	0.754396	1.55069	6.30527	4.14658e-07	1.558e-05
GCA	8.19285	0.914063	5.1471	1.17658	2.71501	6.29801	4.23502e-07	1.57681e-05
FCGR1B	5.62681	0.764233	2.52257	1.01558	2.63322	6.27875	4.47886e-07	1.62143e-05
IL1R1	4.57624	1.0253	1.72494	0.961649	2.5571	6.27376	4.5443e-07	1.63277e-05
XKR8	4.14865	0.502482	2.65742	0.671766	1.39969	6.27129	4.57712e-07	1.63533e-05
TMEM272	3.43165	0.782914	1.53808	0.592621	1.7376	6.26561	4.65333e-07	1.65745e-05
CNIH4	4.77286	0.542483	3.36025	0.288903	1.24065	6.26123	4.71304e-07	1.67328e-05
PHLPP1	2.75971	0.501293	1.71921	0.341044	1.01079	6.25679	4.7742e-07	1.68106e-05
SLC22A4	5.43814	0.55016	3.27202	0.910482	1.92323	6.24051	5.00583e-07	1.72856e-05
CCNJL	4.11081	1.24777	1.72154	1.06058	2.4382	6.23755	5.04911e-07	1.73278e-05
DNTTIP1	4.51408	0.33289	3.09871	0.504385	1.21922	6.23236	5.12601e-07	1.73278e-05
FCGR3B	8.91288	0.598085	3.91736	2.19834	4.29798	6.23794	5.04348e-07	1.73278e-05
NLRX1	3.6672	0.320866	2.30651	0.308421	1.11726	6.23132	5.14153e-07	1.73278e-05
VCPKMT	3.59947	0.580488	2.5979	0.257761	1.01305	6.23416	5.09924e-07	1.73278e-05
CDC42EP2	4.37025	0.770591	2.71333	0.759581	1.65071	6.2095	5.47879e-07	1.81996e-05
HSDL2	3.73083	0.668091	2.08396	0.634403	1.54212	6.20343	5.5764e-07	1.84246e-05
RRM2B	4.00687	0.390058	2.79353	0.482766	1.10392	6.1972	5.6785e-07	1.86618e-05
HIST1H1T	1.69925	0.860842	0.379555	0.251227	1.367	6.18379	5.90475e-07	1.91168e-05
ZFYVE16	4.6593	0.49337	3.52784	0.419291	1.07836	6.18349	5.91002e-07	1.91168e-05
FPR1	8.51233	0.588259	5.87127	1.26187	2.37549	6.17937	5.98129e-07	1.92967e-05
KLHL21	4.99534	0.482146	3.84721	0.422215	1.08233	6.17283	6.09637e-07	1.96166e-05
MBOAT2	4.97175	0.41735	2.6679	0.830893	1.92889	6.16852	6.17351e-07	1.97617e-05
C3orf62	3.94476	0.61494	2.67465	0.422527	1.22191	6.1676	6.19003e-07	1.97632e-05
SIRPD	3.53946	0.632618	1.51379	0.527593	1.7172	6.16574	6.22366e-07	1.98192e-05
RNF144B	4.52521	0.387271	3.07291	0.551067	1.27118	6.15817	6.36248e-07	2.0054e-05
RASSF2	7.00054	0.377685	5.65748	0.583276	1.21471	6.15247	6.46919e-07	2.0189e-05
HTATIP2	4.3431	0.476307	2.88453	0.326166	1.23627	6.14133	6.6826e-07	2.03217e-05
CA4	5.00487	0.976459	1.77073	1.40708	2.91516	6.13176	6.87181e-07	2.05746e-05
FAM174B	2.84663	0.712604	1.32124	0.367328	1.40398	6.1278	6.95166e-07	2.07271e-05
TNFRSF10C	7.56456	0.757944	3.93491	1.84652	3.28908	6.12725	6.96285e-07	2.07271e-05
SLC22A15	4.80036	0.460468	3.3195	0.405396	1.26321	6.12538	7.00078e-07	2.07459e-05
MPZL1	4.2433	0.921318	2.6319	0.660213	1.66302	6.12055	7.10025e-07	2.09256e-05
AQP9	7.66575	0.745004	4.38824	1.58774	2.94134	6.09859	7.57007e-07	2.16962e-05
CNTNAP3	3.96892	1.45096	1.34515	1.12552	2.67984	6.0947	7.65648e-07	2.18422e-05
CDKL5	2.84875	0.550264	1.60181	0.284588	1.1283	6.08977	7.7673e-07	2.20056e-05
WWC3	4.77636	0.52431	3.45314	0.368373	1.18122	6.08764	7.81577e-07	2.20921e-05
B4GALT5	5.42885	0.491363	3.36195	0.538975	1.68427	6.08316	7.91872e-07	2.21608e-05
ST6GALNAC2	4.49623	0.746731	2.20877	1.11261	2.13144	6.07283	8.16125e-07	2.25009e-05
TALDO1	7.88151	0.219827	6.40591	0.587604	1.24641	6.06176	8.42919e-07	2.29826e-05
TRPM6	2.957	0.589892	0.712872	0.573927	1.83986	6.06247	8.41172e-07	2.29826e-05
RTN2	2.82451	0.564721	1.11551	0.385047	1.43777	6.05507	8.59547e-07	2.32814e-05
AGO4	5.26822	0.394315	3.96425	0.492733	1.15036	6.04326	8.89722e-07	2.37622e-05
GRB10	4.50524	1.20176	1.85701	0.448093	2.3476	6.04318	8.89931e-07	2.37622e-05
RP2	4.36332	0.460426	2.92416	0.519033	1.26703	6.04365	8.88713e-07	2.37622e-05
PHF23	4.08884	0.263033	2.82312	0.504244	1.08887	6.03772	9.04227e-07	2.38343e-05
TREML2	4.53556	0.620245	2.43969	0.924694	1.88215	6.03739	9.051e-07	2.38343e-05
EXTL3	4.25977	0.553942	3.09744	0.332774	1.08871	6.03231	9.18636e-07	2.39934e-05
LAMP2	6.05853	0.281462	4.53135	0.648905	1.31479	6.02835	9.29338e-07	2.42139e-05
MSRB2	2.8738	0.56364	1.39889	0.378888	1.28822	6.02558	9.36877e-07	2.43588e-05
DHRS12	4.22795	0.558509	2.8306	0.43956	1.2553	6.00812	9.85924e-07	2.51044e-05
PRRG4	3.41561	0.881169	1.38342	0.389306	1.78642	6.00833	9.85319e-07	2.51044e-05
DACH1	1.97706	0.715395	0.323784	0.180712	1.43523	6.00177	1.00439e-06	2.54171e-05
ANXA3	5.45987	1.20801	1.30997	0.893953	3.37301	5.99923	1.01189e-06	2.55543e-05
SIRPB2	5.65343	0.743959	3.98255	0.930018	1.6953	5.99779	1.01615e-06	2.55573e-05
IPMK	3.4801	0.686739	2.3215	0.444313	1.196	5.99349	1.02901e-06	2.58271e-05
GLT1D1	6.01928	0.500983	3.84569	1.01381	1.92257	5.98843	1.04435e-06	2.5952e-05
ARPC5	6.09576	0.479151	4.62599	0.481911	1.27411	5.98464	1.05598e-06	2.60641e-05
PIGX	4.12711	0.461951	2.66764	0.516783	1.27305	5.98416	1.05745e-06	2.60641e-05
SLC24A3	1.82823	0.707176	0.613138	0.26816	1.19065	5.98119	1.06667e-06	2.61345e-05
TMCC3	4.43697	0.833329	2.79587	0.834128	1.6777	5.97225	1.09492e-06	2.65105e-05
ZBTB18	4.71434	0.374737	3.65549	0.54065	1.01619	5.96762	1.10986e-06	2.67671e-05
KCNJ15	6.89288	0.621354	3.44519	1.71377	3.04127	5.96229	1.12729e-06	2.69018e-05
ZNF438	3.79497	0.768958	1.93659	0.378544	1.61291	5.94966	1.16975e-06	2.7564e-05
MXD3	5.56567	0.476768	4.18138	0.60424	1.26473	5.94037	1.20195e-06	2.81602e-05
ZNF746	4.8394	0.608644	3.75857	0.380366	1.08239	5.93909	1.20647e-06	2.81602e-05
ORAI2	6.16076	0.314344	4.9345	0.640225	1.13352	5.938	1.21033e-06	2.81969e-05
LYRM1	3.48649	0.591937	2.26229	0.453713	1.1722	5.93309	1.22782e-06	2.84422e-05
MKNK1	6.32855	0.783559	5.10683	0.240618	1.2348	5.92806	1.24604e-06	2.86722e-05
STARD10	3.9091	0.780994	2.41851	0.479535	1.43024	5.91546	1.29283e-06	2.93964e-05
SSH3	3.73458	0.447346	2.61804	0.343447	1.00007	5.91321	1.30139e-06	2.95364e-05
MED11	3.09989	0.420115	1.8971	0.455002	1.074	5.89868	1.35793e-06	3.02626e-05
ST6GALNAC3	2.20206	0.910501	0.658538	0.199474	1.48037	5.89639	1.36708e-06	3.03566e-05
AL049634.2	3.59765	0.545175	1.64232	0.748273	1.67832	5.89464	1.37408e-06	3.04461e-05
CR1	6.30526	0.76573	3.97787	0.967397	2.06763	5.89055	1.39065e-06	3.05035e-05
STX3	6.10721	0.447038	4.01875	1.05116	1.86105	5.89046	1.39102e-06	3.05035e-05
P2RY13	5.88519	0.510367	3.54545	1.01613	2.00961	5.88967	1.39424e-06	3.05053e-05
C9orf66	2.19371	0.530361	1.0082	0.306949	1.06969	5.88762	1.40263e-06	3.05948e-05
KLHL8	3.37594	0.560026	2.3152	0.265232	1.00628	5.88096	1.43026e-06	3.10713e-05
SELL	8.17519	0.557761	7.04009	0.492448	1.11503	5.87762	1.44429e-06	3.11723e-05
NLRP12	5.65743	0.452712	3.79852	0.894226	1.65192	5.87592	1.45151e-06	3.12735e-05
PRMT5	3.71015	0.567879	2.48831	0.20846	1.08768	5.85605	1.53849e-06	3.2522e-05
ZNF486	2.47255	0.705995	1.3982	0.370708	1.13099	5.85684	1.53496e-06	3.2522e-05
MOSPD2	4.35896	0.437136	3.13141	0.618065	1.15881	5.85231	1.55543e-06	3.27244e-05
DSC2	3.36306	0.737627	1.01163	0.879407	2.0282	5.84344	1.59638e-06	3.3289e-05
SOWAHD	2.8696	0.290918	1.394	0.637632	1.26151	5.84258	1.6004e-06	3.33164e-05
GTDC1	3.73323	0.678826	2.77661	0.339886	1.04615	5.84098	1.60792e-06	3.3382e-05
IGF1R	4.91886	0.578023	3.45592	0.811717	1.43346	5.83681	1.62772e-06	3.35451e-05
ACSL4	4.69183	0.576575	3.57997	0.441405	1.09046	5.83387	1.6418e-06	3.36664e-05
RNF122	3.3482	0.619257	2.21845	0.295727	1.08224	5.835	1.63636e-06	3.36664e-05
FAS	5.0876	0.5141	3.72208	0.55215	1.23763	5.83038	1.65866e-06	3.38433e-05
CBSL	1.85835	0.901141	0.208094	0.161402	1.52019	5.82858	1.66743e-06	3.39099e-05
CLEC4E	4.97501	0.769126	2.76519	0.902966	1.96357	5.82103	1.70471e-06	3.45541e-05
UBAP1	5.55172	0.301243	3.73607	0.62484	1.46434	5.80933	1.7642e-06	3.54169e-05
ABHD4	3.90815	0.449698	2.74044	0.423614	1.04708	5.80232	1.80082e-06	3.58534e-05
PECR	3.39939	0.590193	2.12197	0.188009	1.12388	5.80111	1.80719e-06	3.59092e-05
AC015802.6	2.04275	0.751727	0.662286	0.386518	1.31488	5.79842	1.82152e-06	3.59519e-05
APOLD1	2.14192	0.694081	1.06635	0.320632	1.10457	5.79603	1.83433e-06	3.59519e-05
GADD45A	3.82439	0.849879	1.52888	0.380159	1.89643	5.79498	1.84e-06	3.59519e-05
HIST2H2BF	5.63049	0.482389	3.87025	0.652169	1.49001	5.79892	1.81883e-06	3.59519e-05
TLR8	5.36442	0.609885	3.40243	1.00355	1.80178	5.7945	1.84258e-06	3.59519e-05
LRP10	6.65316	0.422197	5.24563	0.416782	1.17242	5.78021	1.92139e-06	3.65011e-05
S100A11	8.13879	0.644287	6.22298	1.09821	1.83415	5.78064	1.91896e-06	3.65011e-05
TNFAIP8L2	5.02198	0.221592	3.46747	0.737005	1.33239	5.78007	1.9222e-06	3.65011e-05
ZNF281	3.86117	0.626103	2.66023	0.523283	1.18899	5.78266	1.90768e-06	3.65011e-05
BX088645.1	3.42083	1.34344	1.23708	1.04141	2.29763	5.77776	1.93524e-06	3.65556e-05
FBXL13	3.58724	0.899227	1.466	0.872903	1.95264	5.77225	1.96677e-06	3.68927e-05
CACNA1E	3.05191	0.888026	0.649209	0.630149	2.0304	5.77156	1.97076e-06	3.69113e-05
RRAGD	3.48446	0.467246	1.50828	0.410174	1.54316	5.76902	1.98551e-06	3.70749e-05
GK	5.55559	0.688198	3.10045	1.06376	2.13146	5.76531	2.0072e-06	3.71491e-05
MAK	2.46177	1.07393	0.743549	0.539334	1.72847	5.76614	2.0023e-06	3.71491e-05
SLPI	4.71993	1.11176	0.450266	0.681851	3.3057	5.76151	2.02971e-06	3.73277e-05
HIP1	4.18855	0.580089	2.51949	0.685336	1.48015	5.74982	2.10051e-06	3.81246e-05
IKBIP	3.18254	0.44791	1.76097	0.585536	1.24661	5.74595	2.12446e-06	3.82776e-05
PTTG2	2.78915	0.688421	1.58288	0.438075	1.19426	5.74149	2.15243e-06	3.86684e-05
FCGR2A	8.69458	0.916799	6.31163	1.29883	2.28138	5.73998	2.16199e-06	3.87836e-05
FKBP9	2.4412	0.643812	0.956633	0.271031	1.27977	5.73504	2.19355e-06	3.90091e-05
LPCAT2	5.07094	0.562805	2.9444	0.823023	1.79034	5.72114	2.28479e-06	4.01108e-05
DHRS9	4.01461	1.03643	1.46598	0.72744	2.20415	5.72046	2.2894e-06	4.01346e-05
PISD	6.2086	0.581023	5.04864	0.42964	1.10319	5.71753	2.30917e-06	4.04237e-05
CREB5	6.36073	0.680599	4.15927	1.18757	2.03409	5.71444	2.33021e-06	4.06188e-05
KIF1B	4.46548	0.585528	2.8646	0.421088	1.35062	5.71259	2.34287e-06	4.07243e-05
DYSF	6.86803	0.594252	4.4331	1.02445	2.06234	5.70722	2.3801e-06	4.11971e-05
PGLYRP1	5.99964	1.24141	0.663329	0.968782	4.08055	5.70279	2.41118e-06	4.13287e-05
HRH2	5.90206	0.729534	4.09985	0.849556	1.67931	5.70187	2.41775e-06	4.13838e-05
NMNAT1	2.56819	0.478286	1.39897	0.246109	1.00303	5.70004	2.43074e-06	4.14335e-05
PGS1	6.59547	0.796927	5.29314	0.471783	1.31477	5.69613	2.45881e-06	4.17389e-05
CPD	5.10538	0.57871	3.71819	0.808919	1.37471	5.68039	2.575e-06	4.30831e-05
CD177	6.27835	2.1592	0.324521	0.266227	4.74795	5.67688	2.60167e-06	4.33283e-05
LRFN1	3.2753	0.711463	2.01863	0.422205	1.22195	5.67438	2.62081e-06	4.34709e-05
PRR33	2.29635	0.546893	0.949024	0.278763	1.14494	5.6719	2.63999e-06	4.36215e-05
C14orf119	3.07311	0.301211	1.74644	0.39268	1.06201	5.6508	2.80862e-06	4.54984e-05
TPST1	3.55441	1.66957	1.4517	0.698673	2.34636	5.65136	2.80398e-06	4.54984e-05
ASF1B	3.28073	0.526764	1.45542	0.279191	1.42515	5.64225	2.88004e-06	4.62284e-05
HAL	4.93537	0.967548	3.22248	0.742017	1.70448	5.63699	2.9248e-06	4.67701e-05
SLC2A14	1.94396	0.867974	0.487749	0.274774	1.38528	5.63764	2.91925e-06	4.67701e-05
B9D2	3.82864	0.483022	2.56699	0.485659	1.12061	5.63187	2.96914e-06	4.70362e-05
GBGT1	4.78185	0.625942	3.57831	0.487994	1.16186	5.63192	2.96866e-06	4.70362e-05
TBC1D14	5.58347	0.590072	4.46706	0.440083	1.08083	5.63146	2.97271e-06	4.70362e-05
KCNE1	4.05405	1.14936	1.9771	0.532051	1.935	5.6159	3.11163e-06	4.86647e-05
LY96	3.43685	0.827895	1.87727	0.678966	1.5217	5.61478	3.1219e-06	4.87634e-05
TLR1	6.93433	0.619039	5.0544	0.973769	1.71706	5.60567	3.20651e-06	4.97069e-05
BIK	1.90691	0.67473	0.734124	0.236698	1.10504	5.60518	3.2111e-06	4.97155e-05
SIPA1L2	4.0983	0.881269	2.27938	0.738128	1.70314	5.59807	3.27892e-06	5.03231e-05
FAM19A2	3.61581	0.81171	2.06882	0.433121	1.42534	5.58779	3.37932e-06	5.1543e-05
EXOC6	3.9208	0.605614	2.68643	0.370296	1.12535	5.58651	3.39208e-06	5.16453e-05
IL18RAP	5.0767	1.17436	3.02987	0.810227	2.00725	5.58268	3.43041e-06	5.20646e-05
TMEM140	6.11797	0.601736	4.93022	0.493046	1.13678	5.57846	3.47321e-06	5.25845e-05
CD9	4.30306	0.634335	2.57721	0.570942	1.47135	5.57221	3.53758e-06	5.32973e-05
PFKFB4	5.34679	0.562621	3.70279	0.854199	1.50785	5.56531	3.61001e-06	5.40581e-05
CSF2RA	5.58145	0.420012	3.95386	0.846108	1.44599	5.55767	3.69192e-06	5.50839e-05
F5	3.90592	0.691942	2.07296	0.48538	1.53162	5.55386	3.73347e-06	5.54262e-05
ORM1	3.51514	1.01721	0.449411	0.632175	2.44538	5.5541	3.73081e-06	5.54262e-05
AKR1E2	2.74304	0.491495	1.23407	0.588221	1.29121	5.54456	3.83681e-06	5.64259e-05
RGL4	4.94978	1.1758	1.73107	0.810296	2.64169	5.52905	4.01566e-06	5.83597e-05
TRIM21	4.86297	0.381246	3.34202	0.520244	1.23311	5.52667	4.04387e-06	5.87004e-05
GHRL	3.27029	0.470388	1.8105	0.447803	1.20462	5.52535	4.05954e-06	5.88586e-05
IL1RL1	2.68003	1.5444	0.290155	0.428689	2.31139	5.51864	4.1403e-06	5.96785e-05
SNX10	5.16428	0.392599	3.97962	0.619695	1.0855	5.50902	4.25906e-06	6.09173e-05
ZDHHC18	6.31039	0.551442	4.53181	1.05516	1.66402	5.502	4.34776e-06	6.16726e-05
PI3	5.4123	1.35045	0.618938	1.33314	3.7899	5.49844	4.39346e-06	6.20929e-05
MPST	4.00695	0.367706	2.66644	0.517192	1.11838	5.49584	4.42718e-06	6.24263e-05
ZNF467	5.62033	0.422362	4.09717	0.893627	1.40627	5.49481	4.4405e-06	6.24554e-05
SDCBP	7.23829	0.529925	5.54669	0.731587	1.45769	5.4916	4.48262e-06	6.28485e-05
ADM	4.81995	0.885866	1.98261	1.17349	2.40852	5.48562	4.56211e-06	6.37094e-05
PLIN5	3.76794	0.904077	1.47708	0.843243	1.9863	5.48301	4.59721e-06	6.40905e-05
SIGLEC5	5.52576	0.502064	3.45305	0.709045	1.65937	5.48124	4.62111e-06	6.42058e-05
KIF3C	2.74345	0.699893	1.09009	0.294398	1.37952	5.47857	4.65756e-06	6.4564e-05
HSPA1B	5.55015	0.481057	3.721	0.691854	1.50144	5.47352	4.72716e-06	6.50195e-05
SLC48A1	4.32246	0.583999	2.61234	0.604664	1.43895	5.47405	4.71986e-06	6.50195e-05
ADGRE3	5.43667	0.95516	2.94836	1.24389	2.27103	5.46815	4.80227e-06	6.58323e-05
LYN	7.07412	0.457529	5.92803	0.502717	1.03639	5.46434	4.85637e-06	6.62057e-05
TPRG1L	4.76895	0.251754	3.45536	0.415314	1.02931	5.45826	4.94398e-06	6.71771e-05
NFE2	7.43811	0.248193	4.97957	1.23233	2.05115	5.45739	4.95653e-06	6.72734e-05
EPOR	3.38359	0.375903	2.06064	0.43391	1.0768	5.449	5.08029e-06	6.85005e-05
MBOAT7	7.24989	0.630882	5.54396	0.941787	1.59072	5.44746	5.10334e-06	6.8607e-05
ST3GAL4	4.68978	0.683679	3.03661	0.716903	1.48797	5.4478	5.09825e-06	6.8607e-05
CCDC125	3.58602	0.429886	1.92469	0.461257	1.3047	5.44453	5.14741e-06	6.88033e-05
KIAA1257	2.7043	0.999459	1.12798	0.642121	1.59312	5.44051	5.20863e-06	6.93959e-05
B3GNTL1	3.85634	0.698815	2.61964	0.485604	1.19781	5.4397	5.22104e-06	6.94824e-05
BEST1	4.65626	0.755735	2.95405	0.959017	1.64876	5.43935	5.22641e-06	6.94824e-05
RNF141	4.36312	0.600377	3.17655	0.506453	1.12531	5.43764	5.25265e-06	6.97561e-05
TBKBP1	3.40241	0.687797	2.32199	0.431804	1.09722	5.42388	5.46939e-06	7.16024e-05
TLR4	5.96429	0.551354	4.44738	1.00159	1.49316	5.42193	5.50074e-06	7.18127e-05
ST3GAL6	4.07404	0.456866	2.54154	0.707101	1.32416	5.42024	5.52815e-06	7.20942e-05
NEK6	5.19287	0.474461	4.06515	0.520809	1.03665	5.41524	5.61002e-06	7.27002e-05
PHTF1	4.08802	0.603404	2.83266	0.49984	1.15681	5.41357	5.63756e-06	7.29325e-05
MMP25	7.6029	0.812447	4.89536	1.64791	2.51503	5.4095	5.70539e-06	7.34726e-05
CSF2RB	7.0888	0.580846	4.90856	1.09328	1.88956	5.40902	5.7134e-06	7.34989e-05
FAM129A	6.79617	0.75104	4.53788	1.2005	2.03734	5.40428	5.79351e-06	7.43742e-05
CHRNA10	2.23387	0.567199	0.786218	0.338089	1.19606	5.40203	5.83193e-06	7.46392e-05
DHX34	4.94725	0.652358	3.75844	0.575127	1.17565	5.39668	5.92437e-06	7.4819e-05
GDE1	5.42802	0.420376	3.61446	0.577408	1.42293	5.39725	5.9145e-06	7.4819e-05
LILRA2	6.36191	0.414874	4.55332	0.942622	1.56684	5.39676	5.923e-06	7.4819e-05
SMIM1	3.71893	1.18149	1.65113	0.609505	1.92826	5.39534	5.9477e-06	7.49483e-05
CYP4F3	5.72369	0.457943	2.66198	1.40161	2.49343	5.38563	6.11982e-06	7.65926e-05
TSPAN2	4.30268	0.820611	1.87598	0.526858	1.91872	5.3783	6.25317e-06	7.7884e-05
GFOD2	4.44747	0.481377	2.5263	0.471074	1.47302	5.37487	6.31638e-06	7.81832e-05
IGSF6	5.56831	0.384358	3.68895	0.896246	1.5732	5.37407	6.33129e-06	7.81832e-05
STIL	3.0989	0.675986	1.29512	0.332733	1.44688	5.36773	6.45046e-06	7.90465e-05
GPR160	4.1069	0.695577	2.37055	0.377986	1.42427	5.35583	6.67983e-06	8.11466e-05
VNN1	3.926	1.09037	1.40247	0.664541	2.1265	5.35558	6.68475e-06	8.11466e-05
RUNDC3A	5.56304	0.951581	2.39401	1.14409	2.57685	5.34632	6.86913e-06	8.30192e-05
FAM8A1	4.78488	0.44391	3.40008	0.793926	1.27092	5.33612	7.07811e-06	8.49373e-05
EMID1	1.71904	0.519059	0.388495	0.195998	1.07121	5.32666	7.27763e-06	8.65729e-05
COL18A1	4.44525	0.649641	2.79085	0.975913	1.56978	5.32441	7.32591e-06	8.69046e-05
ARAP3	4.42171	0.651962	2.84138	0.766774	1.43788	5.32152	7.38841e-06	8.73009e-05
SMIM3	3.27882	0.385146	2.08208	0.514283	1.02467	5.32226	7.37223e-06	8.73009e-05
KLHL2	4.93707	0.827065	3.52587	0.468081	1.33812	5.315	7.53112e-06	8.8142e-05
PADI4	6.38173	0.568722	3.74374	0.919964	2.05549	5.29691	7.94228e-06	9.16485e-05
VNN3	5.38674	0.821838	3.34464	1.34233	2.00453	5.29125	8.07531e-06	9.29226e-05
OAZ2	6.22965	0.355438	4.91867	0.626501	1.11923	5.28341	8.26345e-06	9.47338e-05
ALOX12	2.90412	0.657435	1.66229	0.553262	1.18102	5.27297	8.52096e-06	9.63236e-05
KAZN	2.20197	0.927622	0.518878	0.395599	1.51068	5.27118	8.56582e-06	9.66714e-05
CCDC71L	3.42442	0.662693	2.17088	0.498144	1.16954	5.26613	8.6938e-06	9.74007e-05
WIPI1	4.50597	0.452089	3.07366	0.461152	1.15519	5.26046	8.83981e-06	9.85008e-05
IRF2BPL	4.67378	0.970154	3.3332	0.393863	1.36941	5.25381	9.0142e-06	0.00010005
TMEM154	5.7417	0.564604	4.18831	0.804342	1.39361	5.2473	9.18825e-06	0.000101252
CARD6	3.52038	0.683133	1.82831	0.404443	1.38316	5.24365	9.28714e-06	0.000102192
AVIL	3.48989	0.901888	1.66341	0.61876	1.6213	5.24126	9.35261e-06	0.00010282
RAB3D	6.15625	0.431211	4.76706	0.783159	1.25095	5.23718	9.46538e-06	0.000103782
KIAA0040	5.24319	0.521265	4.0969	0.733439	1.14249	5.23143	9.6266e-06	0.000105363
TLR10	3.43148	0.962963	1.80354	0.612325	1.55233	5.22589	9.78445e-06	0.000106711
THBD	2.97997	0.874805	1.65823	0.810215	1.43535	5.22314	9.86369e-06	0.00010729
CST7	6.9834	0.876083	4.95013	0.878403	1.79738	5.21131	1.02126e-05	0.000110277
SCN9A	1.56735	0.682755	0.423546	0.106635	1.0371	5.20849	1.02974e-05	0.000110737
IL13RA1	4.62375	0.847038	3.3715	0.678268	1.33264	5.20712	1.03389e-05	0.000110894
LITAF	8.3552	0.694665	6.95878	0.866933	1.39633	5.20369	1.04437e-05	0.000111726
SVIL	5.39517	0.427287	3.85201	0.819145	1.34121	5.20088	1.05301e-05	0.000112357
GALNT14	3.06914	1.0088	0.858951	0.567754	1.85849	5.19895	1.059e-05	0.000112801
TROAP	3.07005	0.577373	1.24986	0.481964	1.42295	5.19577	1.06893e-05	0.000113564
HSPA1A	6.11787	0.470441	4.33592	0.776134	1.46267	5.19342	1.07634e-05	0.000114155
CKLF-CMTM1	4.36197	1.34484	1.71742	0.883275	2.34477	5.19024	1.08642e-05	0.000115026
ADGRG3	6.43518	0.615978	3.30736	1.86991	2.73477	5.18117	1.11575e-05	0.000117426
TCEANC	3.29615	0.759161	1.76221	0.343378	1.31273	5.17306	1.14264e-05	0.000119744
KDM6B	6.08214	0.655177	4.90808	0.629062	1.16458	5.16743	1.16168e-05	0.000121019
AMN1	3.69326	0.702224	2.42387	0.728999	1.27381	5.16196	1.18048e-05	0.000122459
SRXN1	5.21432	0.496238	3.28258	0.909894	1.60262	5.15827	1.19334e-05	0.000123482
RAB31	5.9974	0.504216	4.67328	0.383194	1.0809	5.1565	1.19956e-05	0.000123792
FCGR1A	5.33117	1.05165	2.43999	0.818986	2.30833	5.15419	1.20772e-05	0.000124344
CASS4	4.00218	0.886071	2.42963	0.840208	1.55296	5.15253	1.21361e-05	0.000124742
RBM47	6.37654	0.714694	4.98937	0.839022	1.37917	5.13968	1.26028e-05	0.000128361
SOD2	4.80224	0.300682	2.89836	0.920363	1.54206	5.13659	1.27175e-05	0.000129228
NFIL3	4.79316	0.61499	3.07896	1.04035	1.58651	5.13576	1.27483e-05	0.000129416
GNAQ	4.78329	0.47529	3.66452	0.706701	1.08584	5.13433	1.28019e-05	0.000129684
GPSM2	2.34246	0.411106	0.943173	0.341852	1.0734	5.13412	1.28098e-05	0.000129684
HCAR2	4.5872	0.891753	2.01567	1.44529	2.30153	5.12381	1.32034e-05	0.000132722
ITPKC	2.96741	0.794346	1.89239	0.145973	1.07144	5.1197	1.33638e-05	0.000133478
KIF13A	4.29537	0.449383	3.08751	0.749908	1.13661	5.11593	1.35125e-05	0.000134514
ELOVL7	2.87085	0.560766	1.68952	0.570819	1.09062	5.11479	1.35575e-05	0.000134694
RFX2	4.42906	0.942093	2.69945	0.988197	1.70812	5.108	1.38304e-05	0.000136685
TNFAIP6	3.57332	0.972714	0.825923	0.927914	2.21556	5.1064	1.38954e-05	0.000137217
ALDH1A2	4.5339	1.0609	2.18825	1.26368	2.17104	5.10069	1.41303e-05	0.000139091
2024-03-02	3.74431	0.439256	2.11542	0.46237	1.24346	5.09722	1.42748e-05	0.000139954
PFKFB2	4.18662	1.44097	1.71869	0.449295	2.19129	5.09688	1.42889e-05	0.000139982
GABRR2	2.63615	0.974776	1.05497	0.374344	1.45415	5.07948	1.50374e-05	0.00014535
EPAS1	1.89834	0.938496	0.65924	0.308229	1.2604	5.07338	1.5309e-05	0.000147627
S100P	4.16867	1.23766	0.381958	0.30905	2.79781	5.06881	1.55154e-05	0.000149035
NLRC4	4.59102	0.768774	2.31697	0.820001	1.82904	5.05712	1.60568e-05	0.000152998
VMP1	7.29098	0.556313	6.22886	0.745668	1.10473	5.04502	1.66366e-05	0.000157231
NPL	5.58918	0.280099	3.8249	0.808171	1.3967	5.04352	1.671e-05	0.000157804
ALAS1	4.25814	0.355818	2.88992	0.224061	1.00129	5.03872	1.69467e-05	0.000159307
HIST1H4I	3.9978	0.545409	2.32108	0.391444	1.28266	5.03649	1.70581e-05	0.000159866
PGD	7.34208	0.578367	5.56217	0.78296	1.47487	5.03553	1.7106e-05	0.000160193
CMTM6	6.12784	0.397612	4.97078	0.604668	1.01518	5.03386	1.71897e-05	0.000160855
EIF4E3	5.45274	0.556901	3.94216	0.826191	1.34742	5.03223	1.72724e-05	0.000161384
ADORA3	1.55573	0.729541	0.348712	0.198883	1.08672	5.03091	1.73392e-05	0.00016164
TREML1	4.61609	0.745525	2.78229	0.984511	1.6493	5.02595	1.7593e-05	0.000163388
IL18R1	4.24809	1.38446	2.54109	0.432025	1.78259	5.01733	1.80436e-05	0.00016632
HECW2	1.56805	0.920227	0.394964	0.356345	1.22017	5.00697	1.85995e-05	0.000170045
CCPG1	5.13441	0.533153	3.73651	0.466313	1.13766	4.99756	1.91195e-05	0.000173464
ERV3-1	4.95741	0.92606	3.81276	0.497113	1.24628	4.99239	1.94117e-05	0.000175131
SIGLEC9	5.70144	0.544506	4.16006	0.913361	1.39235	4.99169	1.94514e-05	0.000175233
RAB36	2.06247	1.1069	0.46347	0.225391	1.50946	4.98722	1.97077e-05	0.000176638
AL162377.3	2.11846	0.736294	0.715329	0.302122	1.1985	4.98333	1.9934e-05	0.000178014
CAPNS2	2.42635	0.707519	0.940134	0.463054	1.26053	4.97238	2.05837e-05	0.000182368
TAX1BP3	3.66078	0.466345	2.3643	0.549565	1.08086	4.96292	2.11617e-05	0.000186392
FAR2	4.87762	0.52705	3.08281	0.690221	1.41789	4.95893	2.14106e-05	0.000187937
ANO10	3.76526	0.490321	2.40879	0.356981	1.0625	4.95836	2.14465e-05	0.000188119
ARG1	4.04562	1.42578	0.696452	0.627504	2.63779	4.95759	2.14947e-05	0.000188274
PAM	4.02992	0.596707	3.0467	0.622553	1.0228	4.9569	2.15386e-05	0.000188524
AOC2	2.61661	0.786559	1.3779	0.512566	1.19729	4.95421	2.17085e-05	0.00018958
SQOR	5.32558	0.399607	3.9701	0.527955	1.07899	4.9533	2.17669e-05	0.00018958
DDIAS	2.59449	0.677863	1.17423	0.390146	1.18964	4.94575	2.22532e-05	0.000192458
SLC19A1	5.53738	0.6307	3.98816	0.987314	1.45533	4.93915	2.26876e-05	0.000195526
UBE2J1	5.16392	0.623581	3.90427	0.540843	1.12497	4.93245	2.31368e-05	0.00019815
CHST15	6.40287	0.717339	5.33628	0.548586	1.09044	4.92286	2.37958e-05	0.000202248
ASPH	5.14634	1.06222	3.54319	0.975216	1.67557	4.91242	2.45342e-05	0.000206935
CD59	4.50478	0.72934	2.58101	0.543003	1.5119	4.90964	2.47344e-05	0.000207931
NABP1	6.90295	0.590868	5.35171	1.08585	1.48544	4.90285	2.52311e-05	0.000211267
MCEMP1	4.8939	1.4807	1.84686	0.631305	2.48843	4.90129	2.53459e-05	0.000211915
SIRPA	6.13294	0.524992	4.51022	0.934636	1.41983	4.89789	2.55999e-05	0.000213893
KIF27	2.2944	0.932847	1.17511	0.426333	1.20692	4.88949	2.6237e-05	0.000217448
CRISPLD2	5.25211	0.936341	3.48427	0.857187	1.62755	4.88682	2.64426e-05	0.000218711
FFAR3	1.48445	0.838846	0.291071	0.31941	1.15082	4.88682	2.64426e-05	0.000218711
BEND7	1.57348	0.775631	0.391901	0.254058	1.09188	4.87408	2.74464e-05	0.0002249
LIMK2	6.82573	0.609551	4.79457	1.27286	1.80096	4.86469	2.82101e-05	0.000229573
C7orf25	2.63143	0.631271	1.3489	0.38384	1.08342	4.86009	2.85923e-05	0.000231689
RASGRP4	5.85294	0.472453	4.446	0.899356	1.27608	4.85227	2.92538e-05	0.000235945
HCAR3	4.74468	0.936027	2.11194	1.3006	2.21115	4.84148	3.01906e-05	0.000241006
SPACA6	2.37367	0.528195	1.2629	0.624114	1.03116	4.83865	3.04416e-05	0.000242666
ZNF117	3.22441	0.974647	2.12436	0.507459	1.24196	4.83364	3.08906e-05	0.000245611
HCK	7.62693	0.479811	6.42525	0.690617	1.08103	4.8319	3.10482e-05	0.000246069
PCSK6	2.72808	0.664405	1.40391	0.569881	1.16987	4.81603	3.25216e-05	0.00025561
ANKRD22	3.09264	1.16765	0.580704	0.290038	1.97202	4.81306	3.28052e-05	0.000256856
ANKRD33B	2.85393	0.427318	1.329	0.497739	1.15127	4.80824	3.32704e-05	0.000259733
CASP4	5.76363	0.579188	4.6735	0.700871	1.07527	4.80578	3.35104e-05	0.000261381
UBE2D1	4.88401	0.623464	3.81145	0.661942	1.07068	4.79556	3.4526e-05	0.000268284
LRRK2	7.10398	0.506206	5.76913	0.948063	1.27034	4.79012	3.5078e-05	0.000271717
GBA	5.00654	0.421219	3.63314	0.338495	1.01899	4.78131	3.59923e-05	0.000277057
MME	5.66982	1.01963	2.46128	1.63528	2.65112	4.78013	3.61169e-05	0.000277324
RAB32	4.79844	0.553169	3.34122	0.663109	1.21371	4.78033	3.60957e-05	0.000277324
ALS2CR12	3.13535	0.695964	1.70208	0.527715	1.21777	4.77413	3.67546e-05	0.000280568
CASP5	2.44271	0.973697	1.01628	0.477659	1.35533	4.77298	3.68782e-05	0.000280905
SLC51A	2.65608	1.23537	0.308988	0.148792	1.9021	4.77321	3.68538e-05	0.000280905
PLXNC1	6.84623	0.592356	5.42148	1.01242	1.36934	4.76668	3.75621e-05	0.000283997
ANKRD55	2.39208	0.826884	1.29343	0.454214	1.11753	4.75406	3.89711e-05	0.000291273
DPY19L3	3.74725	0.686694	2.46052	0.393064	1.10208	4.75076	3.93481e-05	0.0002923
IL6R	6.19222	0.422437	4.81882	0.86076	1.20967	4.74555	3.99512e-05	0.000295356
LIPN	2.60029	0.858346	1.30147	0.541526	1.24256	4.73629	4.10446e-05	0.000301271
TMED8	3.46341	0.741169	2.34183	0.55878	1.10408	4.72313	4.26501e-05	0.000310466
NUDT5	4.40616	0.717239	3.33391	0.487383	1.04503	4.71569	4.35848e-05	0.000315593
LRRN1	2.10328	0.77161	0.625712	0.830212	1.37439	4.7143	4.37624e-05	0.000316693
EXOSC4	3.38438	0.7961	2.15662	0.243784	1.09852	4.68669	4.74279e-05	0.000337472
CYBRD1	3.84691	0.52351	2.40955	0.519068	1.12798	4.68477	4.76943e-05	0.000338976
TESMIN	2.65067	0.451622	1.25222	0.267551	1.01448	4.66489	5.05353e-05	0.000354466
AIM2	3.28991	0.723828	1.87172	0.726722	1.2748	4.65866	5.14598e-05	0.000359927
NTNG2	4.94046	0.460999	3.51576	0.976888	1.28878	4.65728	5.1668e-05	0.000360769
CEBPD	6.5308	0.678667	5.21789	0.98133	1.32196	4.64949	5.28527e-05	0.000366961
TMEM88	2.87412	0.873814	1.69364	0.480266	1.17065	4.64145	5.41024e-05	0.000374373
CEACAM3	5.62172	0.578845	3.13839	1.37822	2.00902	4.6394	5.44264e-05	0.000376192
LILRA6	5.86576	0.577152	4.29574	1.01365	1.40441	4.63328	5.5404e-05	0.000381878
DOCK4	3.29617	0.802572	1.81502	0.930847	1.41665	4.62014	5.75621e-05	0.000392147
TP53I3	2.96185	0.654972	1.46514	0.237042	1.14132	4.61302	5.87646e-05	0.00039872
MCTP2	6.10197	0.657665	4.85124	0.918554	1.2492	4.60142	6.07794e-05	0.000406869
CPPED1	5.60869	0.45105	4.4796	0.826069	1.07217	4.59657	6.16433e-05	0.000410867
ERLIN1	3.15585	0.65427	1.81269	0.275303	1.066	4.59161	6.25378e-05	0.000416153
MYL9	3.66232	0.848149	2.00871	0.8871	1.48692	4.58833	6.31362e-05	0.000418554
SLC22A1	2.97886	1.18063	1.3192	0.509385	1.55447	4.58281	6.41567e-05	0.000424562
CMBL	2.05844	0.814392	0.61733	0.56776	1.26249	4.57758	6.51376e-05	0.000429507
MAPK13	5.09609	0.810326	4.07495	0.560283	1.08545	4.57703	6.52416e-05	0.000429507
TRIQK	3.3391	0.750834	1.91921	0.46547	1.19117	4.57725	6.51999e-05	0.000429507
ASPRV1	2.80457	1.03731	1.36205	0.597771	1.39776	4.57483	6.56603e-05	0.000431802
SLC45A4	5.22465	0.743481	3.81643	0.783536	1.28566	4.56088	6.83732e-05	0.000444192
AC011498.4	2.42468	0.93673	0.671308	0.654123	1.48542	4.54027	7.25856e-05	0.000467125
GPR141	5.33789	0.528727	3.93148	0.728121	1.1683	4.53645	7.33939e-05	0.000471097
CEACAM1	4.62313	1.26164	1.72473	0.819076	2.23265	4.525	7.58716e-05	0.000484478
LGALS9C	1.97328	0.785852	0.849789	0.345349	1.04274	4.52275	7.63669e-05	0.000486984
GYG1	5.9216	1.08293	4.09815	0.377701	1.52941	4.51549	7.79902e-05	0.000495439
BST1	5.82835	0.575034	4.1361	0.965129	1.4143	4.5153	7.8035e-05	0.000495468
PTAFR	5.92776	0.501012	4.42102	0.977372	1.31266	4.51421	7.82811e-05	0.000496774
UPB1	2.50226	0.615547	1.1613	0.720413	1.1656	4.51077	7.90641e-05	0.000500455
ETS2	4.95901	0.742322	3.62676	0.809285	1.25485	4.50771	7.97701e-05	0.000503888
MNDA	7.74462	0.476895	5.82052	1.27083	1.63507	4.49919	8.1761e-05	0.000514779
CAMKK1	3.04797	0.826897	1.9518	0.381939	1.0599	4.48685	8.4736e-05	0.000527653
C5orf30	2.40616	1.11568	0.940998	0.20368	1.36436	4.48401	8.54347e-05	0.000530427
SIRPB1	6.21731	0.519611	4.9955	0.897057	1.15305	4.48223	8.5877e-05	0.000532511
PCBP3	2.25593	0.62784	1.10065	0.574775	1.03024	4.48119	8.61354e-05	0.000533433
CSGALNACT1	4.66079	0.477963	3.13372	0.726396	1.194	4.45224	9.36599e-05	0.000568323
CMTM5	3.50396	0.720499	2.02263	0.900947	1.3346	4.44559	9.54784e-05	0.00057511
PLBD1	6.5531	0.599302	4.72543	0.950896	1.46323	4.43578	9.8223e-05	0.00058856
TCP11L2	7.45534	0.367991	6.08763	0.570829	1.02172	4.43573	9.82366e-05	0.00058856
PDK4	2.52391	0.696573	1.45136	0.867107	1.14827	4.43534	9.83474e-05	0.000588938
YPEL4	2.23437	0.716289	0.566619	0.261563	1.23133	4.4296	9.99903e-05	0.000597325
IL1B	5.10138	0.73951	3.29537	1.17588	1.59863	4.42477	0.000101395	0.000603376
C8orf88	2.22032	0.752977	0.818279	0.361247	1.13381	4.41339	0.000104785	0.000617289
ABLIM3	2.34644	0.789752	1.17476	0.476814	1.0812	4.41222	0.000105138	0.000618882
YPEL3	7.66778	0.617894	6.54366	0.697572	1.05058	4.412	0.000105206	0.000618882
HIST3H2A	3.67811	0.776063	2.11462	0.538934	1.26178	4.41055	0.000105646	0.000620581
TMEM121B	3.12579	0.947307	1.71696	0.389801	1.24991	4.41008	0.000105789	0.000621124
PINK1	6.18929	0.53152	4.2417	0.963733	1.49647	4.39272	0.000111223	0.000645344
ERMAP	4.07083	0.686172	2.65006	0.259312	1.08751	4.39079	0.000111843	0.000648026
PSTPIP2	5.08302	0.793335	3.45666	0.622229	1.31843	4.38832	0.000112644	0.000651137
POC1B	4.79057	0.561094	3.53304	0.487686	1.00099	4.37418	0.000117331	0.000670059
TGFB1I1	2.02754	0.679483	0.649733	0.41667	1.09136	4.37099	0.000118414	0.000675203
SECTM1	6.43662	0.626311	5.07335	0.937021	1.2484	4.35986	0.000122273	0.000690602
FOLR3	5.85573	1.32619	2.166	1.31732	2.73028	4.35227	0.000124975	0.00070136
LY6G6F	3.05321	0.736887	1.85827	0.760323	1.15075	4.34853	0.000126327	0.000707944
ANKRD34B	2.20275	0.952417	0.369705	0.240412	1.4084	4.33994	0.000129493	0.00071933
IL1RN	5.8262	0.57466	4.01277	1.25735	1.56785	4.33531	0.00013123	0.000727193
C1orf116	1.67348	0.620571	0.327892	0.222706	1.00545	4.33319	0.00013203	0.000729834
SMIM24	3.47621	0.971996	1.35789	0.741047	1.64608	4.31478	0.000139211	0.000760141
DDAH2	4.15646	0.726516	2.9584	0.35946	1.01174	4.30631	0.000142641	0.000776119
TG	2.09396	0.944413	0.97285	0.373194	1.11333	4.30448	0.000143392	0.000778694
CYP4F12	2.45734	0.819108	0.690683	0.483971	1.34165	4.29271	0.000148327	0.000798246
CCR3	2.84251	1.10062	0.951058	0.821286	1.62288	4.28388	0.000152133	0.000814104
SLC2A3	7.1334	0.57288	5.52527	1.03501	1.36183	4.2817	0.000153091	0.000816395
NINJ2	4.84413	0.517698	3.09648	0.746852	1.28978	4.27866	0.000154433	0.000819653
CLEC4D	3.70031	1.07012	1.93813	0.592083	1.48677	4.27488	0.000156114	0.000824663
NHSL2	5.0734	0.485756	4.02498	0.835229	1.00901	4.26693	0.000159717	0.000840101
FHDC1	2.27644	0.775889	0.469445	0.34408	1.30898	4.26177	0.000162098	0.000851171
SOCS3	5.21003	1.12591	3.52526	1.1647	1.67473	4.25907	0.000163357	0.000855594
PRDM5	2.07557	0.975179	0.549983	0.668149	1.35174	4.2444	0.000170376	0.000881124
ZNF608	2.29524	1.57358	0.533452	0.217211	1.72444	4.22202	0.000181654	0.000928151
PFKFB3	6.22842	0.81496	4.46382	1.16044	1.55535	4.22058	0.000182404	0.000930828
GATA1	4.62973	0.803901	2.34668	1.19657	1.78829	4.22032	0.000182542	0.000931143
FFAR2	6.50043	0.703937	4.1782	1.82918	2.07245	4.21985	0.000182787	0.000931627
PRDX5	4.90972	0.569732	3.44334	0.408397	1.05842	4.2128	0.000186511	0.000946687
R3HDM4	9.02862	0.628197	7.526	1.03945	1.32304	4.20457	0.000190957	0.000965676
LMNB1	4.80318	0.576509	3.37562	0.50873	1.06544	4.19534	0.000196062	0.000986233
DYRK3	2.98891	0.967085	0.607611	0.527999	1.69066	4.19248	0.00019767	0.0009919
JSRP1	2.32315	0.700012	1.01811	0.252585	1.00702	4.18539	0.000201717	0.00100632
LYL1	6.99403	0.670721	5.34866	0.71388	1.26423	4.18283	0.000203195	0.00101008
CXCL16	4.62031	0.621827	3.41946	0.694985	1.04583	4.17991	0.000204898	0.00101414
RFLNB	5.56533	0.614842	3.62118	0.733748	1.39124	4.17958	0.000205094	0.00101468
PLB1	3.24393	0.853657	1.83757	0.57217	1.19877	4.17899	0.000205438	0.00101577
NFAM1	6.31246	0.381336	5.1096	0.980385	1.09543	4.17317	0.000208885	0.00102807
CHIT1	3.26199	0.879678	1.57931	0.82246	1.40232	4.16738	0.000212367	0.00104147
CDKN2D	6.18187	0.375852	4.87914	0.706834	1.00278	4.15284	0.000221359	0.00107785
PLIN4	2.40486	1.00735	0.89842	0.610182	1.32535	4.14898	0.000223813	0.00108665
MFSD2B	4.31697	0.807419	2.08827	1.06573	1.69513	4.14841	0.000224178	0.00108706
KLHDC8A	2.01769	0.801756	0.385174	0.313385	1.20755	4.13404	0.000233547	0.00111733
PTMS	4.73427	0.740476	3.00481	0.90596	1.38556	4.12834	0.000237376	0.00113169
ECHDC3	2.87494	1.36352	1.38213	0.413107	1.48868	4.12589	0.000239039	0.00113654
TNFRSF1A	7.19124	0.527359	5.976	1.01595	1.15258	4.12559	0.000239237	0.00113705
TIGD3	2.23459	1.07562	0.973491	0.44726	1.2245	4.09889	0.00025813	0.00120912
CEBPB	7.1407	0.668634	6.19946	0.793751	1.00085	4.09047	0.000264385	0.00122908
FCGR3A	7.06941	0.827183	5.84193	0.967432	1.24552	4.08227	0.000270615	0.00125378
HP	4.52497	1.91277	0.886453	0.394457	2.67445	4.07532	0.000276015	0.00127496
SERINC2	2.46844	0.870018	0.795731	0.627306	1.31245	4.07138	0.000279119	0.00128545
CPNE2	4.02784	0.505545	2.608	0.549319	1.02651	4.06909	0.000280939	0.00129035
C5AR1	7.29472	0.45606	5.83196	1.21199	1.31421	4.06842	0.000281476	0.00129196
LYVE1	1.40963	1.03456	0.287405	0.226936	1.10616	4.05803	0.000289905	0.00132424
CTDSPL	2.80753	0.611514	1.4961	0.580684	1.02582	4.05463	0.000292712	0.0013336
CD274	3.36673	1.15015	1.35367	0.470496	1.55886	4.05321	0.000293894	0.0013376
ACRBP	4.19236	0.738793	3.2393	0.852477	1.05754	4.04641	0.000299618	0.00135803
AC000093.1	3.54647	1.32776	1.46732	1.13571	1.85011	4.04332	0.000302248	0.00136744
GFI1B	3.44758	0.588083	2.11593	0.851971	1.12359	4.03377	0.000310548	0.00139599
CKAP4	5.59565	0.631281	4.20193	0.724339	1.11095	4.01506	0.000327443	0.00145425
GSN	6.51599	0.541884	4.79046	0.717083	1.22071	3.99842	0.000343222	0.00151229
SLC8A1	3.67698	0.939439	2.74021	0.670104	1.07504	3.97024	0.00037166	0.00160208
CAMP	4.43948	1.8595	0.528485	0.58744	2.74171	3.95906	0.000383574	0.00164138
TMIGD3	1.83007	1.50591	0.256108	0.148698	1.54002	3.95725	0.000385536	0.00164806
LRRC6	2.19643	1.15554	1.09892	0.602846	1.22992	3.95132	0.000392036	0.00166545
NLRP6	4.04984	1.27641	2.41566	1.08324	1.61749	3.93637	0.000408905	0.00172462
ORM2	1.81894	0.644051	0.349044	0.286335	1.02018	3.93436	0.000411225	0.00173026
NAIP	6.10251	0.91039	4.62732	0.615528	1.216	3.9213	0.000426613	0.00177681
OSM	3.19024	0.966571	1.90266	0.901711	1.26669	3.89625	0.000457745	0.00188104
S100A12	6.65171	1.7332	3.47914	1.34209	2.48488	3.89525	0.000459026	0.00188317
LILRB3	6.67258	0.557574	5.39614	1.15519	1.20856	3.8912	0.000464285	0.00189997
KCNE1B	1.92882	1.19469	0.498624	0.259877	1.28077	3.87445	0.000486622	0.00197209
TNFSF10	5.93169	0.427548	4.53681	1.20976	1.2383	3.86874	0.000494471	0.00199603
PLEK2	3.17739	1.00865	1.14076	0.734658	1.50939	3.86505	0.000499621	0.00201243
RAB3IL1	3.07338	0.946604	1.09664	0.818407	1.4797	3.8612	0.000505035	0.00203002
KLF1	4.87011	1.05938	2.13356	1.32882	2.00847	3.85469	0.000514327	0.00205798
SEMA4A	5.78304	0.484965	4.5352	0.836621	1.0093	3.81436	0.000575729	0.00225534
LILRA5	7.21904	0.840311	5.62522	1.01855	1.34151	3.81211	0.000579357	0.00226637
TDRD9	3.08156	1.20986	1.1767	0.436303	1.47392	3.80294	0.000594377	0.00231337
APOBEC3A	6.8344	0.750104	5.80511	1.13857	1.17368	3.79499	0.000607708	0.00235293
RILP	4.55939	0.641065	3.0041	0.970505	1.22809	3.78581	0.00062346	0.0023981
ATP9A	2.40491	1.07299	0.998771	0.40444	1.20072	3.78525	0.000624424	0.00239887
FCAR	6.0534	0.668136	4.48634	1.1475	1.30617	3.73925	0.000709655	0.00266428
TAL1	4.45519	0.687978	2.54056	1.06601	1.41218	3.73907	0.000709998	0.00266444
TMEM56	4.91881	1.01728	3.39373	0.959589	1.35333	3.73567	0.000716745	0.00268567
FRMD4A	3.10524	0.65852	1.61269	0.449672	1.02995	3.73289	0.000722285	0.00270243
KEL	2.9696	0.887434	0.911237	0.590809	1.3966	3.72328	0.000741809	0.00275446
SLC25A37	9.97441	0.665128	8.38464	1.35433	1.40414	3.71721	0.000754386	0.0027894
TBC1D22B	3.99231	0.650862	2.59009	0.587058	1.02087	3.71695	0.000754936	0.00279059
PCTP	3.88564	0.719651	2.45234	0.70698	1.09763	3.71633	0.000756222	0.00279451
CXCL1	2.70186	0.676478	1.45311	1.10052	1.17134	3.70393	0.00078266	0.00286983
FKBP1B	2.4123	0.799408	0.948147	0.425904	1.06694	3.6985	0.000794515	0.00290638
CARD17	1.71068	1.15352	0.528496	0.284818	1.13676	3.69574	0.000800587	0.00292367
SFRP2	2.50047	0.884785	0.862744	0.568375	1.20331	3.68234	0.00083081	0.00301691
NCF2	7.72058	0.405932	6.61212	1.09302	1.03585	3.67445	0.000849121	0.00306852
DOK3	6.94969	0.530306	5.796	1.00672	1.04041	3.67034	0.000858815	0.00309565
AP000295.1	2.77581	1.36594	1.56277	0.930263	1.41517	3.65377	0.000898992	0.00321415
TSPO2	2.50494	0.940281	0.499837	0.470936	1.35246	3.64934	0.000910029	0.0032361
DEFA1	7.6194	2.69309	1.99439	1.179	3.75165	3.6159	0.000997758	0.0034765
OPLAH	3.0685	1.08001	1.53115	0.404027	1.21221	3.61306	0.00100557	0.00349876
RHD	3.11227	0.819651	1.1672	0.670138	1.31049	3.61059	0.0010124	0.00351559
HIST1H4D	6.1134	1.04397	4.36027	0.97605	1.40992	3.58652	0.00108153	0.00370449
DEFA3	7.93289	2.76427	2.18874	1.25717	3.822	3.58527	0.00108523	0.00371612
B3GNT5	3.64151	0.545563	2.31395	1.04648	1.09982	3.56886	0.00113512	0.00385316
SERPINA1	8.28935	0.608921	7.20625	1.16709	1.09864	3.55482	0.00117954	0.00396959
CLIC2	2.74818	0.695569	1.27429	0.576497	1.03029	3.54698	0.00120508	0.00403901
ACTN1	6.82326	0.369386	5.51076	1.1823	1.11193	3.54568	0.00120936	0.00404674
2024-09-05	3.47211	0.708985	1.99558	0.899162	1.13702	3.53518	0.00124454	0.00414084
BATF2	2.42659	1.07114	1.00047	0.391005	1.14653	3.53066	0.00125995	0.00418309
DEFA1B	7.05016	2.57493	1.77979	1.10545	3.47681	3.5294	0.0012643	0.00419301
IRAK3	5.74	0.907749	4.46059	0.898547	1.14793	3.51751	0.00130594	0.00429185
DOCK5	5.74245	0.576473	4.73419	1.09962	1.01975	3.48869	0.0014124	0.00457753
WLS	4.02822	1.40002	2.68427	0.973126	1.4325	3.4843	0.00142934	0.00462304
CISD2	3.74805	0.791092	2.39282	0.592574	1.01303	3.47035	0.00148445	0.00476541
CA2	4.69592	0.922719	2.68443	0.854387	1.38558	3.46772	0.00149507	0.00479325
AQP1	2.47562	0.984396	0.741988	0.431256	1.20361	3.45359	0.00155342	0.00493823
ANKRD9	3.33871	0.826914	1.57677	0.765333	1.22322	3.45204	0.00155994	0.00495608
NT5M	3.221	0.895117	1.84041	0.750357	1.10799	3.44612	0.00158513	0.00501802
CEBPE	2.92732	1.23103	0.521866	0.204078	1.55101	3.42719	0.00166829	0.00523156
CSF1	3.08831	0.857041	1.96345	0.993025	1.09384	3.41846	0.00170806	0.00533008
SOX6	3.07524	0.742626	1.33595	0.742323	1.16775	3.41482	0.0017249	0.00536537
GP9	3.53126	0.768395	2.54347	1.01765	1.02877	3.4084	0.00175502	0.0054421
HMBS	4.25626	0.736106	2.46869	0.849741	1.21173	3.3973	0.00180823	0.00556933
P2RY14	2.0319	1.09846	0.740044	0.34522	1.07224	3.368	0.00195635	0.00593844
PDLIM7	5.96639	0.467087	4.81672	1.16918	1.03395	3.35807	0.00200914	0.00606283
FKBP5	5.38699	1.15683	4.55163	0.474398	1.00155	3.33885	0.00211519	0.00631636
CRISP3	2.17254	1.50975	0.200284	0.293035	1.49989	3.33264	0.00215063	0.00640821
REM2	3.27404	1.01915	2.30126	0.745346	1.01895	3.31398	0.00226044	0.00667891
CA1	7.2776	1.72095	3.50988	1.98567	2.6116	3.31057	0.0022811	0.00673671
NDUFB3	2.80216	0.878685	1.68105	0.820846	1.0097	3.29784	0.00235978	0.00693086
ARHGAP24	4.15498	0.624063	3.08327	1.22088	1.06492	3.28856	0.00241875	0.00707037
TMCC2	5.97342	1.28125	2.94512	1.49539	2.02373	3.28816	0.00242133	0.00707455
LCN2	5.47624	2.31449	1.80269	0.778364	2.51412	3.25674	0.00263189	0.00755365
SORL1	8.07822	0.773573	6.95043	1.3035	1.1544	3.24263	0.00273205	0.00777952
MPIG6B	4.62668	0.787424	3.29963	1.21934	1.17017	3.2334	0.00279958	0.00794246
AL031777.3	5.53478	0.638737	4.19937	1.082	1.06248	3.2172	0.00292188	0.00822693
MMP8	4.46611	2.71898	0.408626	0.343451	2.77967	3.2126	0.00295748	0.00830628
TGM2	3.059	0.83861	1.52928	0.829128	1.10063	3.21247	0.00295852	0.00830731
ADGRE2	6.21087	0.705365	5.16245	1.10579	1.01024	3.19736	0.00307861	0.00857224
SPARC	4.8233	0.76081	3.69662	1.26707	1.11835	3.188	0.00315528	0.00874425
GPR84	2.42635	1.26423	0.870121	0.532496	1.21798	3.16841	0.00332173	0.00912468
YOD1	5.60795	0.838808	4.01997	1.16997	1.21961	3.15017	0.0034843	0.00947495
SMIM5	3.98217	0.925584	2.23598	0.941731	1.21925	3.13919	0.00358567	0.00969501
PBX1	3.41279	0.83578	1.68099	0.811504	1.14102	3.12856	0.00368653	0.00991551
RNF182	3.81643	1.10378	1.7421	1.34117	1.51255	3.11893	0.00378028	0.0101205
AC068580.4	3.60465	1.00641	2.18984	0.81359	1.09471	3.08563	0.00412209	0.0108827
S100A9	10.9483	1.61499	9.38247	1.14703	1.51409	3.07768	0.00420792	0.0110714
AFF2	2.46178	1.15009	0.482417	0.356284	1.24558	3.0588	0.00441852	0.0115344
TLR2	7.32042	0.789847	6.33787	1.16745	1.01256	3.04009	0.00463717	0.0119934
GP1BB	4.90906	0.846818	3.60617	1.45025	1.22743	3.03997	0.00463867	0.0119947
KANK2	3.40065	0.841867	1.38744	1.0693	1.28682	3.03047	0.00475353	0.0122284
RUBCNL	4.37948	0.753032	3.38251	1.33646	1.07191	3.01546	0.00494069	0.0126326
PHOSPHO1	7.63941	0.696821	6.25289	1.30817	1.13196	3.00728	0.00504553	0.0128606
SLC1A3	1.5583	1.2829	0.545558	0.270065	1.00172	2.99616	0.00519148	0.0131673
OLFM4	3.58457	2.42231	0.185202	0.128207	2.26653	2.98951	0.00528061	0.0133439
VWCE	2.78145	1.27423	1.41368	0.629703	1.13507	2.98757	0.00530686	0.013402
MPP1	7.7971	0.751649	5.90934	1.4135	1.32372	2.97835	0.00543354	0.0136492
SMOX	4.83009	0.973601	2.91281	1.24867	1.33621	2.97565	0.00547116	0.0137269
IL5RA	1.80645	1.14284	0.501873	0.3767	1.00413	2.97086	0.0055385	0.0138789
TESC	6.16822	0.894858	4.73083	0.938793	1.05795	2.95586	0.0057545	0.0143328
MXI1	6.69878	0.914511	4.91204	1.32625	1.29056	2.93204	0.00611384	0.0150694
CHI3L1	4.69405	1.37235	1.94937	1.3946	1.74322	2.9001	0.00662894	0.0160817
VSIG4	2.39889	1.74995	0.92887	0.44965	1.3549	2.89982	0.00663356	0.0160866
ADIPOR1	9.21405	0.885552	7.58831	1.45366	1.27374	2.89734	0.00667534	0.016172
FOXO4	5.99358	0.786858	4.33925	1.11866	1.12801	2.89724	0.00667689	0.0161726
ACKR1	2.37781	0.938854	0.684492	0.492684	1.02973	2.89545	0.0067072	0.0162265
GPR146	5.06077	1.07359	3.2032	1.36758	1.36298	2.89438	0.00672544	0.0162582
MYL4	4.55929	1.0192	2.57513	1.41297	1.39485	2.88814	0.00683206	0.0164739
CSF3R	9.22807	0.970863	8.07876	1.68749	1.28644	2.87663	0.00703311	0.0168696
OSBP2	6.16079	1.25913	3.212	1.76981	1.87106	2.86877	0.00717365	0.0171234
AC104389.4	4.13808	1.18158	2.33626	0.844375	1.22139	2.8615	0.00730581	0.0173883
RHAG	2.5628	0.912675	0.67629	0.499463	1.07349	2.84756	0.0075659	0.01787
HBQ1	6.62443	1.24666	4.14236	2.35711	1.93794	2.8459	0.00759757	0.017927
FAXDC2	5.66391	1.07368	3.53565	1.44206	1.44077	2.83086	0.00788883	0.0185044
KCNH2	2.44236	0.975503	0.942043	0.743762	1.01375	2.82051	0.00809553	0.0188885
IGF2BP2	4.56406	0.882991	3.02815	1.18629	1.12334	2.82002	0.00810533	0.0189042
E2F2	5.38158	1.00742	3.24666	1.23883	1.34694	2.80357	0.00844464	0.0195056
HPGD	2.34123	1.38849	1.39589	0.4947	1.01512	2.77464	0.00907364	0.0207696
TMEM63B	5.58352	0.875461	4.13414	1.18641	1.08319	2.77249	0.00912194	0.0208608
VSTM1	3.23172	1.00178	1.61372	1.0538	1.12525	2.76696	0.00924772	0.0210663
HIST2H3A	3.66507	1.26309	1.94676	0.616558	1.13716	2.72051	0.0103695	0.0231134
LTF	5.45497	2.53192	1.41172	0.992551	2.40814	2.71544	0.0104992	0.0233475
HIST1H4L	3.28335	1.16047	1.77816	0.535634	1.01837	2.71428	0.0105291	0.0234014
HIST2H3C	3.70084	1.27062	1.98413	0.624408	1.13693	2.70783	0.0106969	0.023723
SIAH2	6.5224	0.877605	4.96357	1.11174	1.0601	2.68761	0.0112391	0.0247651
UBXN6	7.46627	0.925202	6.07871	1.1137	1.03192	2.68573	0.011291	0.0248395
STRADB	7.80568	1.2258	5.81406	1.53408	1.41014	2.66008	0.0120185	0.026206
FAM104A	5.63083	0.9545	4.01035	0.985964	1.05433	2.65857	0.0120628	0.0262751
BBOF1	2.79126	0.878935	1.18352	1.01616	1.03228	2.65029	0.0123076	0.026704
SRGN	8.64647	0.87895	7.27123	1.17424	1.01587	2.62777	0.012997	0.0279174
SLC38A5	5.29793	0.915739	3.87423	1.22033	1.05399	2.62562	0.0130648	0.0280116
RNASE2	4.17014	1.47655	2.06172	0.763789	1.32142	2.61919	0.013269	0.0283851
TUBB2B	2.4139	1.49541	1.16942	0.822293	1.13229	2.60912	0.0135949	0.0289567
AC099489.1	3.92035	1.45963	2.71722	1.21096	1.20644	2.60678	0.0136718	0.0290853
GYPC	7.92038	1.09074	6.43962	1.18412	1.09259	2.56389	0.0151518	0.0316493
NFIX	5.23382	1.02493	3.30395	1.43106	1.25047	2.54264	0.0159387	0.0330337
ITGB3	5.73921	0.831038	4.46025	1.34401	1.01271	2.54153	0.015981	0.0330787
2024-03-08	8.12861	0.925829	6.49634	1.18926	1.0658	2.53174	0.0163569	0.0337377
ANK1	5.25325	1.06967	3.15748	1.35471	1.27005	2.51124	0.0171704	0.0351977
IFIT2	4.38899	0.916204	3.11933	1.2854	1.00245	2.50466	0.0174396	0.0356777
C10orf105	2.0463	1.44318	0.835288	0.666572	1.03382	2.50365	0.017481	0.035742
TMOD1	4.90702	1.25574	2.96019	1.26673	1.24872	2.4746	0.0187176	0.0378841
TRIM10	3.0966	0.970016	1.3064	1.02051	1.04838	2.46478	0.0191536	0.0386333
CEACAM8	3.26489	2.02431	0.45276	0.396855	1.61594	2.45114	0.0197745	0.0397491
SLC6A9	3.06295	1.05814	1.21785	0.867298	1.04748	2.44529	0.0200461	0.0402293
GLRX5	6.22299	1.11292	4.49381	1.36196	1.1658	2.44354	0.0201281	0.040361
HIST1H3G	3.31107	1.35483	1.69177	0.876112	1.09851	2.43992	0.0202988	0.0406637
FAM210B	7.40276	1.11516	5.68935	1.4842	1.19909	2.43785	0.0203969	0.0407939
GMPR	6.9565	1.2191	4.71674	1.79521	1.44634	2.43041	0.0207533	0.0413857
CD24	4.24209	1.65824	1.9607	1.08134	1.40883	2.42568	0.0209825	0.0417504
EPB42	5.81898	1.28228	3.40999	1.93184	1.53609	2.40897	0.0218115	0.0431469
DEFA4	3.98039	2.4872	0.429545	0.423857	1.96729	2.39491	0.0225326	0.0443668
TUBB2A	3.76846	1.77992	2.38243	1.36592	1.3204	2.38335	0.0231413	0.045348
AC134669.1	2.89836	1.46012	2.30676	1.40885	1.08992	2.34649	0.0251828	0.0484949
TNS1	6.56162	1.12143	4.48966	1.8321	1.3244	2.2894	0.0286686	0.0540067
BPI	4.02839	2.23472	1.22106	0.44639	1.56823	2.22249	0.0333027	0.0611476
BLVRB	6.9228	1.10186	5.37195	1.26213	1.00654	2.2224	0.0333093	0.0611506
GYPB	5.53467	1.3494	3.4501	1.50683	1.2552	2.21426	0.0339164	0.0620986
DMTN	8.34226	0.781401	6.96261	1.64401	1.00767	2.20561	0.0345731	0.0629983
TRIM6	3.41638	1.51216	1.2308	0.668976	1.15556	2.19544	0.0353588	0.0641675
AHSP	5.56002	1.54916	2.78606	1.7469	1.50356	2.16883	0.0374921	0.0674038
XK	4.74291	1.10605	2.89003	1.29063	1.05488	2.16246	0.0380194	0.0681926
RETN	4.23387	2.3863	1.9568	1.28	1.56325	2.13685	0.0402062	0.0715318
MS4A3	3.00169	2.10924	0.370058	0.263475	1.40609	2.11543	0.0421208	0.0743478
ELANE	3.96253	2.46648	0.696651	0.281414	1.68265	2.11109	0.0425175	0.0749943
BPGM	6.13231	1.44706	3.92791	1.60861	1.28014	2.10715	0.0428819	0.0755183
SLC14A1	5.17006	1.21163	3.39039	1.33236	1.03528	2.06075	0.0473774	0.0819825

## Sheet: blue module genes 
gene	moduleColor	MM	GS
2024-03-02	blue	0.843751	0.713504
2024-09-05	blue	0.641226	0.667161
AATK	blue	0.904761	0.687507
ABCA13	blue	0.625875	0.603467
ABCC4	blue	0.689914	0.666718
ABCC5	blue	0.749493	0.609563
ABHD4	blue	0.882777	0.628116
ABHD5	blue	0.85125	0.595707
ABLIM3	blue	0.770928	0.719029
ABTB1	blue	0.835235	0.544338
AC005779.2	blue	0.625873	0.538068
AC011498.4	blue	0.894246	0.738153
AC015802.6	blue	0.899477	0.676052
AC023509.3	blue	0.575587	0.655003
AC068946.2	blue	0.753479	0.844688
AC090004.1	blue	0.696264	0.525374
ACADS	blue	0.635646	0.639437
ACHE	blue	0.759184	0.769238
ACKR1	blue	0.792619	0.733614
ACOX1	blue	0.889856	0.64154
ACP5	blue	0.586241	0.741106
ACSL1	blue	0.915517	0.696426
ACSL6	blue	0.524504	0.577391
ACTN1	blue	0.791342	0.631868
ACTR10	blue	0.650787	0.669468
ADAM32	blue	0.743603	0.701906
ADAM9	blue	0.500001	0.571087
ADCY4	blue	0.567773	0.61408
ADGRE2	blue	0.693543	0.506755
ADGRG3	blue	0.864278	0.739093
AGBL5	blue	0.763911	0.802151
AGFG1	blue	0.604439	0.639291
AGO4	blue	0.934208	0.731791
AGPAT1	blue	0.770359	0.619045
AGPAT2	blue	0.728389	0.838763
AHSP	blue	0.549438	0.524712
AKR1E2	blue	0.705912	0.650951
AL162377.3	blue	0.88986	0.719524
ALAD	blue	0.542179	0.622644
ALDH1A2	blue	0.882936	0.640187
ALKBH4	blue	0.838159	0.637116
ALOX12	blue	0.794005	0.611526
ALOX5	blue	0.703455	0.743496
ALPL	blue	0.916955	0.7537
ANKRD22	blue	0.688039	0.768715
ANKRD34B	blue	0.864956	0.838356
ANKRD9	blue	0.750692	0.769233
ANO10	blue	0.850693	0.80639
AQP1	blue	0.767112	0.664786
AQP10	blue	0.564501	0.547589
AQP9	blue	0.877	0.614316
ARAP3	blue	0.827638	0.546644
AREL1	blue	0.810708	0.537743
ARG1	blue	0.773473	0.78566
ARHGAP19	blue	0.936286	0.794376
ARHGAP6	blue	0.626037	0.583054
ARHGEF12	blue	0.623821	0.619487
ARHGEF17	blue	0.554012	0.672384
ARHGEF37	blue	0.769079	0.738062
ARID3A	blue	0.949997	0.820322
ARL11	blue	0.915625	0.74704
ARL3	blue	0.732082	0.631477
ARL8A	blue	0.747746	0.742057
ARMC2	blue	0.746156	0.616763
ARMC7	blue	0.782906	0.662877
ARMH2	blue	0.586708	0.613911
ARPC1A	blue	0.741202	0.695928
ASAP1	blue	0.800989	0.618171
ASH2L	blue	0.501252	0.548431
ASNA1	blue	0.732141	0.702919
ASPRV1	blue	0.795378	0.610598
ATG9A	blue	0.683319	0.756127
ATP9A	blue	0.720624	0.780982
AURKA	blue	0.642884	0.721286
AURKB	blue	0.533692	0.740951
AVIL	blue	0.85935	0.595608
AZU1	blue	0.687544	0.585111
B3GNT2	blue	0.766184	0.703626
B3GNT8	blue	0.923879	0.72547
B3GNT9	blue	0.701409	0.622606
B3GNTL1	blue	0.887452	0.608811
B4GALT3	blue	0.541077	0.535134
B9D2	blue	0.894001	0.716718
BASP1	blue	0.908018	0.726608
BATF	blue	0.567667	0.722119
BBOF1	blue	0.644764	0.548858
BCL10	blue	0.862412	0.601195
BCL6	blue	0.939649	0.764331
BEND7	blue	0.851912	0.676222
BEST1	blue	0.868938	0.590776
BEX3	blue	0.739015	0.757217
BICRAL	blue	0.893434	0.572832
BIK	blue	0.709935	0.751561
BLOC1S1	blue	0.575588	0.694959
BPGM	blue	0.51242	0.502427
BPI	blue	0.754838	0.580478
BTNL8	blue	0.864443	0.628835
BX088645.1	blue	0.830637	0.553552
C11orf54	blue	0.736209	0.508942
C14orf93	blue	0.89174	0.740684
C17orf99	blue	0.721985	0.561452
C1orf116	blue	0.813805	0.848783
C1orf198	blue	0.611254	0.520668
C1orf56	blue	0.649802	0.500156
C1RL	blue	0.950104	0.770115
C21orf58	blue	0.727855	0.810615
C2orf88	blue	0.647728	0.540236
C3orf62	blue	0.926351	0.679236
C5AR1	blue	0.776274	0.510903
C5AR2	blue	0.889661	0.645039
C5orf30	blue	0.64812	0.736002
C6orf89	blue	0.657722	0.510063
C7orf43	blue	0.713639	0.546947
C9orf40	blue	0.77521	0.723668
CA1	blue	0.607223	0.680982
CA2	blue	0.732556	0.709664
CACNA1D	blue	0.665369	0.526026
CALD1	blue	0.616682	0.585304
CAMKK1	blue	0.814535	0.622122
CAMP	blue	0.742401	0.793238
CARHSP1	blue	0.697887	0.547728
CASP5	blue	0.793469	0.591618
CASP9	blue	0.8304	0.721205
CASTOR2	blue	0.811765	0.765905
CASTOR3	blue	0.718932	0.659306
CATIP	blue	0.626001	0.659933
CBS	blue	0.875434	0.794466
CBSL	blue	0.787628	0.743238
CC2D2B	blue	0.730671	0.766382
CCNDBP1	blue	0.658166	0.588174
CCNG2	blue	0.81668	0.579678
CD24	blue	0.524487	0.624626
CD9	blue	0.820097	0.570595
CDC6	blue	0.573637	0.683645
CDCA8	blue	0.626733	0.744313
CDH1	blue	0.809307	0.711494
CDH26	blue	0.750339	0.542646
CDHR2	blue	0.833409	0.781645
CDIPT	blue	0.65169	0.567425
CDK19	blue	0.842707	0.506443
CDK5R1	blue	0.866381	0.700104
CDKL5	blue	0.936109	0.728952
CDKN2C	blue	0.577424	0.725166
CDS2	blue	0.795534	0.515524
CEACAM4	blue	0.877501	0.665601
CEACAM6	blue	0.757333	0.60525
CEACAM8	blue	0.789761	0.705591
CEBPB	blue	0.724382	0.532839
CEBPD	blue	0.716638	0.65985
CEBPE	blue	0.715346	0.700928
CENPI	blue	0.582152	0.593201
CEP19	blue	0.943663	0.731088
CFAP58	blue	0.831592	0.632316
CGAS	blue	0.739303	0.728496
CHCHD5	blue	0.641572	0.622951
CHD7	blue	0.622761	0.51939
CHIC2	blue	0.864703	0.655055
CHIT1	blue	0.718063	0.760381
CHMP3	blue	0.726733	0.533049
CHPT1	blue	0.642049	0.583199
CHRNB2	blue	0.696175	0.690111
CHSY1	blue	0.800437	0.647835
CISD2	blue	0.619735	0.627205
CLCN4	blue	0.710058	0.542963
CLDN9	blue	0.933745	0.765161
CLEC18A	blue	0.502624	0.588849
CLEC4D	blue	0.732522	0.768502
CLIC2	blue	0.72178	0.737293
CLPX	blue	0.675447	0.552411
CLTCL1	blue	0.602882	0.75317
CMTM1	blue	0.941571	0.750371
CMTM5	blue	0.690777	0.642869
CNTNAP3	blue	0.825426	0.549017
COL18A1	blue	0.845754	0.615802
COQ7	blue	0.739455	0.583405
COQ8B	blue	0.594615	0.50714
CORO2A	blue	0.608849	0.705771
CPD	blue	0.883842	0.599264
CPEB2	blue	0.779307	0.532573
CPEB3	blue	0.643635	0.692604
CR1	blue	0.931269	0.803863
CRADD	blue	0.780949	0.744256
CREB5	blue	0.887234	0.662359
CRISP3	blue	0.761911	0.667505
CRISPLD2	blue	0.872538	0.647329
CRK	blue	0.908758	0.635827
CSF2RA	blue	0.901017	0.669981
CSGALNACT2	blue	0.531776	0.590169
CTBS	blue	0.905648	0.668552
CTDSPL	blue	0.726931	0.728162
CTNNAL1	blue	0.647219	0.609022
CTSE	blue	0.551506	0.538243
CXCL1	blue	0.732688	0.508008
CXorf21	blue	0.677777	0.54608
CYBC1	blue	0.685068	0.573039
CYP26C1	blue	0.677245	0.719129
CYP4F3	blue	0.871599	0.682171
DACH1	blue	0.855371	0.842275
DAPK2	blue	0.858834	0.582223
DBN1	blue	0.766523	0.611856
DCAF10	blue	0.800938	0.730363
DDIAS	blue	0.679542	0.781517
DEDD2	blue	0.736808	0.51904
DEFA4	blue	0.717786	0.686099
DENND5A	blue	0.785071	0.538542
DGAT2	blue	0.879604	0.61662
DHFR	blue	0.567544	0.684029
DHRS13	blue	0.942867	0.749368
DHRSX	blue	0.798253	0.522511
DHX34	blue	0.851943	0.616141
DIP2B	blue	0.809983	0.509243
DNA2	blue	0.596926	0.651546
DNAJC6	blue	0.59422	0.518585
DNASE1L2	blue	0.545682	0.559945
DOCK4	blue	0.771104	0.521786
DOK3	blue	0.778369	0.672693
DSC2	blue	0.908101	0.759766
DTL	blue	0.603147	0.659335
DYRK3	blue	0.771556	0.807971
E2F1	blue	0.572203	0.701148
E2F2	blue	0.56918	0.609968
E2F3	blue	0.969904	0.800524
EBLN2	blue	0.710328	0.723811
EBPL	blue	0.657421	0.816565
ECHDC3	blue	0.683616	0.610397
EFCAB12	blue	0.627567	0.559341
EFHC2	blue	0.778319	0.561989
EGF	blue	0.6641	0.590324
EGLN1	blue	0.896174	0.666846
EIF4E3	blue	0.861662	0.747804
EIF5AL1	blue	0.69794	0.770909
ELANE	blue	0.77279	0.73074
ELOVL7	blue	0.784157	0.616122
EMID1	blue	0.767637	0.829435
ENDOD1	blue	0.531019	0.54616
ENKD1	blue	0.599372	0.631314
ENTPD7	blue	0.553036	0.638829
EPAS1	blue	0.719574	0.558678
ERLIN1	blue	0.810045	0.815477
ERMAP	blue	0.801832	0.849838
ESAM	blue	0.665953	0.606663
ETS2	blue	0.866535	0.678348
EXOC8	blue	0.84428	0.51607
EXOSC4	blue	0.762958	0.843202
EXT1	blue	0.603693	0.648899
EXTL3	blue	0.869629	0.562841
F11R	blue	0.908959	0.670974
F12	blue	0.68724	0.771487
F2RL1	blue	0.861546	0.579512
F2RL3	blue	0.65072	0.708437
F5	blue	0.844595	0.847811
F8	blue	0.581601	0.669884
FAHD1	blue	0.564583	0.590902
FAM104B	blue	0.591001	0.574697
FAM122A	blue	0.874465	0.686803
FAM126B	blue	0.901008	0.660866
FAM129A	blue	0.841304	0.529706
FAM131A	blue	0.839606	0.634728
FAM151B	blue	0.729885	0.787486
FAM160A2	blue	0.668939	0.744881
FAM174B	blue	0.909938	0.723235
FAM19A2	blue	0.839689	0.570104
FAM20A	blue	0.537401	0.708095
FAM20B	blue	0.50974	0.573553
FAM214B	blue	0.655227	0.623521
FAM53C	blue	0.903786	0.689231
FAM69B	blue	0.627813	0.692383
FAM8A1	blue	0.823555	0.553937
FBXL13	blue	0.875419	0.636108
FBXL4	blue	0.819748	0.755607
FBXO38	blue	0.772238	0.575302
FBXO6	blue	0.592545	0.725663
FBXO9	blue	0.602851	0.559193
FCGR2A	blue	0.863178	0.594989
FCHO2	blue	0.901013	0.617227
FEM1A	blue	0.780483	0.676236
FEM1C	blue	0.680611	0.613432
FFAR3	blue	0.684276	0.594378
FHL1	blue	0.745179	0.702772
FHL2	blue	0.756241	0.698642
FKBP1B	blue	0.71315	0.671637
FKBP1C	blue	0.688076	0.552652
FKBP9	blue	0.77909	0.81691
FNIP1	blue	0.768262	0.523224
FOXO3	blue	0.600979	0.529943
FPR1	blue	0.822336	0.611506
FPR2	blue	0.904488	0.672889
FRAT1	blue	0.906845	0.702971
FRAT2	blue	0.881017	0.69957
FRMD4A	blue	0.758951	0.708311
FURIN	blue	0.637279	0.582828
FZD5	blue	0.702376	0.808267
GAB2	blue	0.791695	0.512914
GABARAPL1	blue	0.783482	0.600424
GABARAPL2	blue	0.642651	0.557798
GABRR2	blue	0.742635	0.749079
GADD45A	blue	0.773524	0.854084
GALK1	blue	0.695016	0.669797
GALNT14	blue	0.819042	0.781663
GALNT4	blue	0.736485	0.718335
GAS2L1	blue	0.574602	0.57248
GBA	blue	0.824119	0.854495
GCC1	blue	0.859827	0.591594
GDE1	blue	0.832777	0.815778
GFI1B	blue	0.711752	0.554087
GGH	blue	0.546912	0.693961
GHRL	blue	0.833129	0.586878
GID4	blue	0.693539	0.559392
GID8	blue	0.613624	0.55372
GLI1	blue	0.723002	0.603916
GLT1D1	blue	0.943754	0.727114
GLTP	blue	0.691582	0.692175
GNAQ	blue	0.862105	0.691556
GNB2	blue	0.888632	0.727843
GNG5	blue	0.612806	0.660256
GOLPH3L	blue	0.561205	0.574588
GP1BA	blue	0.520361	0.509992
GP6	blue	0.547096	0.5335
GPANK1	blue	0.743555	0.670712
GPLD1	blue	0.586347	0.716718
GPR27	blue	0.94692	0.785556
GPR84	blue	0.525987	0.701972
GPRIN1	blue	0.528047	0.681509
GPX3	blue	0.759522	0.559434
GRB10	blue	0.749029	0.817505
GSK3A	blue	0.795234	0.620233
GSK3B	blue	0.857309	0.518559
GSR	blue	0.826726	0.783267
GTSE1	blue	0.574588	0.713253
GUCY1A1	blue	0.703673	0.512615
GUCY1B1	blue	0.672325	0.580073
GYG1	blue	0.65481	0.730686
GYPE	blue	0.687696	0.661843
H2AFJ	blue	0.540115	0.556098
H2AFX	blue	0.528299	0.519362
HAL	blue	0.852884	0.510596
HCAR3	blue	0.80266	0.586926
HCK	blue	0.774864	0.570022
HDAC4	blue	0.56659	0.574125
HECW2	blue	0.838012	0.581643
HEPACAM2	blue	0.618156	0.695184
HEXIM1	blue	0.773409	0.782937
HIP1	blue	0.859377	0.687858
HIPK3	blue	0.775141	0.523288
HIST1H1T	blue	0.787256	0.605264
HIST1H2BF	blue	0.652242	0.696423
HIST1H2BH	blue	0.554533	0.652063
HIST1H4I	blue	0.752167	0.843883
HIST2H4A	blue	0.629585	0.703978
HIST3H2BB	blue	0.562594	0.505426
HLX	blue	0.925392	0.741414
HMBS	blue	0.617142	0.587115
HP	blue	0.771227	0.800243
HRH2	blue	0.915449	0.710275
HSD17B13	blue	0.622479	0.679744
HSD3B7	blue	0.718884	0.773134
HSPA1L	blue	0.847377	0.774015
HSPA6	blue	0.908651	0.704733
HYAL3	blue	0.660479	0.647106
ICA1	blue	0.757962	0.602974
IFIT1B	blue	0.555288	0.531242
IFITM2	blue	0.794233	0.560499
IFNAR1	blue	0.892696	0.63197
IGF1R	blue	0.81215	0.538883
IGSF6	blue	0.7678	0.505694
IKBIP	blue	0.799972	0.508922
IL17RA	blue	0.812222	0.78045
IL18	blue	0.630385	0.709493
IL18R1	blue	0.801787	0.689845
IL1R1	blue	0.937197	0.789112
IL1R2	blue	0.910554	0.665434
IL1RL1	blue	0.814421	0.562113
IL1RN	blue	0.84192	0.623109
IL6R	blue	0.84703	0.582373
IMPA2	blue	0.87308	0.60933
IMPDH1	blue	0.768822	0.718826
INAFM1	blue	0.779127	0.659713
ING1	blue	0.740754	0.521102
INPP5A	blue	0.824512	0.582475
IRF2BPL	blue	0.82953	0.585871
ITGA9	blue	0.516462	0.602973
ITGB5	blue	0.621472	0.579771
ITPKC	blue	0.819743	0.69863
JSRP1	blue	0.750682	0.603739
KANK2	blue	0.638125	0.68324
KAZN	blue	0.864767	0.736594
KCMF1	blue	0.877923	0.774479
KCNE1	blue	0.838984	0.79189
KCNE3	blue	0.855474	0.667286
KCNE5	blue	0.756682	0.6671
KCNJ15	blue	0.864798	0.679608
KCNJ2	blue	0.851791	0.599511
KCTD2	blue	0.916375	0.7655
KCTD5	blue	0.817011	0.613281
KDM5B	blue	0.865422	0.64321
KEL	blue	0.765417	0.707565
KIAA0232	blue	0.924869	0.694114
KIAA0319	blue	0.813615	0.662654
KIAA1257	blue	0.842039	0.557498
KIAA1841	blue	0.667762	0.573988
KIF13A	blue	0.907286	0.619762
KIF18B	blue	0.582838	0.769748
KIF1B	blue	0.818233	0.830298
KIF3C	blue	0.833532	0.839141
KLF1	blue	0.6144	0.53898
KLF5	blue	0.659576	0.714994
KLF7	blue	0.88738	0.78068
KLHDC8A	blue	0.767082	0.78053
KLHL2	blue	0.853804	0.730978
KLHL21	blue	0.849203	0.595686
KMT5A	blue	0.537062	0.693928
KRT23	blue	0.747144	0.517617
LAMTOR5	blue	0.70989	0.789756
LAT2	blue	0.852096	0.628027
LCN2	blue	0.797835	0.764164
LETM2	blue	0.820275	0.548304
LILRA2	blue	0.858611	0.649343
LILRA6	blue	0.838504	0.756521
LILRB3	blue	0.776581	0.644591
LILRB5	blue	0.712617	0.632926
LIMK2	blue	0.854638	0.646995
LINGO3	blue	0.90013	0.711965
LMNB1	blue	0.774798	0.786442
LNX2	blue	0.521717	0.602275
LRFN1	blue	0.867929	0.611443
LRG1	blue	0.8948	0.690766
LRIF1	blue	0.667752	0.510696
LRP10	blue	0.897974	0.688788
LRPAP1	blue	0.613964	0.559388
LRRC4	blue	0.938487	0.779969
LRRC42	blue	0.719589	0.766912
LRRC75A	blue	0.617099	0.545304
LRTOMT	blue	0.733923	0.545394
LRWD1	blue	0.654547	0.587881
LTBP1	blue	0.715249	0.68878
LTBR	blue	0.573403	0.521983
LTF	blue	0.723223	0.696228
LY6G6F	blue	0.683342	0.628657
LYSMD1	blue	0.849208	0.69011
MAB21L3	blue	0.607387	0.641558
MADCAM1	blue	0.778253	0.587819
MAEA	blue	0.849426	0.645415
MAK	blue	0.89388	0.60467
MAN1A1	blue	0.797475	0.753072
MAN2A2	blue	0.616051	0.667879
MANSC1	blue	0.963783	0.777978
MAP1LC3B2	blue	0.844209	0.612387
MAP3K13	blue	0.657383	0.616157
MAP3K2	blue	0.831433	0.659901
MAP3K20	blue	0.732551	0.730401
MAP3K5	blue	0.810291	0.52051
MAPK1	blue	0.835353	0.597261
MAPK13	blue	0.75458	0.567028
MAPK3	blue	0.915376	0.758707
MAPRE3	blue	0.773694	0.517115
MCEMP1	blue	0.725644	0.821575
MED16	blue	0.647451	0.627407
MEGF9	blue	0.922055	0.720096
METTL9	blue	0.542703	0.636703
MFSD14A	blue	0.790637	0.627848
MFSD2B	blue	0.685745	0.596362
MGAM	blue	0.937939	0.756247
MGAM2	blue	0.906639	0.801634
MGLL	blue	0.603519	0.696595
MICU1	blue	0.829617	0.776299
MID1IP1	blue	0.764877	0.557808
MINDY1	blue	0.868553	0.674417
MISP3	blue	0.857993	0.831111
MKI67	blue	0.517448	0.621601
MKNK1	blue	0.858735	0.667084
MLKL	blue	0.742024	0.50534
MLLT1	blue	0.713164	0.608952
MMGT1	blue	0.653342	0.525568
MMP25	blue	0.863741	0.618146
MMP8	blue	0.712266	0.536669
MOSPD1	blue	0.675648	0.661454
MOSPD2	blue	0.797166	0.548922
MOSPD3	blue	0.687472	0.812855
MPIG6B	blue	0.573558	0.543862
MPZL3	blue	0.803009	0.559305
MRVI1	blue	0.920452	0.664916
MS4A3	blue	0.621977	0.642164
MSL1	blue	0.906322	0.648117
MSRB1	blue	0.852657	0.741576
MTF1	blue	0.850783	0.855522
MTFMT	blue	0.873285	0.70919
MTM1	blue	0.723721	0.579601
MTMR6	blue	0.817119	0.693582
MTURN	blue	0.68202	0.512856
MXD1	blue	0.877627	0.585295
MYBL2	blue	0.50117	0.690244
MYBPC3	blue	0.676196	0.677049
MYH11	blue	0.787994	0.511953
MYL9	blue	0.677388	0.703414
MYLK	blue	0.724607	0.552846
N4BP1	blue	0.882967	0.571701
NABP1	blue	0.790393	0.544473
NACC2	blue	0.788966	0.72448
NAIP	blue	0.767073	0.733713
NATD1	blue	0.847261	0.773802
NDUFA2	blue	0.60843	0.700553
NEDD4	blue	0.524558	0.642105
NEDD4L	blue	0.733059	0.779339
NEK6	blue	0.82643	0.562999
NF1	blue	0.838947	0.64422
NFAM1	blue	0.810975	0.599981
NFE2	blue	0.708412	0.629587
NFE4	blue	0.924579	0.712562
NFIL3	blue	0.870257	0.655047
NINJ2	blue	0.741977	0.576215
NLGN3	blue	0.670737	0.520935
NLRP12	blue	0.917735	0.738206
NPEPPS	blue	0.768725	0.52061
NPL	blue	0.87707	0.703502
NR6A1	blue	0.907442	0.75079
NRBF2	blue	0.826731	0.581219
NSUN7	blue	0.887647	0.760435
NT5DC4	blue	0.587233	0.533867
NTAN1	blue	0.592689	0.557405
NUDT4B	blue	0.693783	0.743185
NUSAP1	blue	0.630492	0.631678
NUTF2	blue	0.591337	0.502656
NXPE3	blue	0.548296	0.692849
OAT	blue	0.553289	0.532014
ORM1	blue	0.787646	0.841824
ORM2	blue	0.767289	0.825887
OSBP2	blue	0.614598	0.598196
OSBPL11	blue	0.810953	0.511832
OSBPL1A	blue	0.642105	0.635597
OSBPL2	blue	0.790934	0.504517
OSGIN2	blue	0.78337	0.526816
OVCA2	blue	0.698895	0.809422
P4HA2	blue	0.679413	0.530437
PADI2	blue	0.87369	0.752652
PAM16	blue	0.652574	0.595528
PANX2	blue	0.912193	0.693827
PBLD	blue	0.755488	0.708001
PBX1	blue	0.699672	0.645764
PCMT1	blue	0.520057	0.675786
PCSK6	blue	0.790134	0.749814
PCTP	blue	0.71486	0.58855
PCYT1B	blue	0.715361	0.707106
PDGFA	blue	0.677577	0.509787
PDLIM1	blue	0.512243	0.545942
PDLIM7	blue	0.697591	0.547686
PDZD8	blue	0.784984	0.717029
PDZK1IP1	blue	0.698995	0.506956
PEAK3	blue	0.962319	0.819513
PEAR1	blue	0.606568	0.619956
PELI2	blue	0.938752	0.705912
PFKFB2	blue	0.839302	0.822529
PFKFB4	blue	0.853558	0.619279
PGAP2	blue	0.54024	0.629655
PGS1	blue	0.855669	0.627529
PHC2	blue	0.896062	0.626265
PHF13	blue	0.798692	0.639573
PHF21A	blue	0.811928	0.590232
PHLPP2	blue	0.737165	0.641518
PHTF1	blue	0.73391	0.750738
PIK3CB	blue	0.762618	0.706329
PIK3CG	blue	0.705712	0.587654
PINK1	blue	0.719198	0.600293
PIP5K1B	blue	0.826862	0.730865
PIPOX	blue	0.700906	0.549673
PISD	blue	0.84385	0.541342
PKHD1L1	blue	0.739803	0.772134
PKNOX1	blue	0.893094	0.671333
PLAGL1	blue	0.824259	0.596664
PLD1	blue	0.76614	0.759536
PLEK2	blue	0.676671	0.582154
PLEKHM3	blue	0.830525	0.66509
PLEKHO2	blue	0.732781	0.560623
PLIN4	blue	0.842425	0.686673
PLIN5	blue	0.915416	0.748336
PLP2	blue	0.651921	0.812205
PLPPR2	blue	0.811557	0.574261
PLSCR4	blue	0.664069	0.636821
PLXNC1	blue	0.871914	0.614562
POC1B	blue	0.80033	0.739101
POLDIP2	blue	0.826959	0.826511
POP7	blue	0.721759	0.769414
POR	blue	0.56814	0.508173
POU5F2	blue	0.525652	0.508195
PPME1	blue	0.584568	0.643186
PPP1R18	blue	0.742256	0.515524
PPP1R3B	blue	0.925172	0.690494
PPP2R3B	blue	0.703644	0.766514
PPP2R5B	blue	0.652867	0.517803
PPP4R1	blue	0.885911	0.609583
PRDM10	blue	0.77315	0.714251
PRDX5	blue	0.64064	0.509086
PRKAR1B	blue	0.674745	0.65497
PRMT5	blue	0.88155	0.789437
PROK2	blue	0.906292	0.728871
PRR33	blue	0.911945	0.727927
PRRG4	blue	0.922063	0.759515
PRUNE1	blue	0.85851	0.620455
PTCRA	blue	0.630126	0.520504
PTMS	blue	0.695779	0.501144
PTPRF	blue	0.513188	0.606731
PTPRJ	blue	0.856907	0.702565
PTTG2	blue	0.854128	0.680937
PXK	blue	0.742229	0.762645
PYGL	blue	0.944624	0.784903
RAB19	blue	0.602752	0.744319
RAB36	blue	0.877306	0.695042
RAB3D	blue	0.889937	0.616792
RAB3IL1	blue	0.646149	0.559146
RAB6B	blue	0.762335	0.771288
RAB7A	blue	0.850841	0.613761
RABGEF1	blue	0.57302	0.54229
RABIF	blue	0.871086	0.693525
RACGAP1	blue	0.615848	0.680486
RAD23B	blue	0.615256	0.552565
RALBP1	blue	0.774359	0.527665
RAP2C	blue	0.579246	0.56483
RAPGEF2	blue	0.820032	0.618041
RASGRP4	blue	0.888065	0.744336
RASL11A	blue	0.696414	0.631048
RASSF2	blue	0.864863	0.582016
RBM47	blue	0.875334	0.608063
RC3H1	blue	0.850481	0.53541
RCL1	blue	0.569158	0.55708
REPS2	blue	0.936332	0.666021
RETREG2	blue	0.766132	0.671625
REXO5	blue	0.653049	0.666011
RFC2	blue	0.880459	0.750404
RFNG	blue	0.629701	0.744986
RGL2	blue	0.621592	0.500773
RGS14	blue	0.711176	0.560032
RGS6	blue	0.572211	0.534855
RHAG	blue	0.723098	0.780793
RHCE	blue	0.684977	0.717688
RHD	blue	0.73747	0.7601
RHOBTB1	blue	0.593468	0.54357
RHOG	blue	0.816189	0.768369
RILPL1	blue	0.829541	0.721541
RIPOR3	blue	0.685131	0.785792
RNASE2	blue	0.585361	0.71136
RNASE3	blue	0.700401	0.595429
RNASEL	blue	0.851349	0.622494
RNF122	blue	0.808212	0.537087
RNF14	blue	0.618328	0.563298
RNF141	blue	0.803246	0.578382
RNF175	blue	0.661744	0.601156
RNF208	blue	0.557289	0.576186
RNF24	blue	0.909196	0.700371
RNF5	blue	0.6845	0.622591
ROGDI	blue	0.589232	0.504849
ROPN1L	blue	0.962597	0.857706
RRM2B	blue	0.818003	0.59612
RSPH3	blue	0.870716	0.584226
RSU1	blue	0.632779	0.590231
RTN2	blue	0.908743	0.818576
RTN3	blue	0.906198	0.740057
RUNDC1	blue	0.774082	0.52462
RUNDC3A	blue	0.741608	0.727008
RXRA	blue	0.785771	0.590357
RYBP	blue	0.935461	0.651342
S100A11	blue	0.824926	0.678912
S100A12	blue	0.609385	0.771961
S1PR4	blue	0.76735	0.6013
SAMD14	blue	0.69967	0.790525
SBNO2	blue	0.848321	0.67741
SCN1B	blue	0.768634	0.67341
SCN9A	blue	0.710526	0.779395
SEC14L4	blue	0.667583	0.522642
SECTM1	blue	0.756725	0.56783
SELP	blue	0.767068	0.701973
SERINC2	blue	0.683209	0.717376
SERINC3	blue	0.83196	0.513212
SERPINB1	blue	0.65912	0.703534
SERPINB2	blue	0.533872	0.589703
SFRP2	blue	0.72474	0.673297
SFXN5	blue	0.655233	0.743488
SH2B2	blue	0.694486	0.537648
SH3TC2	blue	0.505113	0.53279
SIAE	blue	0.711609	0.659981
SIAH2	blue	0.622491	0.58326
SIGLEC9	blue	0.784203	0.670906
SIRPA	blue	0.844055	0.678114
SIRPB1	blue	0.724743	0.645031
SIRPB2	blue	0.742323	0.507275
SLC12A6	blue	0.838408	0.550253
SLC16A3	blue	0.745969	0.674358
SLC19A1	blue	0.786094	0.506319
SLC22A1	blue	0.804001	0.662497
SLC22A13	blue	0.53384	0.612704
SLC22A16	blue	0.566797	0.587968
SLC22A23	blue	0.743549	0.736485
SLC24A3	blue	0.826987	0.691623
SLC25A44	blue	0.944731	0.766858
SLC2A14	blue	0.850103	0.78415
SLC2A3	blue	0.827431	0.806036
SLC44A1	blue	0.599913	0.648532
SLC48A1	blue	0.807946	0.562815
SLC51A	blue	0.724458	0.759454
SLC6A9	blue	0.615838	0.625649
SLC8A1	blue	0.651305	0.534816
SLF1	blue	0.604004	0.50515
SLFN14	blue	0.55472	0.562479
SMIM24	blue	0.747487	0.602863
SMIM5	blue	0.632018	0.533963
SMOX	blue	0.585298	0.581007
SMPDL3B	blue	0.745709	0.635034
SNAI3	blue	0.862729	0.672727
SNX15	blue	0.568068	0.542349
SNX27	blue	0.886882	0.695442
SNX3	blue	0.573114	0.546297
SNX32	blue	0.681924	0.633493
SOD2	blue	0.821678	0.645592
SOX6	blue	0.67387	0.607422
SP1	blue	0.834464	0.526866
SPACA6	blue	0.76884	0.613667
SPATA1	blue	0.63762	0.640975
SPATA5L1	blue	0.734524	0.503356
SPOCD1	blue	0.670942	0.563723
SPRY3	blue	0.664671	0.765464
SPTA1	blue	0.704213	0.709332
SPX	blue	0.688941	0.578478
SRF	blue	0.582126	0.653523
SRXN1	blue	0.740056	0.620738
SSFA2	blue	0.707576	0.610342
SSH3	blue	0.838419	0.748331
ST20	blue	0.883026	0.595601
ST20-MTHFS	blue	0.888967	0.631756
ST3GAL2	blue	0.84147	0.653116
ST3GAL4	blue	0.885238	0.724018
ST3GAL6	blue	0.843714	0.582135
ST6GALNAC2	blue	0.860144	0.608396
ST6GALNAC3	blue	0.81076	0.818575
STAM2	blue	0.762048	0.531238
STARD10	blue	0.856215	0.660979
STAT3	blue	0.837639	0.523933
STAT5B	blue	0.862673	0.648625
STAU1	blue	0.684709	0.520617
STBD1	blue	0.665167	0.672137
STEAP4	blue	0.87504	0.653068
STIL	blue	0.766732	0.597301
STK19	blue	0.566581	0.573186
STK3	blue	0.69052	0.568175
STK35	blue	0.884148	0.663702
STOML2	blue	0.57884	0.594823
STON2	blue	0.547409	0.551945
STX3	blue	0.864377	0.611518
SVBP	blue	0.733998	0.700743
SVIL	blue	0.939448	0.763101
TADA2B	blue	0.83005	0.597614
TAL1	blue	0.664164	0.61294
TALDO1	blue	0.757693	0.588475
TANC2	blue	0.741812	0.619108
TAX1BP3	blue	0.869931	0.73817
TBC1D14	blue	0.871811	0.564165
TBC1D22B	blue	0.662301	0.53056
TBC1D25	blue	0.77645	0.551489
TBC1D30	blue	0.77657	0.5078
TBC1D3C	blue	0.645266	0.669713
TBC1D3D	blue	0.744393	0.723581
TBC1D3E	blue	0.694897	0.749476
TBC1D3H	blue	0.678948	0.752724
TBC1D3I	blue	0.705121	0.779384
TBC1D3K	blue	0.750331	0.767874
TBC1D3L	blue	0.69933	0.749239
TBKBP1	blue	0.805034	0.650978
TBPL1	blue	0.709172	0.702927
TCEANC	blue	0.807387	0.744533
TCP11L2	blue	0.72211	0.658569
TDP2	blue	0.864657	0.670181
TDRD9	blue	0.701336	0.777073
TECPR2	blue	0.889943	0.667665
TESK2	blue	0.925187	0.72052
TFDP1	blue	0.551079	0.607756
TG	blue	0.677341	0.596446
TGFA	blue	0.935399	0.72025
TGFB1I1	blue	0.793525	0.814633
TGM2	blue	0.653848	0.574854
THOC5	blue	0.856649	0.617021
TIMM17B	blue	0.662371	0.766179
TIMP2	blue	0.78854	0.61188
TK1	blue	0.539531	0.728395
TLR1	blue	0.826053	0.544478
TLR10	blue	0.839349	0.575583
TLR4	blue	0.798305	0.579508
TLR5	blue	0.829274	0.768781
TLR6	blue	0.862952	0.545064
TLR8	blue	0.898452	0.666786
TLR9	blue	0.666529	0.577582
TM6SF1	blue	0.91489	0.723977
TM9SF1	blue	0.890956	0.702495
TMBIM1	blue	0.723939	0.525077
TMC4	blue	0.653252	0.577256
TMC5	blue	0.740443	0.752658
TMCC2	blue	0.63479	0.712833
TMCO6	blue	0.692236	0.50535
TMED1	blue	0.654217	0.786502
TMEM120A	blue	0.924396	0.733782
TMEM169	blue	0.78785	0.64323
TMEM186	blue	0.599191	0.528742
TMEM252	blue	0.870127	0.64444
TMEM272	blue	0.888561	0.630975
TMEM40	blue	0.700829	0.645009
TMEM60	blue	0.591647	0.711263
TMEM79	blue	0.794193	0.715635
TMEM81	blue	0.803175	0.567285
TMEM88	blue	0.784892	0.650235
TMEM91	blue	0.910023	0.730191
TMX4	blue	0.854771	0.553491
TNFSF14	blue	0.89345	0.652735
TP53I3	blue	0.706231	0.812883
TPD52L2	blue	0.715767	0.541698
TPM1	blue	0.750306	0.704346
TPRG1L	blue	0.848744	0.725875
TPST1	blue	0.782007	0.5499
TPX2	blue	0.500883	0.659094
TREML1	blue	0.788399	0.688004
TREML2	blue	0.846805	0.663379
TRIM10	blue	0.589146	0.505301
TRIM13	blue	0.697358	0.615004
TRIQK	blue	0.751279	0.738592
TROAP	blue	0.793922	0.666725
TSEN34	blue	0.871424	0.649811
TSNAX-DISC1	blue	0.632068	0.599649
TSPAN7	blue	0.594931	0.566573
TSPAN9	blue	0.708281	0.639274
TSPO2	blue	0.73507	0.786753
TSSK4	blue	0.804439	0.633086
TST	blue	0.92348	0.756303
TUSC2	blue	0.847158	0.71769
TXN	blue	0.597973	0.749453
TXNRD1	blue	0.839742	0.591291
UBAC1	blue	0.614813	0.60419
UBAP1	blue	0.806753	0.742542
UBE2B	blue	0.815465	0.515326
UBE2C	blue	0.688099	0.789087
UBE2D1	blue	0.779145	0.627894
UBE2F	blue	0.505541	0.555391
UBE2F-SCLY	blue	0.598103	0.56455
UBE2J1	blue	0.760313	0.709325
UBE2M	blue	0.855587	0.701445
UBE2R2	blue	0.900073	0.589482
UBLCP1	blue	0.710864	0.552866
UBN1	blue	0.790659	0.550059
UBR2	blue	0.817859	0.540194
UGCG	blue	0.62629	0.629698
UPB1	blue	0.759722	0.776123
UQCRHL	blue	0.615734	0.56886
USF3	blue	0.760029	0.595403
USP32	blue	0.832088	0.608387
VAPB	blue	0.800149	0.575439
VASP	blue	0.802819	0.587729
VCPKMT	blue	0.850578	0.669733
VEPH1	blue	0.522828	0.582905
VIPAS39	blue	0.790765	0.74418
VWF	blue	0.563084	0.50993
WBP1L	blue	0.892143	0.707676
WDFY3	blue	0.956021	0.765546
WDR66	blue	0.811775	0.694997
WDTC1	blue	0.726463	0.553181
WWC3	blue	0.901113	0.699843
XK	blue	0.579401	0.593934
XKR8	blue	0.820781	0.543333
YIPF2	blue	0.573654	0.612658
YIPF4	blue	0.868588	0.588257
YIPF6	blue	0.683826	0.610721
YPEL4	blue	0.761181	0.757324
ZBED1	blue	0.842721	0.572335
ZBTB34	blue	0.905624	0.68825
ZBTB7B	blue	0.794238	0.713892
ZC3H3	blue	0.845362	0.66189
ZNF18	blue	0.81351	0.573044
ZNF200	blue	0.819124	0.56393
ZNF341	blue	0.76137	0.712249
ZNF346	blue	0.632976	0.57414
ZNF396	blue	0.790642	0.580337
ZNF445	blue	0.854973	0.639318
ZNF467	blue	0.901019	0.795148
ZNF486	blue	0.754954	0.529432
ZNF487	blue	0.767866	0.665238
ZNF516	blue	0.920572	0.726306
ZNF746	blue	0.862724	0.550622
ZRANB1	blue	0.746782	0.660578
ZSWIM6	blue	0.786537	0.593365

## Sheet: critical genes
critical genes
EGLN1
CMTM1
KCNJ2
MANSC1
SNAI3
TGFA
CLDN9
FRAT1
KRT23
MPZL3
BASP1
PEAK3
ST20
PHC2
ARL11
B3GNT8
BTNL8
F2RL1
FCHO2
FPR2
GPR27
HLX
LRRC4
MGAM
MSRB1
NRBF2
PPP1R3B
ROPN1L
RYBP
TMEM120A
TNFSF14
TSEN34
ZBTB34
MGAM2
REPS2
INPP5A
MSL1
C1RL
CEP19
PROK2
MRVI1
TM6SF1
S1PR4
C5AR2
CDK5R1
FAM126B
NSUN7
BCL6
E2F3
FRAT2
PPP4R1
ZNF200
NFE4
TMEM40
DAPK2
PANX2
CRK
HSPA6
TMEM91
MINDY1
ALPL
ARID3A
CTBS
PDZK1IP1
ACSL1
ABTB1
TECPR2
F11R
IFNAR1
CCNG2
LINGO3
DHRS13
TMEM252
CEACAM4
PYGL
KCNE3
RNASEL
IFITM2
ACOX1
RNF24
FAM53C
IMPA2
MEGF9
WDFY3
NATD1
IL1R2
LRG1
ZNF516
ST20-MTHFS
KIAA0232
MXD1
SLC25A44
CDHR2
AATK
DGAT2
ZNF445
CBS
ABHD5
TLR5
RTN3
TLR6
PADI2
TST
STEAP4
IL1R1
XKR8
TMEM272
VCPKMT
RRM2B
HIST1H1T
FPR1
KLHL21
C3orf62
RASSF2
FAM174B
AQP9
CNTNAP3
CDKL5
WWC3
ST6GALNAC2
TALDO1
RTN2
AGO4
GRB10
TREML2
EXTL3
PRRG4
DACH1
SIRPB2
GLT1D1
SLC24A3
KCNJ15
ZNF746
MKNK1
STARD10
SSH3
ST6GALNAC3
CR1
STX3
NLRP12
PRMT5
ZNF486
MOSPD2
DSC2
IGF1R
RNF122
CBSL
UBAP1
ABHD4
AC015802.6
GADD45A
TLR8
LRP10
S100A11
BX088645.1
FBXL13
MAK
HIP1
IKBIP
PTTG2
FCGR2A
FKBP9
PISD
CREB5
KIF1B
HRH2
PGS1
CPD
LRFN1
PRR33
TPST1
HAL
SLC2A14
B9D2
TBC1D14
KCNE1
TLR1
BIK
FAM19A2
CD9
PFKFB4
CSF2RA
F5
ORM1
AKR1E2
GHRL
IL1RL1
ZNF467
PLIN5
KIF3C
SLC48A1
TPRG1L
NFE2
ST3GAL4
KIAA1257
B3GNTL1
BEST1
RNF141
TBKBP1
TLR4
ST3GAL6
NEK6
PHTF1
MMP25
FAM129A
DHX34
GDE1
LILRA2
CYP4F3
IGSF6
STIL
RUNDC3A
FAM8A1
EMID1
COL18A1
ARAP3
KLHL2
ALOX12
KAZN
IRF2BPL
AVIL
RAB3D
TLR10
SCN9A
SVIL
GALNT14
TROAP
ADGRG3
TCEANC
SRXN1
RBM47
SOD2
NFIL3
GNAQ
ITPKC
KIF13A
ELOVL7
ALDH1A2
2024-03-02
PFKFB2
GABRR2
EPAS1
NPL
HIST1H4I
EIF4E3
TREML1
IL18R1
HECW2
SIGLEC9
RAB36
AL162377.3
TAX1BP3
ANO10
ARG1
DDIAS
SLC19A1
UBE2J1
NABP1
MCEMP1
SIRPA
CRISPLD2
FFAR3
BEND7
LIMK2
RASGRP4
HCAR3
SPACA6
HCK
PCSK6
ANKRD22
UBE2D1
GBA
CASP5
SLC51A
PLXNC1
IL6R
EXOSC4
CEBPD
TMEM88
LILRA6
DOCK4
TP53I3
ERLIN1
MYL9
SLC22A1
MAPK13
TRIQK
ASPRV1
AC011498.4
GYG1
UPB1
ETS2
CAMKK1
C5orf30
SIRPB1
CMTM5
TCP11L2
YPEL4
ABLIM3
PINK1
ERMAP
POC1B
TGFB1I1
SECTM1
LY6G6F
ANKRD34B
IL1RN
C1orf116
SMIM24
TG
SLC2A3
NINJ2
CLEC4D
PRDX5
LMNB1
DYRK3
JSRP1
NFAM1
CHIT1
PLIN4
MFSD2B
KLHDC8A
PTMS
ECHDC3
CEBPB
HP
SERINC2
C5AR1
CTDSPL
GFI1B
SLC8A1
CAMP
ORM2
NAIP
S100A12
LILRB3
PLEK2
RAB3IL1
KLF1
TDRD9
ATP9A
TAL1
FRMD4A
KEL
TBC1D22B
PCTP
CXCL1
FKBP1B
SFRP2
DOK3
TSPO2
RHD
CLIC2
ACTN1
2024-09-05
CISD2
CA2
AQP1
ANKRD9
CEBPE
SOX6
HMBS
PDLIM7
CRISP3
CA1
TMCC2
LCN2
MPIG6B
MMP8
TGM2
ADGRE2
GPR84
SMIM5
PBX1
KANK2
SMOX
ACKR1
OSBP2
RHAG
E2F2
LTF
SIAH2
BBOF1
RNASE2
TRIM10
CEACAM8
SLC6A9
CD24
DEFA4
BPI
AHSP
XK
MS4A3
ELANE
BPGM
