# Supplementary material for: Immune Characteristic Genes and Neutrophil Immune Transformation Studies in Severe COVID-19
Source: Microorganisms. 2024 Apr 4;12(4):737. doi: 10.3390/microorganisms12040737 (PMC11052247; doi:10.3390/microorganisms12040737)
Supplement: Supplementary file 1 [file microorganisms-12-00737-s001.zip › microorganisms-2925187-supplementary/Supplementary File/Table S3 GO pathways analysis results.xlsx]

## Sheet: GO pathways analysis results
ID	Term	Type	Count	Size	Percent	Pvalue	FDR	GeneSymbol
GO:0043312	neutrophil degranulation	biological_process	45	442	0.1	2.93267e-12	3.18975e-11	FPR2 MGAM HSPA6 PYGL LRG1 PADI2 FPR1 CR1 MOSPD2 S100A11 FCGR2A ORM1 MMP25 RAB3D ADGRG3 SIGLEC9 ARG1 MCEMP1 SIRPA CRISPLD2 GYG1 SIRPB1 SLC2A3 CLEC4D NFAM1 CHIT1 HP C5AR1 CAMP ORM2 S100A12 LILRB3 CXCL1 DOK3 CRISP3 LCN2 MMP8 GPR84 LTF RNASE2 CEACAM8 DEFA4 BPI MS4A3 ELANE
GO:0035580	specific granule lumen	cellular_component	15	57	0.26	2.32338e-11	2.51634e-10	LRG1 ORM1 ARG1 CHIT1 HP CAMP ORM2 CXCL1 CRISP3 LCN2 MMP8 LTF DEFA4 BPI ELANE
GO:0006954	inflammatory response	biological_process	28	256	0.11	5.65737e-09	6.10137e-08	F2RL1 FPR2 PROK2 C5AR2 BCL6 F11R TLR5 TLR6 FPR1 TLR8 TPST1 TLR1 ORM1 TLR4 MMP25 TLR10 SCN9A FFAR3 HCK PRDX5 NFAM1 CEBPB C5AR1 NAIP S100A12 CXCL1 ADGRE2 ACKR1
GO:1904724	tertiary granule lumen	cellular_component	9	51	0.18	5.04484e-06	5.32835e-05	LRG1 ORM1 CHIT1 HP CAMP CXCL1 CRISP3 MMP8 LTF
GO:0042742	defense response to bacterium	biological_process	11	75	0.15	5.4244e-06	5.70567e-05	TLR5 TLR6 TLR1 TLR4 CLEC4D CEBPB HP CAMP S100A12 CEBPE ELANE
GO:0006953	acute-phase response	biological_process	5	16	0.31	7.37031e-06	7.7207e-05	ORM1 IL6R CEBPB HP ORM2
GO:0019730	antimicrobial humoral response	biological_process	6	25	0.24	1.13467e-05	0.000118376	CAMP LCN2 LTF DEFA4 BPI ELANE
GO:0006935	chemotaxis	biological_process	10	70	0.14	1.59716e-05	0.000165949	CMTM1 FPR2 PROK2 C5AR2 FPR1 MOSPD2 CMTM5 C5AR1 CXCL1 RNASE2
GO:0007200	phospholipase C-activating G-protein coupled receptor signaling pathway	biological_process	5	18	0.28	1.61553e-05	0.000167178	FPR2 C5AR2 FPR1 C5AR1 GPR84
GO:0050729	positive regulation of inflammatory response	biological_process	7	39	0.18	3.20144e-05	0.00032863	NLRP12 IL1RL1 TLR4 TLR10 MAPK13 S100A12 TGM2
GO:0101003	ficolin-1-rich granule membrane	cellular_component	8	51	0.16	3.66796e-05	0.000363384	FPR2 MGAM FPR1 CR1 SIRPA SLC2A3 CLEC4D DOK3
GO:0030218	erythrocyte differentiation	biological_process	7	40	0.18	3.88831e-05	0.000380786	EPAS1 DYRK3 KLF1 TAL1 MPIG6B TRIM10 AHSP
GO:0007202	activation of phospholipase C activity	biological_process	4	13	0.31	3.88053e-05	0.000380786	S1PR4 GNAQ RASGRP4 C5AR1
GO:0042581	specific granule	cellular_component	4	14	0.29	5.87397e-05	0.000573048	STX3 CAMP CRISP3 LTF
GO:0007204	positive regulation of cytosolic calcium ion concentration	biological_process	9	69	0.13	7.92548e-05	0.000761561	F2RL1 FPR2 PROK2 S1PR4 C5AR2 FPR1 GHRL C5AR1 CD24
GO:0048821	erythrocyte development	biological_process	4	15	0.27	8.57409e-05	0.000820801	BCL6 SOX6 RHAG BPGM
GO:0035579	specific granule membrane	cellular_component	10	85	0.12	0.000101286	0.000965996	FPR2 MOSPD2 MMP25 ADGRG3 MCEMP1 SLC2A3 CLEC4D GPR84 CEACAM8 MS4A3
GO:0050718	positive regulation of interleukin-1 beta secretion	biological_process	5	25	0.2	0.000126756	0.00120442	NLRP12 TLR8 ORM1 TLR4 ORM2
GO:0071260	cellular response to mechanical stimulus	biological_process	8	60	0.13	0.000137286	0.00124453	KCNJ2 TNFSF14 TLR5 GADD45A TLR8 TLR4 CASP5 AQP1
GO:0005578	proteinaceous extracellular matrix	cellular_component	9	74	0.12	0.000144703	0.00130233	ALPL LINGO3 LRFN1 IL1RL1 MMP25 EMID1 CRISPLD2 CRISP3 MMP8
GO:0004888	transmembrane signaling receptor activity	molecular_function	10	89	0.11	0.00015416	0.00138257	TLR5 TLR6 IL1R1 TLR1 TLR4 IGSF6 TLR10 NFAM1 LILRB3 ACKR1
GO:0000987	proximal promoter sequence-specific DNA binding	molecular_function	4	17	0.24	0.000167317	0.00149011	NFE4 ZNF516 NFE2 KLF1
GO:0086091	regulation of heart rate by cardiac conduction	biological_process	4	17	0.24	0.000167317	0.00149011	KCNJ2 KCNE3 DSC2 KCNE1
GO:0050829	defense response to Gram-negative bacterium	biological_process	6	37	0.16	0.000172846	0.00153401	TLR4 IL6R LTF RNASE2 DEFA4 BPI
GO:0015695	organic cation transport	biological_process	3	10	0.3	0.000206701	0.00182812	SLC22A1 RHD RHAG
GO:0004930	G-protein coupled receptor activity	molecular_function	12	125	0.096	0.000234721	0.00206878	F2RL1 FPR2 GPR27 S1PR4 C5AR2 ADGRG3 FFAR3 HCAR3 C5AR1 SFRP2 ADGRE2 ACKR1
GO:0009311	oligosaccharide metabolic process	biological_process	4	19	0.21	0.000297777	0.00261553	ST6GALNAC2 ST6GALNAC3 ST3GAL4 ST3GAL6
GO:0070821	tertiary granule membrane	cellular_component	8	67	0.12	0.000324283	0.00283492	FPR2 MGAM MCEMP1 SIRPA SLC2A3 CLEC4D GPR84 CEACAM8
GO:0006955	immune response	biological_process	23	339	0.068	0.000347573	0.00292236	TNFSF14 S1PR4 IFITM2 IL1R2 TLR6 IL1R1 AQP9 IGF1R HRH2 TLR1 IL1RL1 TLR4 IGSF6 TLR10 NFIL3 IL18R1 SECTM1 IL1RN CHIT1 CEBPB C5AR1 CXCL1 CEACAM8
GO:0001530	lipopolysaccharide binding	molecular_function	4	20	0.2	0.000386403	0.0032276	TLR4 LTF RNASE2 BPI
GO:0090023	positive regulation of neutrophil chemotaxis	biological_process	4	20	0.2	0.000386403	0.0032276	DAPK2 MOSPD2 C5AR1 CXCL1
GO:0006952	defense response	biological_process	6	42	0.14	0.000393201	0.00327369	LILRA2 HP LILRB3 CEBPE CRISP3 ACKR1
GO:0030667	secretory granule membrane	cellular_component	9	85	0.11	0.000457462	0.00379634	FPR1 CR1 FCGR2A SIGLEC9 SIRPB1 SLC2A3 C5AR1 LILRB3 DOK3
GO:0016757	transferase activity, transferring glycosyl groups	molecular_function	3	12	0.25	0.000462344	0.00379984	EXTL3 GLT1D1 B3GNTL1
GO:0001774	microglial cell activation	biological_process	3	12	0.25	0.000462344	0.00379984	FPR2 TLR6 TLR8
GO:0008519	ammonium transmembrane transporter activity	molecular_function	3	12	0.25	0.000462344	0.00379984	RHD AQP1 RHAG
GO:0038023	signaling receptor activity	molecular_function	12	136	0.088	0.000535716	0.00438748	F2RL1 TLR6 TREML2 EXTL3 TLR8 TLR1 CSF2RA TLR4 LILRA2 IL18R1 LILRB3 ACKR1
GO:0016323	basolateral plasma membrane	cellular_component	11	119	0.092	0.000537278	0.00438748	TGFA AQP9 BEST1 SLC19A1 SLC51A IL6R SLC22A1 C5AR1 NAIP CA2 AQP1
GO:1904646	cellular response to amyloid-beta	biological_process	4	22	0.18	0.000621679	0.00502852	FPR2 TLR6 IGF1R TLR4
GO:0006813	potassium ion transport	biological_process	4	22	0.18	0.000621679	0.00502852	KCNJ2 SLC24A3 KCNJ15 AQP1
GO:0070268	cornification	biological_process	4	22	0.18	0.000621679	0.00502852	KRT23 DSC2 KAZN PCSK6
GO:0034707	chloride channel complex	cellular_component	3	13	0.23	0.000650583	0.00504831	BEST1 GABRR2 CLIC2
GO:0045669	positive regulation of osteoblast differentiation	biological_process	5	33	0.15	0.000634647	0.00504831	IL6R CEBPB SFRP2 PDLIM7 LTF
GO:0010881	regulation of cardiac muscle contraction by regulation of the release of sequestered calcium ion	biological_process	3	14	0.21	0.000887321	0.00548336	SLC8A1 FKBP1B CLIC2
GO:0060326	cell chemotaxis	biological_process	5	34	0.15	0.000749572	0.00548336	FPR2 FPR1 DOCK4 C5AR1 CXCL1
GO:0045087	innate immune response	biological_process	22	347	0.063	0.00113248	0.00564253	F2RL1 MSRB1 C1RL TLR5 TLR6 CR1 TLR8 TLR1 TBKBP1 TLR4 LILRA2 TLR10 TREML1 ARG1 SIRPB1 CLEC4D NAIP S100A12 CRISP3 LCN2 TRIM10 DEFA4
GO:0032715	negative regulation of interleukin-6 production	biological_process	4	25	0.16	0.00115648	0.0057509	ORM1 TLR4 GBA BPI
GO:0032722	positive regulation of chemokine production	biological_process	3	15	0.2	0.0011788	0.00585051	TLR4 FFAR3 IL6R
GO:0002755	MyD88-dependent toll-like receptor signaling pathway	biological_process	6	51	0.12	0.00130934	0.0064858	TLR5 TLR6 TLR8 TLR1 TLR4 TLR10
GO:0006869	lipid transport	biological_process	5	38	0.13	0.00137739	0.00680969	STARD10 LRP10 MFSD2B PCTP OSBP2
GO:0050873	brown fat cell differentiation	biological_process	3	16	0.19	0.00153128	0.00755589	LRG1 ZNF516 CEBPB
GO:0015701	bicarbonate transport	biological_process	5	39	0.13	0.00158346	0.00779831	BEST1 CA2 AQP1 CA1 RHAG
GO:0002224	toll-like receptor signaling pathway	biological_process	5	40	0.12	0.00181215	0.00873935	TLR6 TLR8 TLR1 TLR4 TLR10
GO:0061844	antimicrobial humoral immune response mediated by antimicrobial peptide	biological_process	4	28	0.14	0.0019729	0.00949667	CAMP S100A12 LTF DEFA4
GO:1901223	negative regulation of NIK/NF-kappaB signaling	biological_process	3	18	0.17	0.00244397	0.0117421	RASSF2 NLRP12 ADGRG3
GO:0043154	negative regulation of cysteine-type endopeptidase activity involved in apoptotic process	biological_process	6	57	0.11	0.00252651	0.0118678	TNFSF14 PRDX5 NAIP SFRP2 AQP1 SIAH2
GO:0007498	mesoderm development	biological_process	3	19	0.16	0.00301629	0.0118678	HCK ETS2 SECTM1
GO:0097503	sialylation	biological_process	4	30	0.13	0.0027107	0.0118678	ST6GALNAC2 ST6GALNAC3 ST3GAL4 ST3GAL6
GO:0042535	positive regulation of tumor necrosis factor biosynthetic process	biological_process	2	10	0.2	0.00356562	0.0131511	TLR1 TLR4
GO:0031402	sodium ion binding	molecular_function	2	10	0.2	0.00356562	0.0131511	SLC24A3 SCN9A
GO:0002227	innate immune response in mucosa	biological_process	2	10	0.2	0.00356562	0.0131511	CAMP LTF
GO:0046339	diacylglycerol metabolic process	biological_process	2	10	0.2	0.00356562	0.0131511	DGAT2 PGS1
GO:0010867	positive regulation of triglyceride biosynthetic process	biological_process	2	10	0.2	0.00356562	0.0131511	DGAT2 PLIN5
GO:0001817	regulation of cytokine production	biological_process	2	10	0.2	0.00356562	0.0131511	F11R LTF
GO:0005536	glucose binding	molecular_function	2	10	0.2	0.00356562	0.0131511	PYGL SLC2A3
GO:0006812	cation transport	biological_process	2	10	0.2	0.00356562	0.0131511	PANX2 ANO10
GO:0086011	membrane repolarization during action potential	biological_process	2	10	0.2	0.00356562	0.0131511	KCNJ2 KCNE1
GO:0008373	sialyltransferase activity	molecular_function	2	10	0.2	0.00356562	0.0131511	ST6GALNAC2 ST6GALNAC3
GO:0001665	alpha-N-acetylgalactosaminide alpha-2,6-sialyltransferase activity	molecular_function	2	10	0.2	0.00356562	0.0131511	ST6GALNAC2 ST6GALNAC3
GO:0043627	response to estrogen	biological_process	4	32	0.12	0.00363	0.0133693	GHRL GBA CA2 CD24
GO:0043027	cysteine-type endopeptidase inhibitor activity involved in apoptotic process	molecular_function	3	20	0.15	0.00367376	0.013511	TNFSF14 PRDX5 NAIP
GO:0007155	cell adhesion	biological_process	14	211	0.066	0.00418148	0.0153561	MPZL3 FPR2 F11R CNTNAP3 DSC2 CD9 COL18A1 TROAP SIGLEC9 SIRPA HCK PLXNC1 TGFB1I1 ADGRE2
GO:0030315	T-tubule	cellular_component	3	21	0.14	0.00442204	0.0162163	KCNJ2 RTN2 SLC8A1
GO:0018279	protein N-linked glycosylation via asparagine	biological_process	5	48	0.1	0.00464827	0.0170215	ST6GALNAC2 ST6GALNAC3 ST3GAL4 ST3GAL6 UBE2J1
GO:0042582	azurophil granule	cellular_component	2	11	0.18	0.00478407	0.0171502	STX3 DEFA4
GO:0032720	negative regulation of tumor necrosis factor production	biological_process	4	34	0.12	0.00475373	0.0171502	C5AR2 ORM1 TLR4 BPI
GO:1904469	positive regulation of tumor necrosis factor secretion	biological_process	2	11	0.18	0.00478407	0.0171502	ORM1 ORM2
GO:1900017	positive regulation of cytokine production involved in inflammatory response	biological_process	2	11	0.18	0.00478407	0.0171502	TLR6 TLR4
GO:0007213	G-protein coupled acetylcholine receptor signaling pathway	biological_process	2	11	0.18	0.00478407	0.0171502	CDK5R1 GNAQ
GO:0048741	skeletal muscle fiber development	biological_process	2	11	0.18	0.00478407	0.0171502	KEL XK
GO:0036109	alpha-linolenic acid metabolic process	biological_process	2	11	0.18	0.00478407	0.0171502	ACSL1 ACOX1
GO:0005372	water transmembrane transporter activity	molecular_function	2	11	0.18	0.00478407	0.0171502	AQP9 AQP1
GO:0031143	pseudopodium	cellular_component	2	11	0.18	0.00478407	0.0171502	F2RL1 ACTN1
GO:0043651	linoleic acid metabolic process	biological_process	2	11	0.18	0.00478407	0.0171502	ACSL1 ALOX12
GO:0060349	bone morphogenesis	biological_process	2	11	0.18	0.00478407	0.0171502	SFRP2 LTF
GO:0032930	positive regulation of superoxide anion generation	biological_process	2	11	0.18	0.00478407	0.0171502	F2RL1 FPR2
GO:0010107	potassium ion import	biological_process	2	11	0.18	0.00478407	0.0171502	KCNJ2 KCNJ15
GO:0050786	RAGE receptor binding	molecular_function	2	11	0.18	0.00478407	0.0171502	FPR1 S100A12
GO:0015696	ammonium transport	biological_process	2	11	0.18	0.00478407	0.0171502	AQP1 RHAG
GO:1904659	glucose transmembrane transport	biological_process	2	12	0.17	0.00622464	0.0187179	SLC2A14 SLC2A3
GO:0043325	phosphatidylinositol-3,4-bisphosphate binding	molecular_function	3	22	0.14	0.00526656	0.0187179	HIP1 ARAP3 PLEK2
GO:0030073	insulin secretion	biological_process	2	12	0.17	0.00622464	0.0187179	IL1RN FKBP1B
GO:0005254	chloride channel activity	molecular_function	3	23	0.13	0.00621254	0.0187179	BEST1 GABRR2 CLIC2
GO:0006970	response to osmotic stress	biological_process	2	12	0.17	0.00622464	0.0187179	AQP9 MAPK13
GO:0030324	lung development	biological_process	4	36	0.11	0.00610457	0.0187179	ALDH1A2 EPAS1 ARG1 CRISPLD2
GO:0010880	regulation of release of sequestered calcium ion into cytosol by sarcoplasmic reticulum	biological_process	2	12	0.17	0.00622464	0.0187179	FKBP1B CLIC2
GO:0060315	negative regulation of ryanodine-sensitive calcium-release channel activity	biological_process	2	12	0.17	0.00622464	0.0187179	FKBP1B CLIC2
GO:0071732	cellular response to nitric oxide	biological_process	2	12	0.17	0.00622464	0.0187179	CRK AQP1
GO:0016266	O-glycan processing	biological_process	4	35	0.11	0.00539936	0.0187179	B3GNT8 ST6GALNAC2 ST3GAL4 GALNT14
GO:0019731	antibacterial humoral response	biological_process	3	22	0.14	0.00526656	0.0187179	CAMP LTF DEFA4
GO:0030220	platelet formation	biological_process	3	23	0.13	0.00621254	0.0187179	TAL1 ACTN1 MPIG6B
GO:0055119	relaxation of cardiac muscle	biological_process	2	12	0.17	0.00622464	0.0187179	KCNJ2 SLC8A1
GO:0050679	positive regulation of epithelial cell proliferation	biological_process	3	23	0.13	0.00621254	0.0187179	TGFA C5AR2 C5AR1
GO:0086013	membrane repolarization during cardiac muscle cell action potential	biological_process	2	12	0.17	0.00622464	0.0187179	KCNJ2 KCNE1
GO:0060314	regulation of ryanodine-sensitive calcium-release channel activity	biological_process	2	12	0.17	0.00622464	0.0187179	JSRP1 FKBP1B
GO:0035162	embryonic hemopoiesis	biological_process	2	12	0.17	0.00622464	0.0187179	TAL1 PBX1
GO:0042542	response to hydrogen peroxide	biological_process	4	37	0.11	0.00687209	0.0206405	CRK HP SLC8A1 FKBP1B
GO:0045177	apical part of cell	cellular_component	4	38	0.11	0.00770462	0.0231139	C5AR2 C5AR1 CA2 AQP1
GO:2001275	positive regulation of glucose import in response to insulin stimulus	biological_process	2	13	0.15	0.00789686	0.0233886	RNASEL FFAR3
GO:0045165	cell fate commitment	biological_process	2	13	0.15	0.00789686	0.0233886	TGFB1I1 TAL1
GO:0007140	male meiotic nuclear division	biological_process	2	13	0.15	0.00789686	0.0233886	AGO4 TDRD9
GO:0043122	regulation of I-kappaB kinase/NF-kappaB signaling	biological_process	2	13	0.15	0.00789686	0.0233886	F2RL1 NLRP12
GO:0090026	positive regulation of monocyte chemotaxis	biological_process	2	13	0.15	0.00789686	0.0233886	FPR2 MOSPD2
GO:0046328	regulation of JNK cascade	biological_process	2	13	0.15	0.00789686	0.0233886	F2RL1 IGF1R
GO:0048009	insulin-like growth factor receptor signaling pathway	biological_process	2	13	0.15	0.00789686	0.0233886	GRB10 IGF1R
GO:0031424	keratinization	biological_process	2	13	0.15	0.00789686	0.0233886	KRT23 DSC2
GO:0002027	regulation of heart rate	biological_process	2	13	0.15	0.00789686	0.0233886	EPAS1 SLC8A1
GO:1902230	negative regulation of intrinsic apoptotic signaling pathway in response to DNA damage	biological_process	2	13	0.15	0.00789686	0.0233886	DDIAS SFRP2
GO:0035259	glucocorticoid receptor binding	molecular_function	2	13	0.15	0.00789686	0.0233886	ETS2 CEBPB
GO:0007275	multicellular organism development	biological_process	15	249	0.06	0.00823109	0.0243503	PHC2 HLX RYBP FRAT2 WDFY3 ZNF516 MXD1 HIST1H1T DACH1 MAK SLC2A14 NFE2 TMEM88 GFI1B TDRD9
GO:0071320	cellular response to cAMP	biological_process	4	39	0.1	0.00860479	0.0254264	AQP9 KCNE1 SLC8A1 AQP1
GO:0035338	long-chain fatty-acyl-CoA biosynthetic process	biological_process	2	14	0.14	0.00980856	0.0265911	ACSL1 ELOVL7
GO:0060135	maternal process involved in female pregnancy	biological_process	2	14	0.14	0.00980856	0.0265911	ARG1 KLF1
GO:0005244	voltage-gated ion channel activity	molecular_function	2	14	0.14	0.00980856	0.0265911	SCN9A CLIC2
GO:0008201	heparin binding	molecular_function	5	55	0.091	0.00906518	0.0265911	CRISPLD2 PCSK6 MPIG6B LTF ELANE
GO:0030178	negative regulation of Wnt signaling pathway	biological_process	3	26	0.12	0.00970751	0.0265911	GRB10 TAX1BP3 SFRP2
GO:0030057	desmosome	cellular_component	2	14	0.14	0.00980856	0.0265911	DSC2 KAZN
GO:0005528	FK506 binding	molecular_function	2	14	0.14	0.00980856	0.0265911	FKBP9 FKBP1B
GO:0001892	embryonic placenta development	biological_process	2	14	0.14	0.00980856	0.0265911	EPAS1 CEBPB
GO:0030506	ankyrin binding	molecular_function	2	14	0.14	0.00980856	0.0265911	SLC8A1 RHAG
GO:0004896	cytokine receptor activity	molecular_function	2	14	0.14	0.00980856	0.0265911	CSF2RA IL1RL1
GO:0060338	regulation of type I interferon-mediated signaling pathway	biological_process	2	14	0.14	0.00980856	0.0265911	IFNAR1 RNASEL
GO:0098794	postsynapse	cellular_component	3	27	0.11	0.0111062	0.0292052	STX3 HIP1 GHRL
GO:0035722	interleukin-12-mediated signaling pathway	biological_process	4	42	0.095	0.0117364	0.0308307	TALDO1 SOD2 LMNB1 CA1
GO:0000956	nuclear-transcribed mRNA catabolic process	biological_process	2	15	0.13	0.011966	0.0312093	DHX34 EXOSC4
GO:0048268	clathrin coat assembly	biological_process	2	15	0.13	0.011966	0.0312093	FCHO2 HIP1
GO:0051482	positive regulation of cytosolic calcium ion concentration involved in phospholipase C-activating G-protein coupled signaling pathway	biological_process	2	15	0.13	0.011966	0.0312093	F2RL1 TGM2
GO:0001533	cornified envelope	cellular_component	2	15	0.13	0.011966	0.0312093	DSC2 KAZN
GO:0003873	6-phosphofructo-2-kinase activity	molecular_function	2	15	0.13	0.011966	0.0312093	PFKFB4 PFKFB2
GO:0048678	response to axon injury	biological_process	2	15	0.13	0.011966	0.0312093	ARG1 NAIP
GO:0019825	oxygen binding	molecular_function	2	15	0.13	0.011966	0.0312093	CBS CYP4F3
GO:1901224	positive regulation of NIK/NF-kappaB signaling	biological_process	4	43	0.093	0.012932	0.0336944	TNFSF14 NLRP12 TLR4 IL18R1
GO:0001078	transcriptional repressor activity, RNA polymerase II proximal promoter sequence-specific DNA binding	molecular_function	7	96	0.073	0.0136382	0.0354982	MXD1 DACH1 ZNF746 NFIL3 ETS2 CEBPB SOX6
GO:0019915	lipid storage	biological_process	2	16	0.12	0.014374	0.0356795	DGAT2 PLIN5
GO:0030705	cytoskeleton-dependent intracellular transport	biological_process	2	16	0.12	0.014374	0.0356795	KIF1B KIF13A
GO:2000484	positive regulation of interleukin-8 secretion	biological_process	2	16	0.12	0.014374	0.0356795	F2RL1 TLR1
GO:0045671	negative regulation of osteoclast differentiation	biological_process	2	16	0.12	0.014374	0.0356795	TLR4 LILRB3
GO:0018146	keratan sulfate biosynthetic process	biological_process	2	16	0.12	0.014374	0.0356795	ST3GAL4 ST3GAL6
GO:0006833	water transport	biological_process	2	16	0.12	0.014374	0.0356795	AQP9 AQP1
GO:0042098	T cell proliferation	biological_process	2	16	0.12	0.014374	0.0356795	TNFSF14 FKBP1B
GO:0014704	intercalated disc	cellular_component	3	29	0.1	0.0142777	0.0356795	KCNJ2 DSC2 SLC8A1
GO:0050832	defense response to fungus	biological_process	2	16	0.12	0.014374	0.0356795	S100A12 DEFA4
GO:0035024	negative regulation of Rho protein signal transduction	biological_process	2	16	0.12	0.014374	0.0356795	BCL6 ARAP3
GO:0019221	cytokine-mediated signaling pathway	biological_process	14	245	0.057	0.0155267	0.0373198	LRRC4 BCL6 CRK IL1R2 IL1R1 FPR1 STX3 CSF2RA HCK IL6R CEBPD IL1RN CXCL1 LCN2
GO:0008584	male gonad development	biological_process	4	45	0.089	0.0155645	0.0373198	TLR5 AGO4 BIK SFRP2
GO:0050727	regulation of inflammatory response	biological_process	4	45	0.089	0.0155645	0.0373198	BCL6 IL1R1 HCK CASP5
GO:0006874	cellular calcium ion homeostasis	biological_process	4	45	0.089	0.0155645	0.0373198	SLC24A3 KEL XK ELANE
GO:0045429	positive regulation of nitric oxide biosynthetic process	biological_process	3	30	0.1	0.0160573	0.0384653	TLR5 TLR6 TLR4
GO:0005229	intracellular calcium activated chloride channel activity	molecular_function	2	17	0.12	0.0170361	0.0404311	BEST1 ANO10
GO:0031396	regulation of protein ubiquitination	biological_process	2	17	0.12	0.0170361	0.0404311	PINK1 SIAH2
GO:0031226	intrinsic component of plasma membrane	cellular_component	2	17	0.12	0.0170361	0.0404311	TLR4 TGM2
GO:0035855	megakaryocyte development	biological_process	2	17	0.12	0.0170361	0.0404311	TAL1 MPIG6B
GO:1904886	beta-catenin destruction complex disassembly	biological_process	2	17	0.12	0.0170361	0.0404311	FRAT1 FRAT2
GO:0031092	platelet alpha granule membrane	cellular_component	2	17	0.12	0.0170361	0.0404311	CD9 LY6G6F
GO:0002548	monocyte chemotaxis	biological_process	2	17	0.12	0.0170361	0.0404311	IL6R S100A12
GO:0045765	regulation of angiogenesis	biological_process	2	17	0.12	0.0170361	0.0404311	EGLN1 PROK2
GO:2000378	negative regulation of reactive oxygen species metabolic process	biological_process	2	17	0.12	0.0170361	0.0404311	PLIN5 PINK1
GO:0004683	calmodulin-dependent protein kinase activity	molecular_function	2	17	0.12	0.0170361	0.0404311	MKNK1 CAMKK1
GO:0005125	cytokine activity	molecular_function	5	63	0.079	0.0170869	0.040514	CMTM1 TNFSF14 CMTM5 SECTM1 IL1RN
GO:0032755	positive regulation of interleukin-6 production	biological_process	3	31	0.097	0.01797	0.0424897	TLR4 IL6R MAPK13
GO:0021762	substantia nigra development	biological_process	3	31	0.097	0.01797	0.0424897	BASP1 PADI2 CASP5
GO:0015485	cholesterol binding	molecular_function	3	31	0.097	0.01797	0.0424897	ERLIN1 TSPO2 OSBP2
GO:0035578	azurophil granule lumen	cellular_component	6	82	0.073	0.0181184	0.042801	PADI2 ARG1 ORM2 RNASE2 BPI ELANE
GO:0007186	G-protein coupled receptor signaling pathway	biological_process	18	344	0.052	0.0191716	0.0443623	F2RL1 FPR2 GPR27 PROK2 S1PR4 FPR1 HRH2 GHRL ADGRG3 GNAQ FFAR3 HCAR3 C5AR1 CXCL1 SFRP2 ADGRE2 GPR84 ACKR1
GO:0009925	basal plasma membrane	cellular_component	2	18	0.11	0.0199545	0.0443623	C5AR2 AQP1
GO:0016529	sarcoplasmic reticulum	cellular_component	2	18	0.11	0.0199545	0.0443623	MRVI1 JSRP1
GO:0034774	secretory granule lumen	cellular_component	7	102	0.069	0.019064	0.0443623	HSPA6 PYGL S100A11 GHRL CRISPLD2 GYG1 S100A12
GO:0080025	phosphatidylinositol-3,5-bisphosphate binding	molecular_function	2	18	0.11	0.0199545	0.0443623	HIP1 PLEK2
GO:0071560	cellular response to transforming growth factor beta stimulus	biological_process	3	32	0.094	0.0200186	0.0443623	CRK ARG1 SOX6
GO:0005581	collagen trimer	cellular_component	2	18	0.11	0.0199545	0.0443623	EMID1 COL18A1
GO:0005158	insulin receptor binding	molecular_function	2	18	0.11	0.0199545	0.0443623	GRB10 IGF1R
GO:0006730	one-carbon metabolic process	biological_process	2	18	0.11	0.0199545	0.0443623	CA2 CA1
GO:0042026	protein refolding	biological_process	2	18	0.11	0.0199545	0.0443623	HSPA6 FKBP1B
GO:0004089	carbonate dehydratase activity	molecular_function	2	18	0.11	0.0199545	0.0443623	CA2 CA1
GO:0007188	adenylate cyclase-modulating G-protein coupled receptor signaling pathway	biological_process	2	18	0.11	0.0199545	0.0443623	FPR1 GPR84
GO:0000187	activation of MAPK activity	biological_process	6	85	0.071	0.0216545	0.0472664	TGFA PROK2 FPR1 GHRL TLR4 C5AR1
GO:0035725	sodium ion transmembrane transport	biological_process	3	33	0.091	0.0222053	0.048386	SLC24A3 SCN9A SLC8A1
GO:0005871	kinesin complex	cellular_component	3	33	0.091	0.0222053	0.048386	KIF1B KIF3C KIF13A
