# Supplementary material for: Immune Characteristic Genes and Neutrophil Immune Transformation Studies in Severe COVID-19
Source: Microorganisms. 2024 Apr 4;12(4):737. doi: 10.3390/microorganisms12040737 (PMC11052247; doi:10.3390/microorganisms12040737)
Supplement: Supplementary file 1 [file microorganisms-12-00737-s001.zip › microorganisms-2925187-supplementary/Supplementary File/Table S4 KEGG pathways analysis results.xlsx]

## Sheet: KEGG pathways analysis results
PathwayID	PathwayName	Count	Size	Percent	Pvalue	FDR	GeneSymbol
path:hsa05150	Staphylococcus aureus infection	7	47	0.15	0.000124187	0.0316677	KRT23 FPR2 FPR1 FCGR2A C5AR1 CAMP DEFA4
path:hsa05146	Amoebiasis	7	53	0.13	0.00029507	0.0366913	IL1R2 IL1R1 TLR4 GNAQ ARG1 CXCL1 ACTN1
path:hsa00500	Starch and sucrose metabolism	4	21	0.19	0.00047872	0.0366913	MGAM MGAM2 PYGL GYG1
path:hsa04976	Bile secretion	5	35	0.14	0.000849876	0.0366913	AQP9 SLC51A SLC22A1 CA2 AQP1
path:hsa05134	Legionellosis	6	49	0.12	0.000988531	0.0366913	HSPA6 TLR5 CR1 TLR4 NAIP CXCL1
path:hsa04080	Neuroactive ligand-receptor interaction	8	79	0.1	0.00105404	0.0366913	F2RL1 FPR2 S1PR4 FPR1 HRH2 GHRL GABRR2 C5AR1
path:hsa00910	Nitrogen metabolism	2	7	0.29	0.00109798	0.0366913	CA2 CA1
path:hsa04613	Neutrophil extracellular trap formation	13	167	0.078	0.0011511	0.0366913	FPR2 FPR1 AQP9 CR1 TLR8 FCGR2A TLR4 HIST1H4I SIGLEC9 MAPK13 C5AR1 CAMP ELANE
path:hsa04971	Gastric acid secretion	5	40	0.12	0.00175184	0.0496355	KCNJ2 KCNJ15 HRH2 GNAQ CA2
path:hsa05033	Nicotine addiction	1	3	0.33	0.00312481	0.0673372	GABRR2
path:hsa04620	Toll-like receptor signaling pathway	7	77	0.091	0.00355221	0.0673372	IFNAR1 TLR5 TLR6 TLR8 TLR1 TLR4 MAPK13
path:hsa00512	Mucin type O-glycan biosynthesis	3	20	0.15	0.00358655	0.0673372	ST6GALNAC2 ST6GALNAC3 GALNT14
path:hsa04380	Osteoclast differentiation	9	112	0.08	0.00361046	0.0673372	IFNAR1 IL1R1 FCGR2A LILRA2 SIRPA LILRA6 MAPK13 SIRPB1 LILRB3
path:hsa04640	Hematopoietic cell lineage	7	78	0.09	0.00384835	0.0673372	IL1R2 IL1R1 CR1 CD9 CSF2RA IL6R CD24
path:hsa04060	Cytokine-cytokine receptor interaction	10	132	0.076	0.00396101	0.0673372	TNFSF14 IFNAR1 IL1R2 IL1R1 CSF2RA IL1RL1 IL18R1 IL6R IL1RN CXCL1
path:hsa00410	beta-Alanine metabolism	3	22	0.14	0.0051433	0.0819713	ACOX1 UPB1 SMOX
path:hsa00601	Glycosphingolipid biosynthesis - lacto and neolacto series	2	13	0.15	0.00775219	0.110528	ST3GAL4 ST3GAL6
path:hsa04621	NOD-like receptor signaling pathway	10	145	0.069	0.00796398	0.110528	IFNAR1 RNASEL NLRP12 TLR4 CASP5 MAPK13 CAMP NAIP CXCL1 DEFA4
path:hsa00260	Glycine, serine and threonine metabolism	3	25	0.12	0.00823539	0.110528	CBS CBSL BPGM
path:hsa04964	Proximal tubule bicarbonate reclamation	2	14	0.14	0.00963041	0.122788	CA2 AQP1
path:hsa03320	PPAR signaling pathway	4	43	0.093	0.0125914	0.152896	ACSL1 ACOX1 PLIN5 PLIN4
path:hsa05215	Prostate cancer	6	78	0.077	0.0135988	0.157622	TGFA E2F3 IL1R2 IGF1R CREB5 E2F2
path:hsa05214	Glioma	5	61	0.082	0.0143063	0.158613	TGFA E2F3 IGF1R GADD45A E2F2
path:hsa04750	Inflammatory mediator regulation of TRP channels	5	62	0.081	0.015417	0.163806	F2RL1 IL1R1 ALOX12 GNAQ MAPK13
path:hsa05224	Breast cancer	6	82	0.073	0.0175322	0.172381	FRAT1 E2F3 FRAT2 IGF1R GADD45A E2F2
path:hsa04974	Protein digestion and absorption	3	31	0.097	0.0175761	0.172381	KCNE3 COL18A1 SLC8A1
path:hsa05202	Transcriptional misregulation in cancer	9	143	0.063	0.018829	0.177829	BCL6 IL1R2 IGF1R GADD45A CEBPB CEBPE PBX1 DEFA4 ELANE
path:hsa05218	Melanoma	4	49	0.082	0.0212968	0.190046	E2F3 IGF1R GADD45A E2F2
path:hsa04924	Renin secretion	3	33	0.091	0.0217258	0.190046	KCNJ2 GNAQ AQP1
path:hsa04068	FoxO signaling pathway	7	106	0.066	0.0226362	0.190046	S1PR4 BCL6 CCNG2 IGF1R GADD45A SOD2 MAPK13
path:hsa04927	Cortisol synthesis and secretion	3	34	0.088	0.0240064	0.190046	CREB5 GNAQ PBX1
path:hsa05219	Bladder cancer	3	34	0.088	0.0240064	0.190046	E2F3 DAPK2 E2F2
path:hsa05143	African trypanosomiasis	2	20	0.1	0.0261065	0.190046	F2RL1 GNAQ
path:hsa04122	Sulfur relay system	1	8	0.12	0.0261624	0.190046	TST
path:hsa05144	Malaria	3	35	0.086	0.0264266	0.190046	CR1 TLR4 ACKR1
path:hsa04061	Viral protein interaction with cytokine and cytokine receptor	4	52	0.077	0.02683	0.190046	TNFSF14 IL18R1 IL6R CXCL1
path:hsa01522	Endocrine resistance	5	73	0.068	0.0317622	0.214953	E2F3 IGF1R BIK MAPK13 E2F2
path:hsa00730	Thiamine metabolism	1	9	0.11	0.0329204	0.214953	ALPL
path:hsa01040	Biosynthesis of unsaturated fatty acids	2	22	0.091	0.0336213	0.214953	ACOX1 ELOVL7
path:hsa00270	Cysteine and methionine metabolism	3	38	0.079	0.0345379	0.214953	CBS TST CBSL
path:hsa05152	Tuberculosis	8	138	0.058	0.0370526	0.214953	TLR6 CR1 FCGR2A TLR1 TLR4 MAPK13 CEBPB CAMP
path:hsa00052	Galactose metabolism	2	23	0.087	0.0377542	0.214953	MGAM MGAM2
path:hsa05030	Cocaine addiction	2	23	0.087	0.0377542	0.214953	CDK5R1 CREB5
path:hsa01230	Biosynthesis of amino acids	4	57	0.07	0.0379329	0.214953	CBS TALDO1 CBSL ARG1
path:hsa04657	IL-17 signaling pathway	4	57	0.07	0.0379329	0.214953	MAPK13 CEBPB CXCL1 LCN2
path:hsa00920	Sulfur metabolism	1	10	0.1	0.0402759	0.218221	TST
path:hsa04610	Complement and coagulation cascades	3	40	0.075	0.0406627	0.218221	CR1 F5 C5AR1
path:hsa05225	Hepatocellular carcinoma	7	119	0.059	0.0410972	0.218221	TGFA FRAT1 E2F3 FRAT2 IGF1R GADD45A E2F2
path:hsa04670	Leukocyte transendothelial migration	5	78	0.064	0.0419327	0.218221	CLDN9 F11R MYL9 MAPK13 ACTN1
path:hsa04918	Thyroid hormone synthesis	3	42	0.071	0.0473641	0.225925	CREB5 GNAQ TG
path:hsa04915	Estrogen signaling pathway	5	81	0.062	0.0489165	0.225925	TGFA KRT23 HSPA6 CREB5 GNAQ
