# Supplementary material for: Immune Characteristic Genes and Neutrophil Immune Transformation Studies in Severe COVID-19
Source: Microorganisms. 2024 Apr 4;12(4):737. doi: 10.3390/microorganisms12040737 (PMC11052247; doi:10.3390/microorganisms12040737)
Supplement: Supplementary file 1 [file microorganisms-12-00737-s001.zip › microorganisms-2925187-supplementary/Supplementary File/Table S5 The top 20 genes in the PPI network were calculated using five algorithms.xls]

## Sheet: Sheet1
Gene	Degree	Gene	MNC	Gene	MCC	Gene	Closeness	Gene	Betwenness
TLR4	49	TLR4	47	TLR4	117528	TLR4	126.362	TLR4	13321.7
TLR8	31	TLR8	31	CXCL1	116252	S100A12	112.396	ARG1	6369.43
S100A12	31	S100A12	30	TLR8	110690	CXCL1	111.712	CXCL1	4803.87
CXCL1	29	CXCL1	27	TLR1	109710	TLR8	106.746	S100A12	4682.61
FCGR2A	25	FPR1	22	FPR1	98023	FPR1	106.596	FPR1	4551.31
FPR1	23	FCGR2A	22	FPR2	97014	FCGR2A	105.679	H4C6	4382.92
LTF	22	CAMP	20	C5AR1	82285	ARG1	105.285	HAL	4299.57
CAMP	21	TLR1	20	HCK	81763	LTF	104.979	CEBPB	4042.8
FPR2	21	HCK	19	S100A12	64063	HCK	102.879	GNAQ	3709.05
HCK	20	FPR2	19	FCGR2A	57979	FPR2	102.662	TGFA	3622.01
ARG1	20	IL1RN	18	CAMP	26437	CAMP	102.496	CD9	3467.87
LCN2	20	LCN2	18	ELANE	21078	ELANE	101.046	UPB1	3402
ELANE	20	ELANE	18	LCN2	20990	CEACAM8	100.762	FCGR2A	3376.64
TLR1	20	LTF	18	IL1RN	17227	LCN2	100.246	TREML1	3328.23
IL1RN	19	C5AR1	17	LTF	16986	CEBPB	100.246	TAL1	3225.22
C5AR1	18	CEACAM8	17	MMP8	15968	IL1RN	99.7456	UBE2D1	3147.89
CEACAM8	17	IL1R1	17	IL1R1	13626	C5AR1	99.4456	BCL6	3125.45
IL1R1	17	ARG1	16	BPI	13092	TLR1	98.9123	LTF	3095.12
KLF1	17	MMP8	15	DEFA4	11784	H4C6	98.3956	RTN3	2938
MMP8	15	KLF1	15	TLR5	11652	HP	98.1456	SLC2A3	2930.74
