# Supplementary material for: Immune Characteristic Genes and Neutrophil Immune Transformation Studies in Severe COVID-19
Source: Microorganisms. 2024 Apr 4;12(4):737. doi: 10.3390/microorganisms12040737 (PMC11052247; doi:10.3390/microorganisms12040737)
Supplement: Supplementary file 1 [file microorganisms-12-00737-s001.zip › microorganisms-2925187-supplementary/Supplementary File/Table S6 COVID-19 Severe gene-targeted drugs.xlsx]

## Sheet: Sheet1
Term	Overlap	P-value	Adjusted P-value	Old P-value	Old Adjusted P-value	Odds Ratio	Combined Score	Genes
trimethoprim BOSS	3/191	1.67886e-05	0.00281381	0	0	105.351	1158.32	CXCL1;TLR4;LTF
Muramyl Dipeptide CTD 00005307	2/22	1.72787e-05	0.00281381	0	0	499.35	5475.89	CXCL1;TLR4
Adenylyl sulfate BOSS	2/24	2.06392e-05	0.00281381	0	0	453.909	4896.92	TLR4;LTF
6-Deoxy-D-galactose BOSS	2/33	3.94366e-05	0.00403239	0	0	321.984	3265.18	TLR4;LTF
N-Formyl-Met-Leu-Phe BOSS	2/42	6.42317e-05	0.00480943	0	0	249.425	2407.7	FPR1;TLR4
Lysergide BOSS	2/44	7.0554e-05	0.00480943	0	0	237.524	2270.52	TLR4;LTF
methacholine BOSS	2/50	9.12893e-05	0.0053339	0	0	207.771	1932.58	CXCL1;TLR4
SODIUM SULFATE BOSS	2/65	0.000154696	0.00790884	0	0	158.183	1387.9	CXCL1;TLR4
Heparitin BOSS	2/90	0.000296873	0.0134912	0	0	113.102	918.64	CXCL1;TLR4
Hydroxyzine dihydrochloride BOSS	2/100	0.000366432	0.0149871	0	0	101.51	803.118	TLR4;LTF
methotrexate CTD 00006299	3/619	0.000550238	0.0178332	0	0	31.4578	236.096	FCGR2A;FPR1;TLR4
alpha-GalNAc BOSS	2/128	0.000599443	0.0178332	0	0	78.8413	584.964	TLR4;LTF
Agarose BOSS	2/133	0.000646949	0.0178332	0	0	75.813	556.713	TLR4;LTF
9001-31-4 BOSS	2/135	0.000666449	0.0178332	0	0	74.6654	546.069	CXCL1;TLR4
Deacetylchitin BOSS	2/143	0.000747289	0.0178332	0	0	70.4007	506.819	TLR4;LTF
carisoprodol BOSS	2/156	0.000888312	0.0178332	0	0	64.4156	452.596	CXCL1;TLR4
eugenol CTD 00005949	2/161	0.000945725	0.0178332	0	0	62.3742	434.347	CXCL1;TLR4
diphenylpyraline BOSS	2/168	0.00102905	0.0178332	0	0	59.7229	410.841	CXCL1;TLR4
cephaeline HL60 UP	3/767	0.00103009	0.0178332	0	0	25.1702	173.123	FCGR2A;FPR1;TLR4
hemin BOSS	2/181	0.00119291	0.0178332	0	0	55.3492	372.575	TLR4;LTF
maltotriose BOSS	2/182	0.00120601	0.0178332	0	0	55.0389	369.886	TLR4;LTF
PROPIDIUM BOSS	2/182	0.00120601	0.0178332	0	0	55.0389	369.886	TLR4;LTF
IRON BOSS	2/185	0.0012457	0.0178332	0	0	54.1284	362.014	TLR4;LTF
lactic acid BOSS	2/186	0.00125907	0.0178332	0	0	53.8315	359.453	TLR4;LTF
17-Hydroxyandrostan-3-one CTD 00006776	2/187	0.00127252	0.0178332	0	0	53.5378	356.924	CXCL1;TLR4
GLYCOPROTEIN BOSS	2/189	0.00129961	0.0178332	0	0	52.9599	351.955	TLR4;LTF
Superoxide BOSS	2/189	0.00129961	0.0178332	0	0	52.9599	351.955	FPR1;TLR4
Isoguanine BOSS	2/192	0.00134077	0.0178332	0	0	52.1158	344.721	TLR4;LTF
Dinoprostone BOSS	2/196	0.00139661	0.0178332	0	0	51.0309	335.462	CXCL1;TLR4
ARSENIC CTD 00005442	3/853	0.00140344	0.0178332	0	0	22.5224	147.945	S100A12;CXCL1;TLR4
hydrocortisone BOSS	2/198	0.00142495	0.0178332	0	0	50.5051	330.991	TLR4;LTF
Bisulfite BOSS	2/198	0.00142495	0.0178332	0	0	50.5051	330.991	CXCL1;TLR4
alprazolam BOSS	2/199	0.00143923	0.0178332	0	0	50.2462	328.793	TLR4;LTF
dexamethasone BOSS	2/202	0.00148246	0.0178332	0	0	49.485	322.348	CXCL1;TLR4
quinpirole HL60 UP	2/245	0.00217016	0.0253599	0	0	40.6399	249.243	FPR1;TLR4
puromycin HL60 UP	2/274	0.00270496	0.0307314	0	0	36.2537	214.356	FCGR2A;TLR4
sulfinpyrazone TTD 00011126	1/11	0.00329583	0.0341943	0	0	399.68	2284.21	FPR1
podophyllotoxin HL60 UP	2/306	0.00336051	0.0341943	0	0	32.3849	184.453	FCGR2A;FPR1
pergolide HL60 UP	2/312	0.003491	0.0341943	0	0	31.7484	179.619	FCGR2A;FPR1
N-Acetyl-L-cysteine CTD 00005305	2/315	0.00355713	0.0341943	0	0	31.4393	177.28	CXCL1;TLR4
Tetradecanoic acid TTD 00011406	1/12	0.003595	0.0341943	0	0	363.327	2044.88	TLR4
MIGLITOL CTD 00002031	1/12	0.003595	0.0341943	0	0	363.327	2044.88	S100A12
3-NITROFLUORANTHENE CTD 00001617	1/12	0.003595	0.0341943	0	0	363.327	2044.88	CXCL1
nimesulide TTD 00009677	1/14	0.00419312	0.0380113	0	0	307.4	1682.8	LTF
phenylbutazone TTD 00010195	1/14	0.00419312	0.0380113	0	0	307.4	1682.8	FPR1
mebendazole HL60 UP	2/346	0.00427511	0.0380113	0	0	28.561	155.799	FCGR2A;FPR1
methadone CTD 00006284	1/17	0.00508974	0.0414199	0	0	249.725	1318.68	TLR4
Tosyllysyl chloromethane CTD 00006909	1/17	0.00508974	0.0414199	0	0	249.725	1318.68	CXCL1
alvespimycin CTD 00004027	1/18	0.00538847	0.0414199	0	0	235.024	1227.64	TLR4
fucose TTD 00008125	1/18	0.00538847	0.0414199	0	0	235.024	1227.64	LTF
benazepril CTD 00002009	1/19	0.00568712	0.0414199	0	0	221.956	1147.41	TLR4
CP-690334-01 PC3 DOWN	1/20	0.00598569	0.0414199	0	0	210.263	1076.21	CXCL1
AFLATOXIN G1 BOSS	1/20	0.00598569	0.0414199	0	0	210.263	1076.21	TLR4
sulfinpyrazone CTD 00006807	1/20	0.00598569	0.0414199	0	0	210.263	1076.21	FPR1
domperidone PC3 UP	1/20	0.00598569	0.0414199	0	0	210.263	1076.21	CXCL1
dexamethasone CTD 00005779	2/421	0.00626912	0.0414199	0	0	23.3592	118.481	FPR1;TLR4
maltotetraose BOSS	1/21	0.00628419	0.0414199	0	0	199.74	1012.63	TLR4
pioglitazone PC3 DOWN	1/22	0.00658262	0.0414199	0	0	190.219	955.532	CXCL1
triprolidine PC3 UP	1/22	0.00658262	0.0414199	0	0	190.219	955.532	CXCL1
CLODRONATE DISODIUM BOSS	1/22	0.00658262	0.0414199	0	0	190.219	955.532	CXCL1
24939-16-0 CTD 00001660	1/22	0.00658262	0.0414199	0	0	190.219	955.532	TLR4
POTASSIUM PERSULFATE CTD 00000451	1/22	0.00658262	0.0414199	0	0	190.219	955.532	LTF
fluorometholone HL60 UP	1/22	0.00658262	0.0414199	0	0	190.219	955.532	FPR1
labetalol HL60 UP	1/22	0.00658262	0.0414199	0	0	190.219	955.532	S100A12
lasalocid HL60 DOWN	1/22	0.00658262	0.0414199	0	0	190.219	955.532	FPR1
rimexolone HL60 UP	1/23	0.00688097	0.0420047	0	0	181.564	904.005	FPR1
LXB4 BOSS	1/23	0.00688097	0.0420047	0	0	181.564	904.005	FPR1
Bonuten CTD 00005895	1/24	0.00717924	0.0422123	0	0	173.661	857.287	TLR4
naloxone CTD 00006373	1/25	0.00747745	0.0422123	0	0	166.417	814.753	TLR4
letrozole HL60 UP	1/25	0.00747745	0.0422123	0	0	166.417	814.753	FPR1
flunisolide HL60 UP	1/26	0.00777557	0.0422123	0	0	159.752	775.878	FPR1
4-OCTYLPHENOL CTD 00002947	1/27	0.00807363	0.0422123	0	0	153.6	740.222	LTF
THIOACETAMIDE BOSS	1/27	0.00807363	0.0422123	0	0	153.6	740.222	TLR4
DEXMEDETOMIDINE BOSS	1/27	0.00807363	0.0422123	0	0	153.6	740.222	TLR4
phenylbutazone CTD 00006518	1/27	0.00807363	0.0422123	0	0	153.6	740.222	FPR1
alpha-D-Mannose TTD 00001913	1/27	0.00807363	0.0422123	0	0	153.6	740.222	LTF
halcinonide HL60 UP	1/27	0.00807363	0.0422123	0	0	153.6	740.222	FPR1
Dienogest CTD 00001099	1/27	0.00807363	0.0422123	0	0	153.6	740.222	TLR4
STREPTOZOTOCIN CTD 00006786	1/28	0.00837161	0.0422123	0	0	147.904	707.41	TLR4
fludroxycortide HL60 UP	1/28	0.00837161	0.0422123	0	0	147.904	707.41	FPR1
ribavirin HL60 UP	1/29	0.00866951	0.0422123	0	0	142.614	677.125	FPR1
withaferin A PC3 DOWN	1/29	0.00866951	0.0422123	0	0	142.614	677.125	CXCL1
Vinzam BOSS	1/29	0.00866951	0.0422123	0	0	142.614	677.125	TLR4
IMIQUIMOD BOSS	1/29	0.00866951	0.0422123	0	0	142.614	677.125	TLR4
stearic acid BOSS	1/30	0.00896734	0.0431487	0	0	137.69	649.092	TLR4
metronidazole BOSS	1/31	0.00926509	0.0435566	0	0	133.093	623.077	LTF
TIRON CTD 00006898	1/31	0.00926509	0.0435566	0	0	133.093	623.077	CXCL1
Cobalt sulfate CTD 00001238	1/32	0.00956277	0.0444452	0	0	128.794	598.874	CXCL1
curcumin CTD 00000663	2/528	0.00972441	0.044673	0	0	18.5057	85.7391	CXCL1;TLR4
5-Aminosalicylic acid CTD 00007308	1/33	0.00986038	0.044673	0	0	124.763	576.307	CXCL1
promethazine PC3 UP	1/34	0.0101579	0.044673	0	0	120.976	555.219	CXCL1
alclometasone HL60 UP	1/34	0.0101579	0.044673	0	0	120.976	555.219	FPR1
chloropyramine PC3 UP	1/34	0.0101579	0.044673	0	0	120.976	555.219	CXCL1
N-formylmethionylleucylphenylalanine CTD 00006360	1/35	0.0104554	0.0448763	0	0	117.412	535.473	FPR1
adenosine CTD 00005319	1/36	0.0107527	0.0448763	0	0	114.051	516.949	TLR4
candesartan BOSS	1/36	0.0107527	0.0448763	0	0	114.051	516.949	TLR4
9-Anthroic acid BOSS	1/36	0.0107527	0.0448763	0	0	114.051	516.949	LTF
AZOXYMETHANE BOSS	1/36	0.0107527	0.0448763	0	0	114.051	516.949	TLR4
aspirin CTD 00005447	2/561	0.0109304	0.0450586	0	0	17.3837	78.5084	FPR1;CXCL1
beclometasone HL60 UP	1/37	0.0110501	0.0450586	0	0	110.878	499.54	FPR1
Beryllium sulfate CTD 00001005	1/38	0.0113473	0.0450586	0	0	107.876	483.151	CXCL1
uric acid BOSS	1/38	0.0113473	0.0450586	0	0	107.876	483.151	TLR4
isoflupredone HL60 UP	1/38	0.0113473	0.0450586	0	0	107.876	483.151	FPR1
CHLOROGENIC ACID BOSS	1/40	0.0119415	0.0469624	0	0	102.333	453.105	TLR4
LY-294002 PC3 DOWN	1/41	0.0122385	0.047672	0	0	99.77	439.304	CXCL1
Telmisartan CTD 00003021	1/42	0.0125355	0.0481831	0	0	97.3317	426.234	TLR4
levamisole BOSS	1/43	0.0128323	0.0481831	0	0	95.0095	413.841	TLR4
benzene CTD 00005481	2/615	0.0130426	0.0481831	0	0	15.8083	68.6007	FPR1;CXCL1
Acetovanillone CTD 00002374	1/44	0.0131291	0.0481831	0	0	92.7953	402.075	CXCL1
Deferoxamine hydrochloride BOSS	1/44	0.0131291	0.0481831	0	0	92.7953	402.075	LTF
22-Hydroxycholesterol CTD 00000121	1/45	0.0134258	0.0481831	0	0	90.6818	390.891	CXCL1
Toluidine Blue O BOSS	1/45	0.0134258	0.0481831	0	0	90.6818	390.891	TLR4
metoprolol HL60 UP	1/45	0.0134258	0.0481831	0	0	90.6818	390.891	S100A12
colchicine SKMEL5 UP	1/46	0.0137225	0.0481831	0	0	88.6622	380.247	CXCL1
Inosinic acid BOSS	1/46	0.0137225	0.0481831	0	0	88.6622	380.247	TLR4
2-Mercaptobenzothiazole CTD 00000240	1/47	0.014019	0.0481831	0	0	86.7304	370.108	CXCL1
betulinic acid HL60 DOWN	1/47	0.014019	0.0481831	0	0	86.7304	370.108	TLR4
loxapine PC3 UP	1/47	0.014019	0.0481831	0	0	86.7304	370.108	CXCL1
nifedipine HL60 DOWN	1/47	0.014019	0.0481831	0	0	86.7304	370.108	FPR1
pizotifen PC3 UP	1/48	0.0143155	0.0483889	0	0	84.8809	360.439	CXCL1
OZONE BOSS	1/48	0.0143155	0.0483889	0	0	84.8809	360.439	TLR4
Platelet activating factor BOSS	1/49	0.0146119	0.0489859	0	0	83.1083	351.209	TLR4
fluconazole BOSS	1/50	0.0149083	0.0495731	0	0	81.4082	342.39	LTF
budesonide CTD 00007317	1/51	0.0152046	0.0501505	0	0	79.776	333.955	LTF
suloctidil PC3 UP	1/52	0.0155007	0.0503159	0	0	78.2078	325.882	CXCL1
isoetarine HL60 UP	1/52	0.0155007	0.0503159	0	0	78.2078	325.882	TLR4
p-Phenylenediamine CTD 00001400	1/54	0.0160929	0.0514219	0	0	75.2491	310.732	CXCL1
hyoscyamine CTD 00005451	1/54	0.0160929	0.0514219	0	0	75.2491	310.732	LTF
N-NITROSODIETHYLAMINE BOSS	1/55	0.0163889	0.0515619	0	0	73.8519	303.616	TLR4
Rosuvastatin BOSS	1/55	0.0163889	0.0515619	0	0	73.8519	303.616	TLR4
azacyclonol HL60 DOWN	2/703	0.0168441	0.0525897	0	0	13.7611	56.1968	FPR1;S100A12
(3s)-3-Cyclopentyl-6-Methyl-7-[(4-Methylpiperazin-1-Yl)sulfonyl]-3,4-Dihydro-2h-1,2,4-Benzothiadiazine 1,1-Dioxide BOSS	1/57	0.0169806	0.0526141	0	0	71.2071	290.218	TLR4
NICKEL BOSS	1/58	0.0172763	0.053128	0	0	69.9544	283.904	TLR4
sulfasalazine CTD 00006719	1/59	0.017572	0.0532367	0	0	68.7448	277.829	CXCL1
3-methyladenine BOSS	1/59	0.017572	0.0532367	0	0	68.7448	277.829	TLR4
Cephalochromin TTD 00002771	1/60	0.0178676	0.0537342	0	0	67.5763	271.979	TLR4
ALUMINUM BOSS	1/61	0.0181631	0.0538313	0	0	66.4467	266.342	TLR4
fluticasone HL60 UP	1/61	0.0181631	0.0538313	0	0	66.4467	266.342	FPR1
thiostrepton PC3 DOWN	1/63	0.018754	0.0541052	0	0	64.2968	255.666	CXCL1
etynodiol HL60 UP	1/63	0.018754	0.0541052	0	0	64.2968	255.666	FPR1
arecoline CTD 00005439	1/64	0.0190493	0.0541052	0	0	63.273	250.607	S100A12
enoxaparin CTD 00006081	1/64	0.0190493	0.0541052	0	0	63.273	250.607	FCGR2A
ionomycin BOSS	1/64	0.0190493	0.0541052	0	0	63.273	250.607	TLR4
MINOCYCLINE HYDROCHLORIDE BOSS	1/64	0.0190493	0.0541052	0	0	63.273	250.607	TLR4
Naloxone hydrochloride BOSS	1/65	0.0193445	0.0545648	0	0	62.2812	245.721	TLR4
Masoprocol CTD 00006416	1/66	0.0196397	0.0550179	0	0	61.32	241	FPR1
FITC BOSS	1/67	0.0199347	0.0550899	0	0	60.3879	236.436	TLR4
beclomethasone CTD 00005468	1/67	0.0199347	0.0550899	0	0	60.3879	236.436	LTF
deptropine PC3 UP	1/68	0.0202297	0.0551598	0	0	59.4836	232.022	CXCL1
gossypol CTD 00006052	1/68	0.0202297	0.0551598	0	0	59.4836	232.022	CXCL1
4-nonylphenol CTD 00001904	1/69	0.0205247	0.0555933	0	0	58.6059	227.75	LTF
profenamine PC3 UP	1/72	0.021409	0.0576072	0	0	56.1211	215.726	CXCL1
methylprednisolone BOSS	1/75	0.0222927	0.0582006	0	0	53.8378	204.772	TLR4
propofol BOSS	1/75	0.0222927	0.0582006	0	0	53.8378	204.772	TLR4
tanespimycin HL60 UP	1/76	0.0225871	0.0582006	0	0	53.1173	201.335	FCGR2A
beta-escin PC3 UP	1/76	0.0225871	0.0582006	0	0	53.1173	201.335	CXCL1
epoprostenol BOSS	1/76	0.0225871	0.0582006	0	0	53.1173	201.335	TLR4
vanoxerine PC3 UP	1/77	0.0228815	0.0582006	0	0	52.4158	197.997	CXCL1
STOCK1N-35215 PC3 UP	1/77	0.0228815	0.0582006	0	0	52.4158	197.997	CXCL1
mifepristone BOSS	1/78	0.0231757	0.0582006	0	0	51.7325	194.755	TLR4
morphine CTD 00006352	1/79	0.0234699	0.0582006	0	0	51.0667	191.604	TLR4
warfarin BOSS	1/79	0.0234699	0.0582006	0	0	51.0667	191.604	TLR4
berberine BOSS	1/79	0.0234699	0.0582006	0	0	51.0667	191.604	TLR4
clonidine HL60 UP	1/79	0.0234699	0.0582006	0	0	51.0667	191.604	FCGR2A
dinoprost HL60 UP	1/80	0.0237641	0.0582006	0	0	50.4177	188.541	FPR1
geldanamycin HL60 UP	1/80	0.0237641	0.0582006	0	0	50.4177	188.541	FCGR2A
CARBON TETRACHLORIDE BOSS	1/80	0.0237641	0.0582006	0	0	50.4177	188.541	TLR4
bromocriptine HL60 UP	1/81	0.0240581	0.058305	0	0	49.785	185.563	FCGR2A
emetine HL60 UP	2/849	0.0240918	0.058305	0	0	11.3028	42.113	FCGR2A;FPR1
bay 11-7082 CTD 00003959	1/83	0.024646	0.0586228	0	0	48.5659	179.846	TLR4
phenol BOSS	1/83	0.024646	0.0586228	0	0	48.5659	179.846	TLR4
lycorine HL60 UP	2/862	0.0247919	0.0586228	0	0	11.1244	41.1296	FPR1;TLR4
fenoterol HL60 UP	1/84	0.0249398	0.0586228	0	0	47.9783	177.102	FCGR2A
172889-27-9 BOSS	1/84	0.0249398	0.0586228	0	0	47.9783	177.102	TLR4
Isoflavone BOSS	1/85	0.0252335	0.0586393	0	0	47.4048	174.43	TLR4
curcumin TTD 00007338	1/85	0.0252335	0.0586393	0	0	47.4048	174.43	TLR4
retinol CTD 00006991	1/86	0.0255272	0.0586436	0	0	46.8447	171.827	TLR4
Spectrum 001666 CTD 00000796	1/86	0.0255272	0.0586436	0	0	46.8447	171.827	TLR4
Bortezomib CTD 00003736	2/878	0.0256656	0.0586436	0	0	10.9121	39.9667	CXCL1;TLR4
GW-8510 PC3 UP	1/88	0.0261144	0.0590098	0	0	45.7632	166.819	CXCL1
GNF-Pf-4325 CTD 00005408	1/88	0.0261144	0.0590098	0	0	45.7632	166.819	CXCL1
(+)-chelidonine HL60 UP	1/90	0.0267012	0.0595184	0	0	44.7303	162.06	FPR1
azacyclonol PC3 UP	1/90	0.0267012	0.0595184	0	0	44.7303	162.06	CXCL1
Silica CTD 00006678	2/898	0.026776	0.0595184	0	0	10.6574	38.5823	FCGR2A;CXCL1
Eicosapentaenoic acid BOSS	1/91	0.0269945	0.0596797	0	0	44.2311	159.768	TLR4
zardaverine HL60 UP	1/93	0.0275809	0.0606483	0	0	43.2652	155.349	FPR1
luteolin BOSS	1/96	0.0284599	0.061832	0	0	41.8926	149.107	TLR4
carbon monoxide BOSS	1/96	0.0284599	0.061832	0	0	41.8926	149.107	TLR4
hydrocortisone CTD 00006117	1/97	0.0287528	0.061832	0	0	41.4542	147.122	TLR4
beta-D-allopyranose BOSS	1/97	0.0287528	0.061832	0	0	41.4542	147.122	TLR4
chloroquine BOSS	1/98	0.0290456	0.061832	0	0	41.0247	145.182	TLR4
Omega-3 Fatty Acids BOSS	1/98	0.0290456	0.061832	0	0	41.0247	145.182	TLR4
rofecoxib CTD 00003631	1/99	0.0293383	0.061832	0	0	40.6041	143.286	CXCL1
D-Sorbitol BOSS	1/100	0.029631	0.061832	0	0	40.1919	141.433	TLR4
ACMC-20mvek CTD 00002629	1/100	0.029631	0.061832	0	0	40.1919	141.433	TLR4
TITANIUM BOSS	1/100	0.029631	0.061832	0	0	40.1919	141.433	TLR4
losartan BOSS	1/102	0.030216	0.062416	0	0	39.3921	137.848	TLR4
lactose BOSS	1/102	0.030216	0.062416	0	0	39.3921	137.848	LTF
cholecalciferol CTD 00005655	1/104	0.0308008	0.0633042	0	0	38.6233	134.417	TLR4
L-arginine BOSS	1/105	0.0310931	0.0635854	0	0	38.25	132.757	TLR4
(2E,4E,6E,8E)-3,7-DIMETHYL-9-(2,6,6-TRIMETHYL-3-OXO-1-CYCLOHEXENYL)NONA-2,4,6,8-TETRAENOIC ACID CTD 00000070	1/107	0.0316774	0.0644581	0	0	37.5245	129.54	CXCL1
butyric acid BOSS	1/110	0.0325534	0.0659125	0	0	36.4862	124.961	TLR4
beta-Levulose BOSS	1/112	0.033137	0.0667637	0	0	35.8252	122.06	TLR4
Healon BOSS	1/115	0.0340118	0.0681904	0	0	34.8772	117.921	TLR4
acetaldehyde BOSS	1/117	0.0345947	0.0688398	0	0	34.2724	115.294	TLR4
Ethylene dimethacrylate BOSS	1/118	0.034886	0.0688398	0	0	33.9778	114.018	LTF
tetryzoline HL60 UP	1/119	0.0351773	0.0688398	0	0	33.6881	112.766	FPR1
INDOMETHACIN SODIUM BOSS	1/119	0.0351773	0.0688398	0	0	33.6881	112.766	TLR4
Nandrolone phenpropionate BOSS	1/119	0.0351773	0.0688398	0	0	33.6881	112.766	TLR4
clozapine CTD 00005693	1/125	0.0369233	0.0715716	0	0	32.0484	105.725	CXCL1
oxiglutatione BOSS	1/125	0.0369233	0.0715716	0	0	32.0484	105.725	LTF
citric acid BOSS	1/126	0.037214	0.0717838	0	0	31.7904	104.624	LTF
0297417-0002B PC3 UP	1/127	0.0375047	0.0717838	0	0	31.5365	103.543	CXCL1
Oxotremorine BOSS	1/128	0.0377953	0.0717838	0	0	31.2866	102.482	TLR4
rosiglitazone BOSS	1/129	0.0380858	0.0717838	0	0	31.0406	101.438	TLR4
trichostatin A BOSS	1/129	0.0380858	0.0717838	0	0	31.0406	101.438	TLR4
lorazepam BOSS	1/129	0.0380858	0.0717838	0	0	31.0406	101.438	TLR4
DEOXYNIVALENOL CTD 00000341	1/130	0.0383762	0.0719824	0	0	30.7984	100.413	CXCL1
Docosahexaenoic acid BOSS	1/131	0.0386666	0.0719824	0	0	30.56	99.4049	TLR4
colchicine HL60 UP	1/132	0.0389569	0.0719824	0	0	30.3252	98.4143	FCGR2A
tacrolimus BOSS	1/133	0.0392471	0.0719824	0	0	30.0939	97.4405	TLR4
isoproterenol BOSS	1/133	0.0392471	0.0719824	0	0	30.0939	97.4405	TLR4
ACRYLAMIDE BOSS	1/133	0.0392471	0.0719824	0	0	30.0939	97.4405	LTF
Adenosine triphosphate BOSS	1/134	0.0395373	0.0721908	0	0	29.8662	96.483	TLR4
retinol BOSS	1/135	0.0398274	0.0723973	0	0	29.6418	95.5415	TLR4
glutathione CTD 00006035	1/136	0.0401174	0.0726018	0	0	29.4207	94.6155	TLR4
ursodiol CTD 00006973	1/138	0.0406972	0.0733266	0	0	28.9883	92.8089	CXCL1
thalidomide CTD 00006858	1/141	0.0415663	0.0745641	0	0	28.3629	90.2071	LTF
anisomycin HL60 UP	2/1142	0.0418989	0.0746211	0	0	8.2693	26.2343	FPR1;TLR4
genistein BOSS	1/143	0.0421454	0.0746211	0	0	27.9606	88.5408	TLR4
atorvastatin BOSS	1/143	0.0421454	0.0746211	0	0	27.9606	88.5408	TLR4
TITANIUM DIOXIDE CTD 00000489	1/145	0.0427242	0.0753198	0	0	27.5694	86.9262	CXCL1
fulvestrant PC3 DOWN	1/146	0.0430134	0.0755043	0	0	27.3779	86.1376	CXCL1
etoposide HL60 UP	1/147	0.0433027	0.0756871	0	0	27.189	85.3611	FPR1
CHROMIUM CTD 00005668	1/148	0.0435918	0.0758683	0	0	27.0027	84.5965	TLR4
Zinc acetate dihydrate CTD 00007284	1/149	0.0438808	0.0760477	0	0	26.8189	83.8434	CXCL1
Vanadic sulfate CTD 00001628	1/157	0.0461907	0.0777179	0	0	25.4333	78.2069	CXCL1
oleic acid BOSS	1/159	0.0467675	0.0777179	0	0	25.1089	76.8976	TLR4
nitroglycerin BOSS	1/162	0.047632	0.0777179	0	0	24.6373	75.002	TLR4
cinnamaldehyde CTD 00000671	1/165	0.0484959	0.0777179	0	0	24.1829	73.1842	TLR4
acetaminophen BOSS	1/167	0.0490715	0.0777179	0	0	23.8892	72.0133	TLR4
DL-METHIONINE BOSS	1/167	0.0490715	0.0777179	0	0	23.8892	72.0133	TLR4
Estrone sulfate BOSS	1/167	0.0490715	0.0777179	0	0	23.8892	72.0133	TLR4
niclosamide PC3 UP	1/168	0.0493592	0.0777179	0	0	23.7449	71.4397	CXCL1
bicalutamide CTD 00002279	1/170	0.0499343	0.0777179	0	0	23.4615	70.3153	TLR4
morphine BOSS	1/172	0.0505092	0.0777179	0	0	23.1848	69.2205	TLR4
MG-132 CTD 00002789	1/173	0.0507965	0.0777179	0	0	23.0488	68.6839	CXCL1
parthenolide PC3 DOWN	1/174	0.0510837	0.0777179	0	0	22.9145	68.1542	CXCL1
midecamycin HL60 UP	1/176	0.051658	0.0777179	0	0	22.6503	67.1153	TLR4
dimethyl sulfoxide BOSS	1/177	0.051945	0.0777179	0	0	22.5205	66.6058	TLR4
palmitic acid BOSS	1/177	0.051945	0.0777179	0	0	22.5205	66.6058	TLR4
chlorzoxazone HL60 DOWN	2/1286	0.0521013	0.0777179	0	0	7.28583	21.5265	FPR1;S100A12
dUTP BOSS	1/179	0.0525189	0.0777179	0	0	22.2652	65.6062	TLR4
histamine BOSS	1/180	0.0528057	0.0777179	0	0	22.1397	65.1158	TLR4
CORTICOSTERONE BOSS	1/180	0.0528057	0.0777179	0	0	22.1397	65.1158	TLR4
hydrogen sulfide BOSS	1/181	0.0530924	0.0777179	0	0	22.0156	64.6315	TLR4
methotrexate BOSS	1/182	0.0533791	0.0777179	0	0	21.8928	64.1533	TLR4
(-)-isoprenaline HL60 UP	1/182	0.0533791	0.0777179	0	0	21.8928	64.1533	FPR1
bilirubin BOSS	1/182	0.0533791	0.0777179	0	0	21.8928	64.1533	TLR4
clomipramine PC3 UP	1/182	0.0533791	0.0777179	0	0	21.8928	64.1533	CXCL1
ellagic acid BOSS	1/184	0.0539522	0.0777179	0	0	21.6514	63.2146	TLR4
CROTONALDEHYDE CTD 00000669	1/184	0.0539522	0.0777179	0	0	21.6514	63.2146	CXCL1
Melatonin BOSS	1/184	0.0539522	0.0777179	0	0	21.6514	63.2146	TLR4
sucrose BOSS	1/185	0.0542387	0.0777179	0	0	21.5326	62.7538	TLR4
L-alanine BOSS	1/186	0.054525	0.0777179	0	0	21.4151	62.2987	TLR4
L-cysteine BOSS	1/186	0.054525	0.0777179	0	0	21.4151	62.2987	TLR4
formic acid BOSS	1/186	0.054525	0.0777179	0	0	21.4151	62.2987	TLR4
Ethylparaben BOSS	1/186	0.054525	0.0777179	0	0	21.4151	62.2987	TLR4
acetic acid BOSS	1/187	0.0548113	0.0777179	0	0	21.2989	61.8491	TLR4
ethanol BOSS	1/187	0.0548113	0.0777179	0	0	21.2989	61.8491	TLR4
sodium chloride BOSS	1/187	0.0548113	0.0777179	0	0	21.2989	61.8491	TLR4
D-glucose BOSS	1/188	0.0550976	0.0777179	0	0	21.184	61.4049	TLR4
hydrogen peroxide BOSS	1/189	0.0553837	0.0777179	0	0	21.0702	60.966	TLR4
Prestwick-983 HL60 UP	1/189	0.0553837	0.0777179	0	0	21.0702	60.966	FPR1
D-Norepinephrine d-bitartrate BOSS	1/190	0.0556698	0.0777179	0	0	20.9577	60.5324	TLR4
glutathione BOSS	1/190	0.0556698	0.0777179	0	0	20.9577	60.5324	TLR4
L-glutamine BOSS	1/190	0.0556698	0.0777179	0	0	20.9577	60.5324	TLR4
HEXACHLOROETHANE BOSS	1/190	0.0556698	0.0777179	0	0	20.9577	60.5324	TLR4
cholesterol BOSS	1/190	0.0556698	0.0777179	0	0	20.9577	60.5324	TLR4
AGN-PC-0JHFVD BOSS	1/191	0.0559558	0.0777179	0	0	20.8463	60.1039	TLR4
streptozocin BOSS	1/191	0.0559558	0.0777179	0	0	20.8463	60.1039	TLR4
nitric oxide BOSS	1/191	0.0559558	0.0777179	0	0	20.8463	60.1039	TLR4
N-Acetyl-L-cysteine BOSS	1/191	0.0559558	0.0777179	0	0	20.8463	60.1039	TLR4
Insulin BOSS	1/191	0.0559558	0.0777179	0	0	20.8463	60.1039	TLR4
serine BOSS	1/191	0.0559558	0.0777179	0	0	20.8463	60.1039	TLR4
1-Phosphatidyl-myo-inositol BOSS	1/192	0.0562418	0.0777179	0	0	20.7361	59.6805	TLR4
Phetharbital BOSS	1/192	0.0562418	0.0777179	0	0	20.7361	59.6805	TLR4
cyclosporin A BOSS	1/192	0.0562418	0.0777179	0	0	20.7361	59.6805	TLR4
ethisterone BOSS	1/193	0.0565277	0.0777179	0	0	20.6271	59.2621	TLR4
DICHLOROMETHANE BOSS	1/193	0.0565277	0.0777179	0	0	20.6271	59.2621	TLR4
cerivastatin BOSS	1/193	0.0565277	0.0777179	0	0	20.6271	59.2621	TLR4
Angiotensin II, human BOSS	1/193	0.0565277	0.0777179	0	0	20.6271	59.2621	TLR4
Simvastatin and niacin BOSS	1/193	0.0565277	0.0777179	0	0	20.6271	59.2621	TLR4
PIPERONYL BUTOXIDE BOSS	1/194	0.0568135	0.0777179	0	0	20.5192	58.8486	TLR4
17-Hydroxy-17-methylandrost-4-en-3-one BOSS	1/194	0.0568135	0.0777179	0	0	20.5192	58.8486	TLR4
Aizen uranine BOSS	1/194	0.0568135	0.0777179	0	0	20.5192	58.8486	TLR4
UNII-CXY7B3Q98Z BOSS	1/195	0.0570992	0.0777179	0	0	20.4124	58.4399	TLR4
2-Butanone BOSS	1/196	0.0573848	0.0777179	0	0	20.3067	58.036	TLR4
water BOSS	1/196	0.0573848	0.0777179	0	0	20.3067	58.036	TLR4
LAMININ BOSS	1/197	0.0576704	0.0777179	0	0	20.202	57.6366	TLR4
11-cis-Retinal BOSS	1/197	0.0576704	0.0777179	0	0	20.202	57.6366	TLR4
cyclophosphamide BOSS	1/198	0.0579559	0.0777179	0	0	20.0985	57.2419	TLR4
Acetylcholine bromide BOSS	1/198	0.0579559	0.0777179	0	0	20.0985	57.2419	TLR4
rapamycin BOSS	1/198	0.0579559	0.0777179	0	0	20.0985	57.2419	TLR4
Acid red 87 BOSS	1/198	0.0579559	0.0777179	0	0	20.0985	57.2419	TLR4
Disodium selenite CTD 00007229	2/1370	0.0584563	0.0781328	0	0	6.80775	19.3304	S100A12;LTF
Capsaicin BOSS	1/202	0.0590972	0.0787322	0	0	19.6945	55.7074	TLR4
Vitamin D3 BOSS	1/203	0.0593824	0.0788552	0	0	19.596	55.3345	TLR4
temozolomide CTD 00002088	1/204	0.0596675	0.0789773	0	0	19.4985	54.9657	CXCL1
Capsaicin CTD 00005570	1/206	0.0602374	0.0794745	0	0	19.3063	54.2404	LTF
epinephrine BOSS	1/207	0.0605223	0.0795936	0	0	19.2117	53.8838	TLR4
Alitretinoin CTD 00003402	1/212	0.0619455	0.0809448	0	0	18.7517	52.1577	CXCL1
(-)-Epigallocatechin gallate BOSS	1/212	0.0619455	0.0809448	0	0	18.7517	52.1577	TLR4
oxyphenbutazone BOSS	1/217	0.0633669	0.0825385	0	0	18.313	50.522	TLR4
progesterone BOSS	1/221	0.0645028	0.0837513	0	0	17.9764	49.2741	TLR4
resveratrol BOSS	1/225	0.0656375	0.0849549	0	0	17.6518	48.0765	TLR4
PHENCYCLIDINE CTD 00005881	1/226	0.065921	0.0850527	0	0	17.5724	47.7847	CXCL1
diethylstilbestrol CTD 00005818	1/233	0.0679035	0.087335	0	0	17.0362	45.8217	LTF
1-NITROPYRENE CTD 00001569	1/234	0.0681864	0.087424	0	0	16.9622	45.5522	CXCL1
gemcitabine CTD 00002382	1/235	0.0684693	0.0875123	0	0	16.8889	45.2854	CXCL1
3,3',4,4',5-Pentachlorobiphenyl CTD 00001077	1/237	0.0690348	0.0879602	0	0	16.7441	44.7593	TLR4
1-chloro-2,4-dinitrobenzene CTD 00005848	1/242	0.0704472	0.0894811	0	0	16.3925	43.4876	CXCL1
HEMATOXYLIN BOSS	1/251	0.0729852	0.0924178	0	0	15.7952	41.3439	TLR4
TPEN CTD 00001994	1/253	0.0735484	0.0928435	0	0	15.6683	40.8912	S100A12
curcumin BOSS	1/257	0.0746739	0.0939743	0	0	15.4203	40.0099	TLR4
tolnaftate PC3 UP	1/266	0.0772023	0.0968581	0	0	14.8898	38.1377	FCGR2A
2-Nonenal, 4-hydroxy-, (2E,4R)- CTD 00001295	1/274	0.0794449	0.0993668	0	0	14.4476	36.5914	TLR4
melphalan CTD 00006262	1/279	0.0808442	0.100809	0	0	14.1842	35.6765	TLR4
helveticoside HL60 UP	1/301	0.08698	0.10813	0	0	13.1293	32.0628	TLR4
simvastatin CTD 00007319	1/304	0.0878141	0.108836	0	0	12.9974	31.6165	TLR4
MG-262 PC3 UP	1/320	0.0922517	0.113991	0	0	12.3354	29.3982	CXCL1
8-azaguanine PC3 UP	1/323	0.0930818	0.114665	0	0	12.2186	29.0104	CXCL1
cycloheximide CTD 00005731	1/324	0.0933583	0.114665	0	0	12.1802	28.883	S100A12
Decitabine CTD 00000750	2/1800	0.0951275	0.116489	0	0	5.06007	11.904	FPR1;TLR4
mifepristone CTD 00007083	1/334	0.0961198	0.117352	0	0	11.8084	27.6572	CXCL1
strophanthidin HL60 UP	1/344	0.0988744	0.120333	0	0	11.4583	26.5134	FPR1
clopamide HL60 DOWN	1/345	0.0991494	0.120333	0	0	11.4244	26.4033	S100A12
progesterone CTD 00006624	2/1915	0.105975	0.128236	0	0	4.72582	10.6074	CXCL1;TLR4
ouabain HL60 UP	1/379	0.10846	0.130856	0	0	10.3788	23.0553	S100A12
calcitriol CTD 00005558	2/1958	0.110131	0.132481	0	0	4.61094	10.1721	FPR1;CXCL1
meclofenoxate HL60 UP	1/387	0.110639	0.132702	0	0	10.1596	22.3661	S100A12
Medroxyprogesterone acetate CTD 00006623	1/389	0.111183	0.132965	0	0	10.1062	22.199	FPR1
NICKEL CHLORIDE CTD 00001064	1/399	0.1139	0.135816	0	0	9.84724	21.3925	CXCL1
Dronabinol CTD 00006853	1/402	0.114713	0.136389	0	0	9.77207	21.1597	FPR1
Retinoic acid CTD 00006918	3/4258	0.115332	0.136727	0	0	3.69894	7.9895	CXCL1;TLR4;LTF
alprostadil HL60 UP	1/409	0.116609	0.137841	0	0	9.60098	20.6318	FPR1
cimetidine PC3 UP	1/422	0.120121	0.141583	0	0	9.29834	19.7056	FCGR2A
Zoledronic acid CTD 00003127	1/425	0.120929	0.142127	0	0	9.23113	19.5012	CXCL1
8-azaguanine HL60 UP	1/428	0.121738	0.142574	0	0	9.16487	19.3002	FPR1
carmustine CTD 00005595	1/429	0.122007	0.142574	0	0	9.14299	19.2339	CXCL1
MS-275 PC3 UP	1/431	0.122545	0.142795	0	0	9.09953	19.1024	CXCL1
deptropine HL60 DOWN	1/435	0.123621	0.143639	0	0	9.01382	18.8437	TLR4
mitoxantrone PC3 DOWN	1/463	0.13112	0.151921	0	0	8.45541	17.1784	CXCL1
theophylline CTD 00006862	1/472	0.133519	0.154264	0	0	8.29002	16.692	LTF
thapsigargin PC3 UP	1/484	0.136709	0.157367	0	0	8.07909	16.0766	CXCL1
cicloheximide HL60 UP	1/485	0.136975	0.157367	0	0	8.06198	16.0269	FCGR2A
3-(1-methylpyrrolidin-2-yl)pyridine CTD 00006393	1/499	0.140683	0.161175	0	0	7.82972	15.356	LTF
Dasatinib CTD 00004330	1/502	0.141476	0.161631	0	0	7.78164	15.2179	CXCL1
testosterone enanthate CTD 00000155	1/533	0.149635	0.170475	0	0	7.31654	13.8982	FCGR2A
trichostatin A HL60 DOWN	1/543	0.152253	0.172976	0	0	7.17786	13.5103	FPR1
puromycin PC3 UP	1/552	0.154603	0.17516	0	0	7.05735	13.1753	CXCL1
Irinotecan hydrochloride CTD 00002224	1/565	0.157989	0.178501	0	0	6.89007	12.7138	LTF
vorinostat HL60 DOWN	1/569	0.159028	0.17918	0	0	6.84014	12.5768	FPR1
NICKEL SULFATE CTD 00001417	1/576	0.160844	0.180729	0	0	6.75443	12.3425	CXCL1
cytarabine CTD 00005743	1/594	0.1655	0.185451	0	0	6.54334	11.7701	FCGR2A
troglitazone CTD 00002415	1/651	0.180101	0.20126	0	0	5.952	10.2031	CXCL1
scriptaid PC3 DOWN	1/692	0.190471	0.212269	0	0	5.58698	9.26463	CXCL1
Fonofos CTD 00005884	1/712	0.19549	0.21727	0	0	5.42419	8.85361	LTF
TERBUFOS CTD 00000658	1/715	0.196241	0.217513	0	0	5.40056	8.79434	LTF
metronidazole PC3 DOWN	1/745	0.203715	0.225187	0	0	5.17473	8.23318	CXCL1
parathion CTD 00006472	1/776	0.211377	0.233027	0	0	4.95974	7.708	LTF
Vitinoin CTD 00007069	1/780	0.212361	0.233483	0	0	4.93325	7.64391	CXCL1
sulfaguanidine PC3 UP	1/809	0.219465	0.240312	0	0	4.74901	7.20216	FCGR2A
atrazine CTD 00005450	2/2968	0.219748	0.240312	0	0	2.87053	4.34965	CXCL1;LTF
7646-79-9 CTD 00000928	2/3094	0.234591	0.255861	0	0	2.73318	3.96287	FPR1;CXCL1
Demecolcine CTD 00005762	1/876	0.235676	0.25636	0	0	4.37006	6.31604	TLR4
anisomycin PC3 UP	1/899	0.241175	0.261646	0	0	4.25301	6.04876	CXCL1
doxorubicin PC3 DOWN	1/1023	0.27026	0.292424	0	0	3.71272	4.85761	CXCL1
diazinon CTD 00005790	1/1027	0.271183	0.292648	0	0	3.69747	4.82506	LTF
chlortetracycline HL60 DOWN	1/1050	0.276468	0.297567	0	0	3.61201	4.64381	S100A12
trichostatin A PC3 DOWN	1/1133	0.295278	0.316978	0	0	3.33251	4.06512	CXCL1
CADMIUM CTD 00005555	1/1142	0.297293	0.318306	0	0	3.30465	4.00866	TLR4
latamoxef HL60 UP	1/1196	0.309282	0.330277	0	0	3.14628	3.69217	FPR1
genistein CTD 00007324	1/1231	0.316961	0.337183	0	0	3.05106	3.5056	LTF
danazol HL60 DOWN	1/1233	0.317397	0.337183	0	0	3.04578	3.49534	S100A12
testosterone CTD 00006844	1/1247	0.320447	0.339541	0	0	3.00931	3.42471	FPR1
Bisphenol A CTD 00000312	1/1262	0.323702	0.342104	0	0	2.97113	3.35123	LTF
Arsenenous acid CTD 00000922	1/1283	0.328238	0.346003	0	0	2.91919	3.25202	CXCL1
glibenclamide HL60 DOWN	1/1333	0.338935	0.356361	0	0	2.8021	3.03173	S100A12
TERT-BUTYL HYDROPEROXIDE CTD 00007349	1/1341	0.340633	0.357228	0	0	2.78418	2.99842	CXCL1
SELENIUM CTD 00006731	1/1559	0.385531	0.40328	0	0	2.36662	2.25571	CXCL1
latamoxef HL60 DOWN	1/1578	0.389321	0.406205	0	0	2.3357	2.20339	FPR1
resveratrol CTD 00002483	1/1601	0.393882	0.409918	0	0	2.29925	2.14222	TLR4
clindamycin HL60 DOWN	1/1626	0.398807	0.41399	0	0	2.2608	2.0783	S100A12
POTASSIUM CHROMATE CTD 00001284	1/1897	0.450092	0.466045	0	0	1.90907	1.52402	CXCL1
(-)-Epigallocatechin gallate CTD 00002033	1/2114	0.488481	0.504517	0	0	1.69248	1.21258	CXCL1
ETHYL METHANESULFONATE CTD 00005938	1/2315	0.522022	0.537801	0	0	1.52809	0.993329	TLR4
AFLATOXIN B1 CTD 00007128	1/3081	0.633554	0.651065	0	0	1.09831	0.50128	TLR4
quercetin CTD 00006679	1/3158	0.643449	0.659575	0	0	1.06665	0.470298	TLR4
formaldehyde CTD 00006001	1/3192	0.647747	0.662321	0	0	1.05315	0.457336	CXCL1
0175029-0000 PC3 DOWN	1/3326	0.664266	0.677519	0	0	1.00265	0.410155	CXCL1
trichostatin A CTD 00000660	1/3584	0.694259	0.706348	0	0	0.916048	0.334276	CXCL1
Tetradioxin CTD 00006848	1/3768	0.714256	0.72489	0	0	0.861534	0.289919	S100A12
METHYL METHANESULFONATE CTD 00006307	1/3864	0.724248	0.733212	0	0	0.835154	0.269438	TLR4
estradiol CTD 00005920	1/4336	0.769247	0.776844	0	0	0.722445	0.189529	LTF
benzo[a]pyrene CTD 00005488	1/4424	0.776918	0.782659	0	0	0.704092	0.177727	CXCL1
VALPROIC ACID CTD 00006977	2/8312	0.790231	0.794115	0	0	0.703008	0.165509	CXCL1;TLR4
cyclosporin A CTD 00007121	1/4825	0.809239	0.811222	0	0	0.628939	0.133122	FPR1
Copper sulfate CTD 00007279	1/6016	0.883192	0.883192	0	0	0.464805	0.0577346	CXCL1
