# Supplementary material for: Immune Characteristic Genes and Neutrophil Immune Transformation Studies in Severe COVID-19
Source: Microorganisms. 2024 Apr 4;12(4):737. doi: 10.3390/microorganisms12040737 (PMC11052247; doi:10.3390/microorganisms12040737)
Supplement: Supplementary file 1 [file microorganisms-12-00737-s001.zip › microorganisms-2925187-supplementary/Supplementary File/Table S7 Relative abundance of major immune cell types.xlsx]

## Sheet: Sheet1
Patient_ID	B cells	Plasma cells	CD8+ T cells	CD4+ T cells	Cytotoxic T cells	Total T cells	NK cells	Monocytes	Macrophages	DCs	Mast cells	Neutrophils
C1	0.0633959	0.00394032	0.0631118	0.202115	0.0239493	0.289176	0.139019	0.240516	0	0.00427722	0.00378024	0.255895
C2	0.0545623	0.0456459	0.0982464	0.18714	0.0572995	0.342686	0.159061	0.0595424	0.0262909	0.0049699	0.0247691	0.282473
C3	0.0395377	0.00419401	0.0402873	0.192199	0.0165124	0.248998	0.161062	0.129518	0	0	0	0.416689
C5	0.0502029	0.00291986	0.0448249	0.191643	0	0.236468	0.0461649	0.209168	0	0.00318549	0.0394721	0.412419
C7	0.0672422	0.00953731	0.0368143	0.189292	0.0143258	0.240432	0.0668959	0.137642	0.00160872	0.0184374	0	0.458204
C8	0.0440833	0.00494868	0.031983	0.120022	0.012355	0.16436	0.119065	0.177357	0	0.0041095	0.0192848	0.466792
C9	0.0844179	0.00751931	0.0530735	0.286729	0.00621907	0.346021	0.157426	0.137665	0	0.00530421	0	0.261646
C10	0.0686704	0.0218573	0.0828585	0.239035	0.0260516	0.347945	0.204349	0.122301	0.0323685	0	0	0.202509
C11	0.0636942	0.0137721	0.0975931	0.112376	0	0.209969	0.185955	0.124407	0.0378716	0.00685573	0.00627316	0.351202
C12	0.058692	0.00395868	0.0825714	0.235872	0.0245453	0.342989	0.116438	0.184426	0	0.0140146	0	0.279482
A2	0.0544532	0.010258	0.132514	0.161254	0.0478371	0.341606	0.123535	0.411354	0.058793	0	0	0
A3	0.0208899	0.0700029	0.0181482	0.142987	0.0130914	0.174227	0.103977	0.557911	0.0349896	0.0267815	0.00358352	0.00763866
A4	0.048093	0.0488716	0.117681	0.192465	0.0663366	0.376482	0.213885	0.250111	0.0441099	0	0.0184472	0
A5	0.635023	0	0.000251303	0.0376124	0.0570351	0.0948987	0.125992	0.0625504	0.0228975	0.0379162	0.0207225	0
A6	0.057157	0.00981548	0.0633173	0.316597	0	0.379914	0.175319	0.316775	0.0610191	0	0	0
A7	0.0471618	0.0142811	0.0480253	0.11793	0.0295649	0.19552	0.0812275	0.136344	0.0172204	0	0.00760007	0.500645
A8	0.0503233	0.0502734	0.0945916	0.174842	0.0782501	0.347684	0.171105	0.324547	0.0560676	0	0	0
A9	0.0320585	0.0105035	0.0285478	0.200365	0.0023568	0.23127	0.151977	0.539395	0.0197379	0.0150591	0	0
A10	0.0303869	0.054795	0.0662017	0.149205	0.0358929	0.2513	0.13784	0.458873	0.00265928	0.0375908	0	0.0265552
A11	0.0616048	0.0171701	0.052975	0.263815	0.0261154	0.342905	0.11613	0.414719	0.032326	0.0151453	0	0
A12	0.0709204	0.0113759	0.0991147	0.308537	0.0463293	0.453981	0.132738	0.290163	0.040822	0	0	0
A13	0.0661234	0.015267	0.106116	0.191104	0.0347138	0.331933	0.086156	0.447557	0.0529635	0	0	0
A14	0.0511934	0.0345704	0.112497	0.218517	0.0308988	0.361913	0.199277	0.225837	0.0130705	0.0432322	0.00303189	0.0678745
A15	0.0229963	0.00517578	0.0571267	0.206158	0.0506348	0.31392	0.164333	0.467091	0.0150765	0	0	0.0114072
ZA1	0.0145256	0.010295	0.0481376	0.0746558	0.022103	0.144896	0.0900185	0.221015	0.0809358	0	0.108558	0.329755
ZA2	0.0242853	0.0542533	0.0210918	0.0765161	0.0364961	0.134104	0.0280146	0.417455	0.0910175	0	0.114153	0.136717
ZA3	0.056893	0.0242979	0	0.0662978	0.0334206	0.0997183	0.0729044	0.146732	0.0291215	0	0.0041455	0.566187
ZA4	0.0169085	0.0283875	0	0.0237776	0.0244678	0.0482454	0.0353929	0.0498891	0.000218569	0.011197	0	0.809761
ZA5	0.013674	0.326258	0	0.0475728	0	0.0475728	0.0243613	0.0075364	0.0344034	0.00196541	0.0344976	0.509731
ZA6	0.0557902	0.0355445	0.0182921	0.0601899	0.0589063	0.137388	0.0658523	0.0820119	0.0769197	0	0.00814371	0.538349
ZA7	0.0294665	0.00274538	0	0.164518	0.03722	0.201738	0.0479724	0.0474459	0.0899807	0.00331249	0.0228344	0.554504
ZA8	0.0237265	0.0496319	0	0.101273	0.00837651	0.10965	0.0253136	0	0.0423892	0.0355475	0.0610051	0.652737
ZA10	0.00968195	0.00946954	0.0227911	0.0174607	0	0.0402518	0.0383943	0.00679195	0.0115879	0.00715539	0.0631749	0.813492
ZA11	0.0300138	0.00814731	0.0280902	0.0874433	0	0.115534	0.0722636	0.0688951	0.0268628	0.00688366	0.0952112	0.576189
ZA12	0.064159	0.00732465	0.150568	0.0956864	0.0605733	0.306827	0.0689938	0.115324	0.0123598	0	0.0373452	0.387666
ZA13	0	0.00947905	0.0893801	0.0660606	0	0.155441	0.0931229	0.327971	0.0134668	0.00545758	0.110144	0.284918
ZA14	0.0900865	0.0275227	0.0217098	0.136384	0.0933755	0.251469	0.0413396	0.000382887	0	0	0.0208697	0.568329
ZA15	0.0359659	0.0170552	0	0.111373	0.0408914	0.152264	0.0738047	0.00375737	0.182361	0	0.0352353	0.499556
ZA16	0.0234896	0.0436139	0.00417488	0.0383987	0.0470376	0.0896112	0.0298577	0.100648	0	0.0229334	0.0110446	0.678801
ZA17	0.00879511	0.00574917	0.0451871	0.0620239	0.00810404	0.115315	0.128571	0.231055	0.0585831	0	0.10412	0.347812
ZA18	0.0478762	0.0264081	0.0498379	0.0652167	0.0497918	0.164846	0.0347295	0.182474	0	0.0152784	0.0317665	0.496621
