# Supplementary material for: Immune Characteristic Genes and Neutrophil Immune Transformation Studies in Severe COVID-19
Source: Microorganisms. 2024 Apr 4;12(4):737. doi: 10.3390/microorganisms12040737 (PMC11052247; doi:10.3390/microorganisms12040737)
Supplement: Supplementary file 1 [file microorganisms-12-00737-s001.zip › microorganisms-2925187-supplementary/Supplementary File/Table S8 List of marker genes for cell types.xlsx]

## Sheet: Sheet1
Major cell type	Marker genes
Alveolar Macrophage	FABP4, PPARG, SCD, CES1, RBP4, ALDH2, CD68, LYZ, CD163
Macrophage	CD14, FCGR3A, CD68, CD163
Monocyte	FCN1, LILRB2, LILRA5, CD300E, CD14
Neutrophil	FCGR3B, HCAR2, HCAR3, CSF3R, PI3
Plasma cell	JCHAIN, IGHG1, IGHA1, IGHG3, IGHG4, MZB1, DERL3
B cell	CD79A, CD79B, MS4A1, CD19, BANK1, FCRL5
CD4+T cell	CD3D, CD3E, TRAC, CD4, IL7R, CD40LG
CD8+T cell	CD3D, CD3E, TRAC, CD8A, CD8B, CD8B2
NK cell	NCAM1, NCR1, NCR2, FGFBP2, KLRD1
pDC (plasma Dendritic cell)	LILRA4, TCF4, IRF7, CLIC3
cDC (conventional Dendritic cell)	CLEC9A, XCR1, WDFY4, CPVL, CD1C, CD1A, CLEC10A
Epithelial cell	CAPS, TPPP3, KRT13, KRT4, KRT8, KRT18, KRT19
Neutrophil	Marker genes
Neutrophil CD63+	CD63, CTSD, CXCR4, VEGFA, CTSA, OTOA, TBC1D2
Neutrophil CD74+	CTSL, CD74, HLA-DRA, CTSB, APOE, C1QC
Neutrophil MT	MT-ND2, MT-ATP6, MT-ND1, MT-ND4, MT-ND5, MT-ND6, MT-CYB, MT-CO2, MT-CO3, MT-ND3, MT-CO1, MT-ND4L, MT-ATP8
Neutrophil HSP+	DNAJB1, HSPE1, HSP90AA1, HSP90AB1, HSPA1A, HSPA1B, HSPH1
Neutrophil CCL4+	CCL4, CCL3, CCL4L2, CCL3L1, TNFAIP6
Neutrophil S100+	S100A12, S100A9, S100A8, S100A4, IFITM1, IFITM2, MNDA
