# Supplementary material for: Immune Characteristic Genes and Neutrophil Immune Transformation Studies in Severe COVID-19
Source: Microorganisms. 2024 Apr 4;12(4):737. doi: 10.3390/microorganisms12040737 (PMC11052247; doi:10.3390/microorganisms12040737)
Supplement: Supplementary file 1 [file microorganisms-12-00737-s001.zip › microorganisms-2925187-supplementary/Supplementary File/Table S9 GO and KEGG pathways in neutrophil subtypes.xlsx]

## Sheet: KEGG.Neutrophil_CD74+
PathwayID	PathwayName	Count	Size	Percent	Pvalue	FDR	GeneSymbol
path:hsa03010	Ribosome	58	134	0.43	3.7463e-90	8.12947e-88	RPL36 RPLP2 RPS8 RPS13 RPS24 RPL10 RPL12 RPL39 RPL11 RPS12 RPL13 RPS23 RPL22 RPL32 RPL8 RPS21 RPL35A RPS15 RPL29 RPL35 RPL18A RPLP1 RPS26 RPS19 RPL6 RPL23A RPL14 RPL19 RPL37A RPL41 RPS15A RPS27 RPS7 RPS14 RPS3A RPL18 RPS29 RPL21 RPL34 RPL15 RPL30 RPS3 RPS28 RPS2 RPL7A RPL9 RPS25 RPL38 RPS27A RPL37 RPL28 RPS16 RPL36AL UBA52 RPL24 RPS11 FAU RPS9
path:hsa05171	Coronavirus disease - COVID-19	61	226	0.27	1.67757e-79	1.82016e-77	RPL36 RPLP2 RPS8 RPS13 RPS24 RPL10 RPL12 RPL39 RPL11 RPS12 RPL13 RPS23 RPL22 RPL32 RPL8 RPS21 RPL35A RPS15 RPL29 RPL35 RPL18A RPLP1 RPS26 RPS19 RPL6 RPL23A RPL14 RPL19 RPL37A RPL41 RPS15A RPS27 RPS7 RPS14 CCL2 RPS3A RPL18 RPS29 RPL21 RPL34 RPL15 RPL30 RPS3 RPS28 RPS2 RPL7A RPL9 RPS25 RPL38 RPS27A RPL37 CXCL10 RPL28 RPS16 RPL36AL UBA52 RPL24 RPS11 FAU JUN RPS9
path:hsa05132	Salmonella infection	14	246	0.057	2.05628e-09	1.48738e-07	S100A10 ANXA2 RPS3 TUBA1B PFN1 RAC1 GAPDH HSP90AB1 ACTB HSP90AA1 ARPC2 JUN CDC42 ACTG1
path:hsa05012	Parkinson disease	13	220	0.059	4.1906e-09	2.2734e-07	CALM1 TUBA1B COX4I1 RPS27A COX8A UBA52 COX7A2 COX6B1 COX5B NDUFA1 UBB PSMB3 UBC
path:hsa04612	Antigen processing and presentation	8	69	0.12	5.27391e-09	2.28888e-07	CTSL CTSB HLA-DRB1 HLA-DRA CD74 HSP90AB1 PSME2 HSP90AA1
path:hsa05418	Fluid shear stress and atherosclerosis	10	136	0.074	1.72585e-08	6.24182e-07	CTSL CALM1 CCL2 RAC1 HSP90AB1 ACTB GSTO1 HSP90AA1 JUN ACTG1
path:hsa04932	Non-alcoholic fatty liver disease	10	149	0.067	4.45926e-08	1.38237e-06	COX4I1 RAC1 COX8A COX7A2 COX6B1 COX5B NDUFA1 JUN CDC42 TGFB1
path:hsa05130	Pathogenic Escherichia coli infection	11	194	0.057	7.63717e-08	1.94627e-06	RPS3 TUBA1B RAC1 GAPDH ACTB ARPC2 JUN CDC42 ACTG1 TMBIM6 PTPN6
path:hsa05131	Shigellosis	12	237	0.051	8.84871e-08	1.94627e-06	PFN1 RAC1 RPS27A UBA52 ACTB CD44 ARPC2 JUN CDC42 ACTG1 UBB UBC
path:hsa05205	Proteoglycans in cancer	11	198	0.056	9.5517e-08	1.94627e-06	CTSL RAC1 ACTB DDX5 CD44 GRB2 CDC42 ACTG1 CDKN1A PTPN6 TGFB1
path:hsa05211	Renal cell carcinoma	7	69	0.1	9.86587e-08	1.94627e-06	ELOB RAC1 GRB2 JUN CDC42 CDKN1A TGFB1
path:hsa00190	Oxidative phosphorylation	8	103	0.078	1.83882e-07	3.3252e-06	COX4I1 COX8A COX7A2 COX6B1 COX5B COX17 NDUFA1 TCIRG1
path:hsa05014	Amyotrophic lateral sclerosis	13	328	0.04	6.01015e-07	1.00323e-05	TUBA1B PFN1 COX4I1 RAC1 COX8A ACTB COX7A2 COX6B1 COX5B NDUFA1 ACTG1 HNRNPA2B1 PSMB3
path:hsa05323	Rheumatoid arthritis	7	88	0.08	6.64189e-07	1.02949e-05	CTSL CCL2 HLA-DRB1 HLA-DRA TCIRG1 JUN TGFB1
path:hsa04714	Thermogenesis	10	202	0.05	9.63838e-07	1.39435e-05	COX4I1 COX8A ACTB COX7A2 COX6B1 COX5B COX17 NDUFA1 GRB2 ACTG1
path:hsa05415	Diabetic cardiomyopathy	9	176	0.051	2.0777e-06	2.81788e-05	COX4I1 RAC1 COX8A GAPDH COX7A2 COX6B1 COX5B NDUFA1 TGFB1
path:hsa05140	Leishmaniasis	6	73	0.082	2.36017e-06	3.01269e-05	EEF1A1 HLA-DRB1 HLA-DRA JUN PTPN6 TGFB1
path:hsa04145	Phagosome	8	146	0.055	3.499e-06	4.01127e-05	CTSL TUBA1B RAC1 HLA-DRB1 HLA-DRA ACTB TCIRG1 ACTG1
path:hsa05022	Pathways of neurodegeneration - multiple diseases	14	438	0.032	3.65748e-06	4.01127e-05	CALM1 TUBA1B COX4I1 RAC1 RPS27A COX8A UBA52 COX7A2 COX6B1 COX5B NDUFA1 UBB PSMB3 UBC
path:hsa04260	Cardiac muscle contraction	6	78	0.077	3.69702e-06	4.01127e-05	COX4I1 COX8A COX7A2 COX6B1 COX5B TPM4
path:hsa05167	Kaposi sarcoma-associated herpesvirus infection	9	191	0.047	4.32407e-06	4.46821e-05	CALM1 RAC1 RPS27A UBA52 JUN CDKN1A UBB GNG5 UBC
path:hsa05416	Viral myocarditis	5	57	0.088	7.37111e-06	7.27059e-05	RAC1 HLA-DRB1 HLA-DRA ACTB ACTG1
path:hsa04530	Tight junction	8	165	0.048	9.48511e-06	8.949e-05	TUBA1B RAC1 ACTB ARPC2 JUN CDC42 MYL6 ACTG1
path:hsa04210	Apoptosis	7	133	0.053	1.47947e-05	0.000133769	CTSL CTSB TUBA1B ACTB CTSC JUN ACTG1
path:hsa05135	Yersinia infection	7	135	0.052	1.64939e-05	0.000143167	CCL2 RAC1 ACTB ARPC2 JUN CDC42 ACTG1
path:hsa04137	Mitophagy - animal	5	67	0.075	1.89386e-05	0.000158064	RPS27A UBA52 JUN UBB UBC
path:hsa04659	Th17 cell differentiation	6	105	0.057	2.64393e-05	0.000204991	HLA-DRB1 HLA-DRA HSP90AB1 HSP90AA1 JUN TGFB1
path:hsa04520	Adherens junction	5	71	0.07	2.64505e-05	0.000204991	RAC1 ACTB CDC42 ACTG1 PTPN6
path:hsa05020	Prion disease	9	243	0.037	3.50845e-05	0.000262529	TUBA1B COX4I1 RAC1 COX8A COX7A2 COX6B1 COX5B NDUFA1 PSMB3
path:hsa05169	Epstein-Barr virus infection	8	198	0.04	4.03236e-05	0.000291674	VIM RAC1 HLA-DRB1 CXCL10 HLA-DRA CD44 JUN CDKN1A
path:hsa05100	Bacterial invasion of epithelial cells	5	77	0.065	4.20396e-05	0.000294277	RAC1 ACTB ARPC2 CDC42 ACTG1
path:hsa05210	Colorectal cancer	5	86	0.058	7.84262e-05	0.000531828	RAC1 GRB2 JUN CDKN1A TGFB1
path:hsa04142	Lysosome	6	128	0.047	9.37277e-05	0.000616331	CTSL SLC11A1 CTSB CTSC TCIRG1 PSAP
path:hsa05010	Alzheimer disease	10	336	0.03	0.00011275	0.000708077	CALM1 TUBA1B COX4I1 COX8A GAPDH COX7A2 COX6B1 COX5B NDUFA1 PSMB3
path:hsa04657	IL-17 signaling pathway	5	92	0.054	0.000114206	0.000708077	CCL2 CXCL10 HSP90AB1 HSP90AA1 JUN
path:hsa05321	Inflammatory bowel disease	4	63	0.063	0.000171701	0.00103275	HLA-DRB1 HLA-DRA JUN TGFB1
path:hsa04062	Chemokine signaling pathway	7	189	0.037	0.000177814	0.00103275	CCL2 RAC1 CXCL10 CCL8 GRB2 CDC42 GNG5
path:hsa04933	AGE-RAGE signaling pathway in diabetic complications	5	100	0.05	0.000180851	0.00103275	CCL2 RAC1 JUN CDC42 TGFB1
path:hsa04921	Oxytocin signaling pathway	6	149	0.04	0.000240671	0.00133912	CALM1 ACTB JUN MYL6 ACTG1 CDKN1A
path:hsa05120	Epithelial cell signaling in Helicobacter pylori infection	4	69	0.058	0.000263835	0.0014313	RAC1 TCIRG1 JUN CDC42
path:hsa04810	Regulation of actin cytoskeleton	7	213	0.033	0.000398569	0.00205927	PFN1 RAC1 ACTB ARPC2 CDC42 ACTG1 CFL1
path:hsa05417	Lipid and atherosclerosis	7	213	0.033	0.000398569	0.00205927	CALM1 CCL2 RAC1 HSP90AB1 HSP90AA1 JUN CDC42
path:hsa05212	Pancreatic cancer	4	76	0.053	0.000414078	0.0020685	RAC1 CDC42 CDKN1A TGFB1
path:hsa05200	Pathways in cancer	12	524	0.023	0.000419419	0.0020685	CALM1 ELOB RAC1 HSP90AB1 GSTO1 HSP90AA1 GRB2 JUN CDC42 CDKN1A TGFB1 GNG5
path:hsa05225	Hepatocellular carcinoma	6	164	0.037	0.000430637	0.00207663	ACTB GSTO1 GRB2 ACTG1 CDKN1A TGFB1
path:hsa05016	Huntington disease	8	272	0.029	0.000440661	0.00207877	TUBA1B COX4I1 COX8A COX7A2 COX6B1 COX5B NDUFA1 PSMB3
path:hsa04722	Neurotrophin signaling pathway	5	119	0.042	0.000462994	0.00213765	CALM1 RAC1 GRB2 JUN CDC42
path:hsa04662	B cell receptor signaling pathway	4	79	0.051	0.000495211	0.00220338	RAC1 GRB2 JUN PTPN6
path:hsa05164	Influenza A	6	168	0.036	0.000497538	0.00220338	CCL2 HLA-DRB1 CXCL10 HLA-DRA ACTB ACTG1
path:hsa03050	Proteasome	3	46	0.065	0.000556149	0.00236636	POMP PSME2 PSMB3
path:hsa04672	Intestinal immune network for IgA production	3	46	0.065	0.000556149	0.00236636	HLA-DRB1 HLA-DRA TGFB1
path:hsa05152	Tuberculosis	6	175	0.034	0.000634362	0.00264724	CALM1 HLA-DRB1 HLA-DRA CD74 TCIRG1 TGFB1
path:hsa05110	Vibrio cholerae infection	3	50	0.06	0.000765061	0.00313242	ACTB TCIRG1 ACTG1
path:hsa04915	Estrogen signaling pathway	5	132	0.038	0.000800193	0.00319643	CALM1 HSP90AB1 HSP90AA1 GRB2 JUN
path:hsa05410	Hypertrophic cardiomyopathy	4	88	0.045	0.000811111	0.00319643	ACTB TPM4 ACTG1 TGFB1
path:hsa00480	Glutathione metabolism	3	51	0.059	0.000824884	0.00319643	LAP3 GPX4 GSTO1
path:hsa04912	GnRH signaling pathway	4	92	0.043	0.00099166	0.00377314	CALM1 GRB2 JUN CDC42
path:hsa04120	Ubiquitin mediated proteolysis	5	138	0.036	0.00100849	0.00377314	ELOB RPS27A UBA52 UBB UBC
path:hsa05414	Dilated cardiomyopathy	4	93	0.043	0.00104111	0.00382917	ACTB TPM4 ACTG1 TGFB1
path:hsa04666	Fc gamma R-mediated phagocytosis	4	96	0.042	0.00120049	0.00433108	RAC1 ARPC2 CDC42 CFL1
path:hsa05203	Viral carcinogenesis	6	196	0.031	0.00123087	0.00433108	RAC1 YWHAB GRB2 JUN CDC42 CDKN1A
path:hsa05310	Asthma	2	26	0.077	0.00124636	0.00433108	HLA-DRB1 HLA-DRA
path:hsa05215	Prostate cancer	4	97	0.041	0.00125741	0.00433108	HSP90AB1 HSP90AA1 GRB2 CDKN1A
path:hsa04510	Focal adhesion	6	199	0.03	0.00134341	0.004555	RAC1 ACTB GRB2 JUN CDC42 ACTG1
path:hsa04370	VEGF signaling pathway	3	59	0.051	0.00142751	0.00476569	HSPB1 RAC1 CDC42
path:hsa04015	Rap1 signaling pathway	6	207	0.029	0.00168314	0.00546792	CALM1 PFN1 RAC1 ACTB CDC42 ACTG1
path:hsa04390	Hippo signaling pathway	5	153	0.033	0.00171179	0.00546792	ACTB YWHAB ACTG1 MOB1A TGFB1
path:hsa04660	T cell receptor signaling pathway	4	104	0.038	0.00171345	0.00546792	GRB2 JUN CDC42 PTPN6
path:hsa05170	Human immunodeficiency virus 1 infection	6	209	0.029	0.00177769	0.00559071	CALM1 ELOB RAC1 JUN CFL1 GNG5
path:hsa04066	HIF-1 signaling pathway	4	108	0.037	0.00202295	0.00627114	TIMP1 ELOB GAPDH CDKN1A
path:hsa05161	Hepatitis B	5	160	0.031	0.00214535	0.00646585	YWHAB GRB2 JUN CDKN1A TGFB1
path:hsa05206	MicroRNAs in cancer	5	160	0.031	0.00214535	0.00646585	VIM CD44 GRB2 CDKN1A ZEB2
path:hsa04151	PI3K-Akt signaling pathway	8	343	0.023	0.00222898	0.00662587	RAC1 HSP90AB1 HSP90AA1 YWHAB SGK1 GRB2 CDKN1A GNG5
path:hsa05163	Human cytomegalovirus infection	6	221	0.027	0.00243481	0.00713198	CALM1 CCL2 RAC1 GRB2 CDKN1A GNG5
path:hsa04670	Leukocyte transendothelial migration	4	113	0.035	0.00246497	0.00713198	RAC1 ACTB CDC42 ACTG1
path:hsa04621	NOD-like receptor signaling pathway	5	168	0.03	0.00273712	0.0078152	CCL2 CTSB HSP90AB1 HSP90AA1 JUN
path:hsa04010	MAPK signaling pathway	7	289	0.024	0.00280584	0.00790737	HSPB1 RAC1 DUSP6 GRB2 JUN CDC42 TGFB1
path:hsa05330	Allograft rejection	2	35	0.057	0.0029717	0.00826742	HLA-DRB1 HLA-DRA
path:hsa04971	Gastric acid secretion	3	74	0.041	0.00328036	0.00901061	CALM1 ACTB ACTG1
path:hsa05214	Glioma	3	75	0.04	0.00344323	0.00933976	CALM1 GRB2 CDKN1A
path:hsa05133	Pertussis	3	76	0.039	0.00361152	0.00955732	CALM1 JUN CFL1
path:hsa05220	Chronic myeloid leukemia	3	76	0.039	0.00361152	0.00955732	GRB2 CDKN1A TGFB1
path:hsa05332	Graft-versus-host disease	2	38	0.053	0.00376176	0.00983398	HLA-DRB1 HLA-DRA
path:hsa04380	Osteoclast differentiation	4	125	0.032	0.0038067	0.00983398	RAC1 GRB2 JUN TGFB1
path:hsa04926	Relaxin signaling pathway	4	128	0.031	0.00421059	0.0107494	GRB2 JUN TGFB1 GNG5
path:hsa04068	FoxO signaling pathway	4	129	0.031	0.00435177	0.0108575	SGK1 GRB2 CDKN1A TGFB1
path:hsa04940	Type I diabetes mellitus	2	40	0.05	0.00435301	0.0108575	HLA-DRB1 HLA-DRA
path:hsa05219	Bladder cancer	2	41	0.049	0.00466854	0.0115122	TYMP CDKN1A
path:hsa05207	Chemical carcinogenesis - receptor activation	5	189	0.026	0.00486979	0.0118735	HSP90AB1 GSTO1 HSP90AA1 GRB2 JUN
path:hsa04012	ErbB signaling pathway	3	85	0.035	0.00538351	0.0129802	GRB2 JUN CDKN1A
path:hsa04658	Th1 and Th2 cell differentiation	3	90	0.033	0.00658213	0.0156958	HLA-DRB1 HLA-DRA JUN
path:hsa04970	Salivary secretion	3	91	0.033	0.00684136	0.0161367	CST3 CALM1 LYZ
path:hsa05320	Autoimmune thyroid disease	2	48	0.042	0.00726329	0.0169477	HLA-DRB1 HLA-DRA
path:hsa04640	Hematopoietic cell lineage	3	94	0.032	0.00765933	0.0176816	HLA-DRB1 HLA-DRA CD44
path:hsa05144	Malaria	2	50	0.04	0.00813285	0.0185771	CCL2 TGFB1
path:hsa01522	Endocrine resistance	3	96	0.031	0.00823892	0.0186234	GRB2 JUN CDKN1A
path:hsa00910	Nitrogen metabolism	1	17	0.059	0.00847913	0.0187172	GLUL
path:hsa04061	Viral protein interaction with cytokine and cytokine receptor	3	97	0.031	0.0085392	0.0187172	CCL2 CXCL10 CCL8
path:hsa05231	Choline metabolism in cancer	3	97	0.031	0.0085392	0.0187172	RAC1 GRB2 JUN
path:hsa05166	Human T-cell leukemia virus 1 infection	5	217	0.023	0.00935096	0.0202916	HLA-DRB1 HLA-DRA JUN CDKN1A TGFB1
path:hsa04217	Necroptosis	4	156	0.026	0.00956491	0.0203489	HSP90AB1 HMGB1 HSP90AA1 GLUL
path:hsa05160	Hepatitis C	4	156	0.026	0.00956491	0.0203489	CXCL10 YWHAB GRB2 CDKN1A
path:hsa04620	Toll-like receptor signaling pathway	3	101	0.03	0.00981173	0.0204726	RAC1 CXCL10 JUN
path:hsa05142	Chagas disease	3	101	0.03	0.00981173	0.0204726	CCL2 JUN TGFB1
path:hsa04928	Parathyroid hormone synthesis, secretion and action	3	104	0.029	0.0108428	0.0224085	MAFB NACA CDKN1A
path:hsa04014	Ras signaling pathway	5	227	0.022	0.0114999	0.0235422	CALM1 RAC1 GRB2 CDC42 GNG5
path:hsa05213	Endometrial cancer	2	58	0.034	0.0122058	0.0247538	GRB2 CDKN1A
path:hsa00220	Arginine biosynthesis	1	21	0.048	0.0128136	0.0257458	GLUL
path:hsa05145	Toxoplasmosis	3	110	0.027	0.0131092	0.0260981	HLA-DRB1 HLA-DRA TGFB1
path:hsa04668	TNF signaling pathway	3	112	0.027	0.0139266	0.0274734	CCL2 CXCL10 JUN
path:hsa04613	Neutrophil extracellular trap formation	4	175	0.023	0.0151239	0.0295665	RAC1 ACTB HMGB1 ACTG1
path:hsa04924	Renin secretion	2	66	0.03	0.0172591	0.0334395	CALM1 CTSB
path:hsa04664	Fc epsilon RI signaling pathway	2	67	0.03	0.017961	0.0341889	RAC1 GRB2
path:hsa05221	Acute myeloid leukemia	2	67	0.03	0.017961	0.0341889	DUSP6 GRB2
path:hsa04650	Natural killer cell mediated cytotoxicity	3	122	0.025	0.0184969	0.0349028	RAC1 GRB2 PTPN6
path:hsa05031	Amphetamine addiction	2	68	0.029	0.0186787	0.0349421	CALM1 JUN
path:hsa04744	Phototransduction	1	26	0.038	0.0193049	0.0355014	CALM1
path:hsa04966	Collecting duct acid secretion	1	26	0.038	0.0193049	0.0355014	TCIRG1
path:hsa04110	Cell cycle	3	124	0.024	0.0195099	0.0355769	YWHAB CDKN1A TGFB1
path:hsa01524	Platinum drug resistance	2	71	0.028	0.0209261	0.0378414	GSTO1 CDKN1A
path:hsa05223	Non-small cell lung cancer	2	72	0.028	0.0217068	0.0389287	GRB2 CDKN1A
path:hsa04392	Hippo signaling pathway - multiple species	1	28	0.036	0.0222136	0.0395111	MOB1A
path:hsa00983	Drug metabolism - other enzymes	2	74	0.027	0.0233155	0.0408021	TYMP GSTO1
path:hsa01230	Biosynthesis of amino acids	2	74	0.027	0.0233155	0.0408021	GAPDH GLUL
path:hsa05412	Arrhythmogenic right ventricular cardiomyopathy	2	75	0.027	0.0241435	0.0419131	ACTB ACTG1
path:hsa00630	Glyoxylate and dicarboxylate metabolism	1	30	0.033	0.0252911	0.0435569	GLUL
path:hsa04140	Autophagy - animal	3	136	0.022	0.0263041	0.0449448	CTSL CTSB HMGB1
path:hsa05150	Staphylococcus aureus infection	2	78	0.026	0.0267221	0.0453023	HLA-DRB1 HLA-DRA
path:hsa03410	Base excision repair	1	33	0.03	0.0302099	0.0504273	HMGB1
path:hsa04130	SNARE interactions in vesicular transport	1	33	0.03	0.0302099	0.0504273	VAMP5
path:hsa04540	Gap junction	2	83	0.024	0.031334	0.0518354	TUBA1B GRB2
path:hsa05224	Breast cancer	3	144	0.021	0.0315312	0.0518354	GRB2 JUN CDKN1A
path:hsa05226	Gastric cancer	3	146	0.021	0.0329266	0.0537223	GRB2 CDKN1A TGFB1
path:hsa04727	GABAergic synapse	2	85	0.024	0.0332882	0.053907	GLUL GNG5
path:hsa00250	Alanine, aspartate and glutamate metabolism	1	36	0.028	0.0354738	0.0570208	GLUL
path:hsa04960	Aldosterone-regulated sodium reabsorption	1	37	0.027	0.0373017	0.0587826	SGK1
path:hsa05216	Thyroid cancer	1	37	0.027	0.0373017	0.0587826	CDKN1A
path:hsa05235	PD-L1 expression and PD-1 checkpoint pathway in cancer	2	89	0.022	0.0373825	0.0587826	JUN PTPN6
path:hsa04218	Cellular senescence	3	155	0.019	0.0396482	0.0618968	CALM1 CDKN1A TGFB1
path:hsa04630	JAK-STAT signaling pathway	3	156	0.019	0.0404399	0.0626818	GRB2 CDKN1A PTPN6
path:hsa00513	Various types of N-glycan biosynthesis	1	39	0.026	0.0410631	0.0631964	MGAT1
path:hsa04713	Circadian entrainment	2	93	0.022	0.0417225	0.0633132	CALM1 GNG5
path:hsa04914	Progesterone-mediated oocyte maturation	2	93	0.022	0.0417225	0.0633132	HSP90AB1 HSP90AA1
path:hsa04216	Ferroptosis	1	40	0.025	0.0429952	0.0647914	GPX4

## Sheet: KEGG.Neutrophil_CD63+
PathwayID	PathwayName	Count	Size	Percent	Pvalue	FDR	GeneSymbol
path:hsa04142	Lysosome	14	128	0.11	9.15068e-14	1.86674e-11	CTSD ATP6V0C CD63 ASAH1 PSAP NPC2 CTSA ATP6V0B ATP6V0D1 LITAF TPP1 IGF2R CD68 CTSB
path:hsa05323	Rheumatoid arthritis	12	88	0.14	2.04849e-13	2.08946e-11	ATP6V0C CXCL8 VEGFA ATP6V1F ATP6V0E1 ATP6V0B CXCL2 ATP6V1G1 JUN ATP6V0D1 ATP6V1B2 FOS
path:hsa05120	Epithelial cell signaling in Helicobacter pylori infection	10	69	0.14	6.4913e-12	4.41408e-10	ATP6V0C CXCL8 ATP6V1F ATP6V0E1 ATP6V0B CXCL2 ATP6V1G1 JUN ATP6V0D1 ATP6V1B2
path:hsa05418	Fluid shear stress and atherosclerosis	12	136	0.088	5.96391e-11	3.04159e-09	SQSTM1 VEGFA JUN NCF2 TXN HMOX1 GSTO1 RHOA KLF2 DUSP1 FOS RAC2
path:hsa04721	Synaptic vesicle cycle	9	74	0.12	3.31731e-10	1.35346e-08	ATP6V0C ATP6V1F ATP6V0E1 ATP6V0B ATP6V1G1 ATP6V0D1 ATP6V1B2 NAPA STX3
path:hsa05131	Shigellosis	14	237	0.059	6.74162e-10	2.14397e-08	SQSTM1 CXCL8 GABARAPL2 GABARAP UBC JUN RRAGC CAST RHOA HCLS1 ARPC5 CASP1 CD44 MYL12B
path:hsa04216	Ferroptosis	7	40	0.18	7.89149e-10	2.14397e-08	FTH1 FTL SLC3A2 MAP1LC3B HMOX1 PCBP1 GPX4
path:hsa04621	NOD-like receptor signaling pathway	12	168	0.071	8.40773e-10	2.14397e-08	CXCL8 GABARAPL2 GABARAP ERBIN CXCL2 JUN TXN RHOA CARD17 TANK CTSB CASP1
path:hsa04966	Collecting duct acid secretion	6	26	0.23	9.75701e-10	2.21159e-08	ATP6V0C ATP6V1F ATP6V0E1 ATP6V1G1 ATP6V0D1 ATP6V1B2
path:hsa05152	Tuberculosis	12	175	0.069	1.39009e-09	2.83578e-08	CTSD ATP6V0C FCER1G ATP6V0B ATP6V0D1 RAB7A CEBPB RHOA IRAK2 LSP1 BID ITGAX
path:hsa05110	Vibrio cholerae infection	7	50	0.14	5.15291e-09	9.55631e-08	ATP6V0C ATP6V1F ATP6V0E1 ATP6V0B ATP6V1G1 ATP6V0D1 ATP6V1B2
path:hsa04145	Phagosome	10	146	0.068	2.31302e-08	3.93213e-07	ATP6V0C ATP6V1F ATP6V0E1 ATP6V0B ATP6V1G1 ATP6V0D1 NCF2 RAB7A HLA-A ATP6V1B2
path:hsa05167	Kaposi sarcoma-associated herpesvirus infection	11	191	0.058	3.9909e-08	6.26264e-07	CXCL8 GABARAPL2 VEGFA GABARAP UBC CXCL2 JUN HLA-A BID CDKN1A FOS
path:hsa04140	Autophagy - animal	9	136	0.066	1.29176e-07	1.88228e-06	CTSD SQSTM1 GABARAPL2 GABARAP RAB7A RRAGC RAB1A TANK CTSB
path:hsa05210	Colorectal cancer	7	86	0.081	4.00449e-07	5.44611e-06	RALGDS JUN RHOA GADD45B CDKN1A FOS RAC2
path:hsa05132	Salmonella infection	11	246	0.045	6.20806e-07	7.91528e-06	CXCL8 FLNA JUN TXN RAB7A RHOA FOS ARPC5 CASP1 ARL8B MYL12B
path:hsa04137	Mitophagy - animal	6	67	0.09	9.83462e-07	1.18015e-05	SQSTM1 GABARAPL2 GABARAP UBC JUN RAB7A
path:hsa05417	Lipid and atherosclerosis	10	213	0.047	1.06022e-06	1.20158e-05	CXCL8 CXCL2 DDIT3 JUN NCF2 RHOA BID FOS TANK CASP1
path:hsa00190	Oxidative phosphorylation	7	103	0.068	1.60207e-06	1.72012e-05	ATP6V0C ATP6V1F ATP6V0E1 ATP6V0B ATP6V1G1 ATP6V0D1 ATP6V1B2
path:hsa04071	Sphingolipid signaling pathway	7	119	0.059	4.74994e-06	4.84494e-05	CTSD ASAH1 FCER1G NSMAF RHOA BID RAC2
path:hsa05206	MicroRNAs in cancer	8	160	0.05	5.20886e-06	5.06004e-05	VEGFA PLAU HMOX1 MARCKS RHOA CDKN1A ZEB2 CD44
path:hsa04210	Apoptosis	7	133	0.053	1.08105e-05	9.84055e-05	CTSD DDIT3 JUN GADD45B BID FOS CTSB
path:hsa05165	Human papillomavirus infection	11	327	0.034	1.16919e-05	9.84055e-05	ATP6V0C VEGFA ATP6V1F ATP6V0E1 ATP6V0B ATP6V1G1 HES4 ATP6V0D1 HLA-A ATP6V1B2 CDKN1A
path:hsa04061	Viral protein interaction with cytokine and cytokine receptor	6	97	0.062	1.1918e-05	9.84055e-05	CXCL8 CXCR4 CXCL2 TNFSF14 TNFRSF1B TNFRSF14
path:hsa05135	Yersinia infection	7	135	0.052	1.20595e-05	9.84055e-05	CXCL8 JUN RHOA FOS ARPC5 RAC2 CASP1
path:hsa05130	Pathogenic Escherichia coli infection	8	194	0.041	2.44713e-05	0.000192006	CXCL8 JUN RHOA RAB1A HCLS1 FOS ARPC5 CASP1
path:hsa05205	Proteoglycans in cancer	8	198	0.04	2.87393e-05	0.0002084	CD63 VEGFA PLAU FLNA RHOA HCLS1 CDKN1A CD44
path:hsa04150	mTOR signaling pathway	7	153	0.046	2.98659e-05	0.0002084	ATP6V1F SGK1 SLC3A2 ATP6V1G1 RRAGC RHOA ATP6V1B2
path:hsa05133	Pertussis	5	76	0.066	3.06471e-05	0.0002084	CXCL8 JUN RHOA FOS CASP1
path:hsa05212	Pancreatic cancer	5	76	0.066	3.06471e-05	0.0002084	VEGFA RALGDS GADD45B CDKN1A RAC2
path:hsa04670	Leukocyte transendothelial migration	6	113	0.053	3.2245e-05	0.000212193	CXCR4 NCF2 RHOA VASP RAC2 MYL12B
path:hsa05163	Human cytomegalovirus infection	8	221	0.036	6.75519e-05	0.000430643	CXCL8 CXCR4 VEGFA HLA-A RHOA BID CDKN1A RAC2
path:hsa05200	Pathways in cancer	13	524	0.025	7.37408e-05	0.000450665	CXCL8 CXCR4 VEGFA RALGDS JUN HMOX1 GSTO1 RHOA GADD45B BID CDKN1A FOS RAC2
path:hsa04068	FoxO signaling pathway	6	129	0.047	7.51109e-05	0.000450665	GABARAPL2 GABARAP SGK1 KLF2 GADD45B CDKN1A
path:hsa05134	Legionellosis	4	57	0.07	8.68744e-05	0.000506354	CXCL8 CXCL2 RAB1A CASP1
path:hsa04657	IL-17 signaling pathway	5	92	0.054	9.01045e-05	0.000510592	CXCL8 CXCL2 JUN CEBPB FOS
path:hsa04010	MAPK signaling pathway	9	289	0.031	0.000103816	0.000572391	VEGFA FLNA MAP4K4 DDIT3 JUN GADD45B DUSP1 FOS RAC2
path:hsa04666	Fc gamma R-mediated phagocytosis	5	96	0.052	0.000114145	0.000612778	PLPP3 MARCKS VASP ARPC5 RAC2
path:hsa05231	Choline metabolism in cancer	5	97	0.052	0.000120886	0.000632327	PLPP3 RALGDS JUN FOS RAC2
path:hsa04064	NF-kappa B signaling pathway	5	101	0.05	0.000151072	0.000770467	CXCL8 PLAU CXCL2 TNFSF14 GADD45B
path:hsa04625	C-type lectin receptor signaling pathway	5	104	0.048	0.000177398	0.000882663	FCER1G JUN RHOA LSP1 CASP1
path:hsa05169	Epstein-Barr virus infection	7	198	0.035	0.00018189	0.000883466	JUN CIR1 HLA-A GADD45B BID CDKN1A CD44
path:hsa04510	Focal adhesion	7	199	0.035	0.000188256	0.000893121	VEGFA FLNA JUN RHOA VASP RAC2 MYL12B
path:hsa04218	Cellular senescence	6	155	0.039	0.000235484	0.00109179	SQSTM1 CXCL8 HLA-A GADD45B CDKN1A ZFP36L1
path:hsa04217	Necroptosis	6	156	0.038	0.000244934	0.00111037	SQSTM1 FTH1 FTL BID GLUL CASP1
path:hsa05170	Human immunodeficiency virus 1 infection	7	209	0.033	0.000262608	0.00115276	CXCR4 TNFRSF1B JUN HLA-A BID FOS RAC2
path:hsa04668	TNF signaling pathway	5	112	0.045	0.000265587	0.00115276	CXCL2 TNFRSF1B JUN CEBPB FOS
path:hsa05161	Hepatitis B	6	160	0.038	0.000285841	0.00120218	CXCL8 JUN YWHAZ BID CDKN1A FOS
path:hsa05014	Amyotrophic lateral sclerosis	9	328	0.027	0.000288759	0.00120218	SQSTM1 GABARAPL2 GABARAP DDIT3 TNFRSF1B RAB1A BID TANK CASP1
path:hsa04810	Regulation of actin cytoskeleton	7	213	0.033	0.00029839	0.00121023	CXCR4 RHOA ARPC5 ITGAX RAC2 TMSB4X MYL12B
path:hsa05219	Bladder cancer	3	41	0.073	0.000302558	0.00121023	CXCL8 VEGFA CDKN1A
path:hsa04530	Tight junction	6	165	0.036	0.000344515	0.00135156	JUN RHOA VASP HCLS1 ARPC5 MYL12B
path:hsa04650	Natural killer cell mediated cytotoxicity	5	122	0.041	0.000420637	0.00161906	FCER1G HLA-A BID CD48 RAC2
path:hsa05202	Transcriptional misregulation in cancer	6	178	0.034	0.000543137	0.00205185	CXCL8 PLAU DDIT3 CEBPB GADD45B CDKN1A
path:hsa00600	Sphingolipid metabolism	3	48	0.062	0.000556932	0.00206571	ASAH1 PSAP PLPP3
path:hsa05022	Pathways of neurodegeneration - multiple diseases	10	438	0.023	0.000740452	0.00269736	SQSTM1 GABARAPL2 GABARAP UBC PPIF DDIT3 TNFRSF1B RAB1A BID TANK
path:hsa04062	Chemokine signaling pathway	6	189	0.032	0.000774442	0.00277169	CXCL8 CXCR4 CXCL2 RHOA FGR RAC2
path:hsa04144	Endocytosis	7	249	0.028	0.000836257	0.00294132	CXCR4 ZFYVE16 RAB7A HLA-A RHOA IGF2R ARPC5
path:hsa05203	Viral carcinogenesis	6	196	0.031	0.000958144	0.0033129	JUN ATP6V0D1 HLA-A RHOA YWHAZ CDKN1A
path:hsa05416	Viral myocarditis	3	57	0.053	0.00107007	0.00361374	HLA-A BID RAC2
path:hsa04072	Phospholipase D signaling pathway	5	146	0.034	0.00108058	0.00361374	CXCL8 PLPP3 FCER1G RALGDS RHOA
path:hsa04932	Non-alcoholic fatty liver disease	5	149	0.034	0.00120002	0.00394387	CXCL8 DDIT3 JUN BID FOS
path:hsa04978	Mineral absorption	3	59	0.051	0.00121796	0.00394387	FTH1 FTL HMOX1
path:hsa04136	Autophagy - other	2	31	0.065	0.00184914	0.00589413	GABARAPL2 GABARAP
path:hsa04612	Antigen processing and presentation	3	69	0.043	0.00217664	0.0067278	IFI30 HLA-A CTSB
path:hsa05211	Renal cell carcinoma	3	69	0.043	0.00217664	0.0067278	VEGFA JUN CDKN1A
path:hsa01524	Platinum drug resistance	3	71	0.042	0.00241677	0.00735852	GSTO1 BID CDKN1A
path:hsa04115	p53 signaling pathway	3	72	0.042	0.00254341	0.00757239	GADD45B BID CDKN1A
path:hsa04611	Platelet activation	4	119	0.034	0.00256125	0.00757239	FCER1G RHOA VASP MYL12B
path:hsa05140	Leishmaniasis	3	73	0.041	0.00267453	0.00779434	JUN NCF2 FOS
path:hsa05216	Thyroid cancer	2	37	0.054	0.00308768	0.00887164	GADD45B CDKN1A
path:hsa04380	Osteoclast differentiation	4	125	0.032	0.00316735	0.00897416	SQSTM1 JUN NCF2 FOS
path:hsa05100	Bacterial invasion of epithelial cells	3	77	0.039	0.00324541	0.00906936	RHOA HCLS1 ARPC5
path:hsa04662	B cell receptor signaling pathway	3	79	0.038	0.00355976	0.00981339	JUN FOS RAC2
path:hsa04727	GABAergic synapse	3	85	0.035	0.00462559	0.0125816	GABARAPL2 GABARAP GLUL
path:hsa05224	Breast cancer	4	144	0.028	0.00576681	0.0154793	JUN GADD45B CDKN1A FOS
path:hsa00565	Ether lipid metabolism	2	47	0.043	0.00608352	0.0160092	PLPP3 LPCAT1
path:hsa04015	Rap1 signaling pathway	5	207	0.024	0.00612116	0.0160092	VEGFA RALGDS RHOA VASP RAC2
path:hsa04921	Oxytocin signaling pathway	4	149	0.027	0.00664522	0.0171598	JUN RHOA CDKN1A FOS
path:hsa04060	Cytokine-cytokine receptor interaction	6	281	0.021	0.00708938	0.0178811	CXCL8 CXCR4 CXCL2 TNFSF14 TNFRSF1B TNFRSF14
path:hsa01522	Endocrine resistance	3	96	0.031	0.00709983	0.0178811	JUN CDKN1A FOS
path:hsa00480	Glutathione metabolism	2	51	0.039	0.00763591	0.0189967	GSTO1 GPX4
path:hsa00910	Nitrogen metabolism	1	17	0.059	0.00780402	0.019181	GLUL
path:hsa05012	Parkinson disease	5	220	0.023	0.00815457	0.0196267	UBC PPIF DDIT3 TXN DUSP1
path:hsa04933	AGE-RAGE signaling pathway in diabetic complications	3	100	0.03	0.00818038	0.0196267	CXCL8 VEGFA JUN
path:hsa04620	Toll-like receptor signaling pathway	3	101	0.03	0.00846642	0.0196267	CXCL8 JUN FOS
path:hsa05142	Chagas disease	3	101	0.03	0.00846642	0.0196267	CXCL8 JUN FOS
path:hsa05146	Amoebiasis	3	101	0.03	0.00846642	0.0196267	CXCL8 CXCL2 RAB7A
path:hsa05171	Coronavirus disease - COVID-19	5	226	0.022	0.00924069	0.0209909	CXCL8 RPS28 JUN FOS CASP1
path:hsa04660	T cell receptor signaling pathway	3	104	0.029	0.00936359	0.0209909	JUN RHOA FOS
path:hsa04928	Parathyroid hormone synthesis, secretion and action	3	104	0.029	0.00936359	0.0209909	RHOA CDKN1A FOS
path:hsa05225	Hepatocellular carcinoma	4	164	0.024	0.00983689	0.0218122	HMOX1 GSTO1 GADD45B CDKN1A
path:hsa00561	Glycerolipid metabolism	2	57	0.035	0.0103666	0.0227396	PLPP3 MGLL
path:hsa04066	HIF-1 signaling pathway	3	108	0.028	0.010653	0.0231193	VEGFA HMOX1 CDKN1A
path:hsa05213	Endometrial cancer	2	58	0.034	0.0108697	0.0233413	GADD45B CDKN1A
path:hsa04370	VEGF signaling pathway	2	59	0.034	0.0113868	0.024197	VEGFA RAC2
path:hsa00220	Arginine biosynthesis	1	21	0.048	0.0118041	0.0245718	GLUL
path:hsa04614	Renin-angiotensin system	1	21	0.048	0.0118041	0.0245718	CTSA
path:hsa04613	Neutrophil extracellular trap formation	4	175	0.023	0.012758	0.0262892	PPIF NCF2 RAC2 CASP1
path:hsa05217	Basal cell carcinoma	2	62	0.032	0.0130221	0.0263576	GADD45B CDKN1A
path:hsa05415	Diabetic cardiomyopathy	4	176	0.023	0.0130496	0.0263576	CTSD PPIF NCF2 RAC2
path:hsa04360	Axon guidance	4	180	0.022	0.0142613	0.0285226	CXCR4 RHOA RAC2 MYL12B
path:hsa04722	Neurotrophin signaling pathway	3	119	0.025	0.0147735	0.0292601	JUN RHOA IRAK2
path:hsa04664	Fc epsilon RI signaling pathway	2	67	0.03	0.016031	0.0314454	FCER1G RAC2
path:hsa05031	Amphetamine addiction	2	68	0.029	0.0166757	0.0323985	JUN FOS
path:hsa04110	Cell cycle	3	124	0.024	0.0169371	0.0325959	GADD45B YWHAZ CDKN1A
path:hsa05207	Chemical carcinogenesis - receptor activation	4	189	0.021	0.0172589	0.0327433	VEGFA JUN GSTO1 FOS
path:hsa04622	RIG-I-like receptor signaling pathway	2	69	0.029	0.0173347	0.0327433	CXCL8 TANK
path:hsa05310	Asthma	1	26	0.038	0.0178042	0.0333216	FCER1G
path:hsa05218	Melanoma	2	70	0.029	0.0180082	0.033397	GADD45B CDKN1A
path:hsa04520	Adherens junction	2	71	0.028	0.018696	0.0342492	RHOA RAC2
path:hsa04926	Relaxin signaling pathway	3	128	0.023	0.0188035	0.0342492	VEGFA JUN FOS
path:hsa05223	Non-small cell lung cancer	2	72	0.028	0.0193983	0.0350199	GADD45B CDKN1A
path:hsa04915	Estrogen signaling pathway	3	132	0.023	0.0207927	0.0369795	CTSD JUN FOS
path:hsa01230	Biosynthesis of amino acids	2	74	0.027	0.0208463	0.0369795	TALDO1 GLUL
path:hsa05214	Glioma	2	75	0.027	0.0215919	0.037972	GADD45B CDKN1A
path:hsa05220	Chronic myeloid leukemia	2	76	0.026	0.022352	0.0389727	GADD45B CDKN1A
path:hsa04371	Apelin signaling pathway	3	136	0.022	0.0229067	0.0396014	GABARAPL2 GABARAP KLF2
path:hsa00030	Pentose phosphate pathway	1	30	0.033	0.0233461	0.0396884	TALDO1
path:hsa00630	Glyoxylate and dicarboxylate metabolism	1	30	0.033	0.0233461	0.0396884	GLUL
path:hsa04610	Complement and coagulation cascades	2	78	0.026	0.0239157	0.0401495	PLAU ITGAX
path:hsa05162	Measles	3	138	0.022	0.024011	0.0401495	JUN BID FOS
path:hsa04215	Apoptosis - multiple species	1	31	0.032	0.0248286	0.0409533	BID
path:hsa04024	cAMP signaling pathway	4	208	0.019	0.0248932	0.0409533	JUN RHOA FOS RAC2
path:hsa04130	SNARE interactions in vesicular transport	1	33	0.03	0.0279054	0.0455416	STX3
path:hsa05166	Human T-cell leukemia virus 1 infection	4	217	0.018	0.0291622	0.047215	JUN HLA-A CDKN1A FOS
path:hsa04012	ErbB signaling pathway	2	85	0.024	0.0298434	0.0479374	JUN CDKN1A
path:hsa05330	Allograft rejection	1	35	0.029	0.0311265	0.0496079	HLA-A
path:hsa01100	Metabolic pathways	17	1424	0.012	0.0324439	0.0513066	ATP6V0C ASAH1 PLPP3 MGLL ATP6V1F MGAT1 ATP6V0E1 ATP6V0B ATP6V1G1 ATP6V0D1 HMOX1 LPCAT1 GSTO1 ATP6V1B2 GPX4 TALDO1 GLUL
path:hsa00250	Alanine, aspartate and glutamate metabolism	1	36	0.028	0.0327897	0.0514546	GLUL
path:hsa05235	PD-L1 expression and PD-1 checkpoint pathway in cancer	2	89	0.022	0.0335468	0.0517626	JUN FOS
path:hsa04014	Ras signaling pathway	4	227	0.018	0.034419	0.0517626	VEGFA RALGDS RHOA RAC2
path:hsa04960	Aldosterone-regulated sodium reabsorption	1	37	0.027	0.0344869	0.0517626	SGK1
path:hsa04975	Fat digestion and absorption	1	37	0.027	0.0344869	0.0517626	PLPP3
path:hsa04350	TGF-beta signaling pathway	2	90	0.022	0.0345084	0.0517626	ZFYVE16 RHOA
path:hsa04658	Th1 and Th2 cell differentiation	2	90	0.022	0.0345084	0.0517626	JUN FOS
path:hsa05160	Hepatitis C	3	156	0.019	0.0353983	0.0527099	YWHAZ BID CDKN1A
path:hsa05332	Graft-versus-host disease	1	38	0.026	0.0362177	0.05353	HLA-A
path:hsa05222	Small cell lung cancer	2	92	0.022	0.0364739	0.05353	GADD45B CDKN1A
path:hsa00513	Various types of N-glycan biosynthesis	1	39	0.026	0.0379813	0.0549517	MGAT1
path:hsa00860	Porphyrin and chlorophyll metabolism	1	39	0.026	0.0379813	0.0549517	HMOX1
path:hsa00564	Glycerophospholipid metabolism	2	94	0.021	0.038496	0.0553041	PLPP3 LPCAT1
path:hsa04940	Type I diabetes mellitus	1	40	0.025	0.0397772	0.0563577	HLA-A
path:hsa04310	Wnt signaling pathway	3	162	0.019	0.0397819	0.0563577	JUN RHOA RAC2
path:hsa04022	cGMP-PKG signaling pathway	3	163	0.018	0.0405412	0.0570373	PPIF RHOA VASP
path:hsa05215	Prostate cancer	2	97	0.021	0.0416341	0.0581737	PLAU CDKN1A
path:hsa05020	Prion disease	4	243	0.016	0.043985	0.0610404	PPIF DDIT3 NCF2 RAC2
path:hsa05164	Influenza A	3	168	0.018	0.0444616	0.0612849	CXCL8 BID CASP1

## Sheet: KEGG.Neutrophil_MT
PathwayID	PathwayName	Count	Size	Percent	Pvalue	FDR	GeneSymbol
path:hsa04061	Viral protein interaction with cytokine and cytokine receptor	8	97	0.082	4.29094e-11	6.35059e-09	CCL4L2 CCL3L1 CCL4 CCL3 TNFRSF1B TNFSF14 TNFRSF14 IL2RG
path:hsa04064	NF-kappa B signaling pathway	7	101	0.069	1.97249e-09	1.45964e-07	CCL4L2 CCL4 PLAU NFKBIA TNFSF14 GADD45B ICAM1
path:hsa04060	Cytokine-cytokine receptor interaction	9	281	0.032	3.9505e-08	1.94891e-06	CCL4L2 CCL3L1 CCL4 CCL3 TNFRSF1B OSM TNFSF14 TNFRSF14 IL2RG
path:hsa05152	Tuberculosis	7	175	0.04	1.48215e-07	5.48396e-06	BID CLEC4E PLK3 CTSD ATP6V0D1 IRAK2 FCGR1A
path:hsa04142	Lysosome	6	128	0.047	2.77565e-07	8.21592e-06	PSAP CTSD TPP1 ATP6V0D1 ASAH1 CD63
path:hsa05323	Rheumatoid arthritis	5	88	0.057	5.65279e-07	1.39435e-05	CCL3L1 CCL3 ATP6V0D1 ICAM1 ATP6V1F
path:hsa05417	Lipid and atherosclerosis	7	213	0.033	6.63339e-07	1.40249e-05	CCL3L1 BID CCL3 SOD2 NFKBIA ICAM1 DDIT3
path:hsa05163	Human cytomegalovirus infection	7	221	0.032	8.76109e-07	1.6208e-05	CCL4L2 CCL3L1 CCL4 BID CCL3 NFKBIA CDKN1A
path:hsa04620	Toll-like receptor signaling pathway	5	101	0.05	1.27661e-06	2.09931e-05	CCL4L2 CCL3L1 CCL4 CCL3 NFKBIA
path:hsa05167	Kaposi sarcoma-associated herpesvirus infection	6	191	0.031	4.078e-06	6.03544e-05	BID NFKBIA GABARAPL2 CDKN1A ICAM1 ZFP36
path:hsa04068	FoxO signaling pathway	5	129	0.039	5.31504e-06	7.15114e-05	SOD2 PLK3 GABARAPL2 CDKN1A GADD45B
path:hsa04210	Apoptosis	5	133	0.038	6.33841e-06	7.81737e-05	BID NFKBIA CTSD GADD45B DDIT3
path:hsa05202	Transcriptional misregulation in cancer	5	178	0.028	3.32412e-05	0.000378438	PLAU CDKN1A GADD45B DDIT3 FCGR1A
path:hsa04062	Chemokine signaling pathway	5	189	0.026	4.64834e-05	0.000491396	CCL4L2 CCL3L1 CCL4 CCL3 NFKBIA
path:hsa04623	Cytosolic DNA-sensing pathway	3	60	0.05	5.33877e-05	0.000526759	CCL4L2 CCL4 NFKBIA
path:hsa05169	Epstein-Barr virus infection	5	198	0.025	6.02063e-05	0.000556908	BID NFKBIA CDKN1A GADD45B ICAM1
path:hsa05120	Epithelial cell signaling in Helicobacter pylori infection	3	69	0.043	9.24781e-05	0.000777582	NFKBIA ATP6V0D1 ATP6V1F
path:hsa04966	Collecting duct acid secretion	2	26	0.077	9.47752e-05	0.000777582	ATP6V0D1 ATP6V1F
path:hsa05166	Human T-cell leukemia virus 1 infection	5	217	0.023	9.98247e-05	0.000777582	NFKBIA CDKN1A ICAM1 IL2RG ZFP36
path:hsa04115	p53 signaling pathway	3	72	0.042	0.000109205	0.000808117	BID CDKN1A GADD45B
path:hsa05140	Leishmaniasis	3	73	0.041	0.000115239	0.000812161	NFKBIA EEF1A1 FCGR1A
path:hsa05212	Pancreatic cancer	3	76	0.039	0.000134791	0.000867351	CDKN1A GADD45B RALGDS
path:hsa05220	Chronic myeloid leukemia	3	76	0.039	0.000134791	0.000867351	NFKBIA CDKN1A GADD45B
path:hsa05210	Colorectal cancer	3	86	0.035	0.000217435	0.00131701	CDKN1A GADD45B RALGDS
path:hsa05206	MicroRNAs in cancer	4	160	0.025	0.000222468	0.00131701	PLAU CDKN1A ZEB2 MARCKS
path:hsa05216	Thyroid cancer	2	37	0.054	0.000275688	0.00148908	CDKN1A GADD45B
path:hsa04621	NOD-like receptor signaling pathway	4	168	0.024	0.000278846	0.00148908	NFKBIA GABARAPL2 ERBIN CARD17
path:hsa05222	Small cell lung cancer	3	92	0.033	0.000281717	0.00148908	NFKBIA CDKN1A GADD45B
path:hsa04666	Fc gamma R-mediated phagocytosis	3	96	0.031	0.000331505	0.00169182	MARCKS ACTR3 FCGR1A
path:hsa05215	Prostate cancer	3	97	0.031	0.000344875	0.00170138	PLAU NFKBIA CDKN1A
path:hsa05142	Chagas disease	3	101	0.03	0.00040224	0.00192037	CCL3L1 CCL3 NFKBIA
path:hsa04625	C-type lectin receptor signaling pathway	3	104	0.029	0.000449517	0.00207902	NFKBIA CLEC4E PLK3
path:hsa04668	TNF signaling pathway	3	112	0.027	0.000594825	0.00260026	TNFRSF1B NFKBIA ICAM1
path:hsa00600	Sphingolipid metabolism	2	48	0.042	0.000597357	0.00260026	PSAP ASAH1
path:hsa05110	Vibrio cholerae infection	2	50	0.04	0.000673624	0.00284847	ATP6V0D1 ATP6V1F
path:hsa04071	Sphingolipid signaling pathway	3	119	0.025	0.00074696	0.00307084	BID CTSD ASAH1
path:hsa05134	Legionellosis	2	57	0.035	0.000988544	0.00385012	NFKBIA EEF1A1
path:hsa05416	Viral myocarditis	2	57	0.035	0.000988544	0.00385012	BID ICAM1
path:hsa05213	Endometrial cancer	2	58	0.034	0.00103992	0.00394636	CDKN1A GADD45B
path:hsa05217	Basal cell carcinoma	2	62	0.032	0.00126221	0.00467018	CDKN1A GADD45B
path:hsa05162	Measles	3	138	0.022	0.00129579	0.00467749	BID NFKBIA IL2RG
path:hsa04145	Phagosome	3	146	0.021	0.00159434	0.00561815	ATP6V0D1 ATP6V1F FCGR1A
path:hsa04920	Adipocytokine signaling pathway	2	69	0.029	0.00171896	0.00591642	TNFRSF1B NFKBIA
path:hsa05218	Melanoma	2	70	0.029	0.00179154	0.00602609	CDKN1A GADD45B
path:hsa01524	Platinum drug resistance	2	71	0.028	0.00186602	0.0060969	BID CDKN1A
path:hsa05223	Non-small cell lung cancer	2	72	0.028	0.0019424	0.0060969	CDKN1A GADD45B
path:hsa04218	Cellular senescence	3	155	0.019	0.00198399	0.0060969	NBN CDKN1A GADD45B
path:hsa04630	JAK-STAT signaling pathway	3	156	0.019	0.002031	0.0060969	OSM CDKN1A IL2RG
path:hsa05160	Hepatitis C	3	156	0.019	0.002031	0.0060969	BID NFKBIA CDKN1A
path:hsa05200	Pathways in cancer	6	524	0.011	0.00208652	0.0060969	BID NFKBIA CDKN1A GADD45B RALGDS IL2RG
path:hsa04721	Synaptic vesicle cycle	2	74	0.027	0.00210096	0.0060969	ATP6V0D1 ATP6V1F
path:hsa05214	Glioma	2	75	0.027	0.00218317	0.00621364	CDKN1A GADD45B
path:hsa05161	Hepatitis B	3	160	0.019	0.00222674	0.00621807	BID NFKBIA CDKN1A
path:hsa05150	Staphylococcus aureus infection	2	78	0.026	0.00244169	0.00669204	ICAM1 FCGR1A
path:hsa05164	Influenza A	3	168	0.018	0.00265662	0.00714872	BID NFKBIA ICAM1
path:hsa04658	Th1 and Th2 cell differentiation	2	90	0.022	0.00366189	0.00967785	NFKBIA IL2RG
path:hsa05203	Viral carcinogenesis	3	196	0.015	0.00460581	0.0119589	NFKBIA CDKN1A ATP6V0D1
path:hsa04710	Circadian rhythm	1	30	0.033	0.00473657	0.0119749	BHLHE40
path:hsa05205	Proteoglycans in cancer	3	198	0.015	0.00477379	0.0119749	PLAU CDKN1A CD63
path:hsa04136	Autophagy - other	1	31	0.032	0.00505206	0.0122575	GABARAPL2
path:hsa04215	Apoptosis - multiple species	1	31	0.032	0.00505206	0.0122575	BID
path:hsa00190	Oxidative phosphorylation	2	103	0.019	0.00534086	0.012568	ATP6V0D1 ATP6V1F
path:hsa05014	Amyotrophic lateral sclerosis	4	328	0.012	0.00534988	0.012568	BID TNFRSF1B GABARAPL2 DDIT3
path:hsa04659	Th17 cell differentiation	2	105	0.019	0.0056338	0.0130282	NFKBIA IL2RG
path:hsa05170	Human immunodeficiency virus 1 infection	3	209	0.014	0.00577179	0.0131419	BID TNFRSF1B NFKBIA
path:hsa05168	Herpes simplex virus 1 infection	5	488	0.01	0.0065125	0.0146038	BID ZNF267 NFKBIA TNFSF14 TNFRSF14
path:hsa05143	African trypanosomiasis	1	36	0.028	0.00676967	0.0149539	ICAM1
path:hsa05340	Primary immunodeficiency	1	37	0.027	0.00714076	0.0155417	IL2RG
path:hsa04722	Neurotrophin signaling pathway	2	119	0.017	0.00795416	0.0170611	NFKBIA IRAK2
path:hsa04216	Ferroptosis	1	40	0.025	0.00830797	0.0175654	GPX4
path:hsa04650	Natural killer cell mediated cytotoxicity	2	122	0.016	0.00851425	0.0175979	BID ICAM1
path:hsa03440	Homologous recombination	1	41	0.024	0.00871481	0.0175979	NBN
path:hsa05219	Bladder cancer	1	41	0.024	0.00871481	0.0175979	CDKN1A
path:hsa04110	Cell cycle	2	124	0.016	0.00890022	0.0175979	CDKN1A GADD45B
path:hsa05131	Shigellosis	3	237	0.013	0.00891785	0.0175979	NFKBIA GABARAPL2 ACTR3
path:hsa04380	Osteoclast differentiation	2	125	0.016	0.009097	0.0177152	NFKBIA FCGR1A
path:hsa05135	Yersinia infection	2	135	0.015	0.0112056	0.021538	NFKBIA ACTR3
path:hsa04140	Autophagy - animal	2	136	0.015	0.0114306	0.0216888	GABARAPL2 CTSD
path:hsa05144	Malaria	1	50	0.02	0.012764	0.0239123	ICAM1
path:hsa00480	Glutathione metabolism	1	51	0.02	0.0132558	0.0243475	GPX4
path:hsa05224	Breast cancer	2	144	0.014	0.0133253	0.0243475	CDKN1A GADD45B
path:hsa05226	Gastric cancer	2	146	0.014	0.0138253	0.024953	CDKN1A GADD45B
path:hsa04932	Non-alcoholic fatty liver disease	2	149	0.013	0.0145952	0.0260252	BID DDIT3
path:hsa04923	Regulation of lipolysis in adipocytes	1	54	0.019	0.0147801	0.0260411	MGLL
path:hsa00561	Glycerolipid metabolism	1	57	0.018	0.0163762	0.0285139	MGLL
path:hsa05022	Pathways of neurodegeneration - multiple diseases	4	438	0.0091	0.0171801	0.0295343	BID TNFRSF1B GABARAPL2 DDIT3
path:hsa04010	MAPK signaling pathway	3	289	0.01	0.0173614	0.0295343	GADD45B DDIT3 MAP4K4
path:hsa05225	Hepatocellular carcinoma	2	164	0.012	0.0188051	0.0316268	CDKN1A GADD45B
path:hsa04213	Longevity regulating pathway - multiple species	1	62	0.016	0.0191917	0.0319143	SOD2
path:hsa05321	Inflammatory bowel disease	1	63	0.016	0.0197776	0.0325232	IL2RG
path:hsa04141	Protein processing in endoplasmic reticulum	2	169	0.012	0.0203428	0.033085	PPP1R15A DDIT3
path:hsa04137	Mitophagy - animal	1	67	0.015	0.0221952	0.0353214	GABARAPL2
path:hsa05221	Acute myeloid leukemia	1	67	0.015	0.0221952	0.0353214	FCGR1A
path:hsa04622	RIG-I-like receptor signaling pathway	1	69	0.014	0.0234476	0.0365289	NFKBIA
path:hsa05211	Renal cell carcinoma	1	69	0.014	0.0234476	0.0365289	CDKN1A
path:hsa05165	Human papillomavirus infection	3	327	0.0092	0.0259158	0.0399535	CDKN1A ATP6V0D1 ATP6V1F
path:hsa05100	Bacterial invasion of epithelial cells	1	77	0.013	0.0287382	0.043848	ACTR3
path:hsa05130	Pathogenic Escherichia coli infection	2	194	0.01	0.0290443	0.0438628	NFKBIA ACTR3
path:hsa04610	Complement and coagulation cascades	1	78	0.013	0.0294302	0.0439967	PLAU
path:hsa04662	B cell receptor signaling pathway	1	79	0.013	0.0301288	0.0441938	NFKBIA
path:hsa04151	PI3K-Akt signaling pathway	3	343	0.0087	0.0301593	0.0441938	OSM CDKN1A IL2RG
path:hsa04146	Peroxisome	1	82	0.012	0.0322641	0.0468146	SOD2
path:hsa04012	ErbB signaling pathway	1	85	0.012	0.0344574	0.0488431	CDKN1A
path:hsa04727	GABAergic synapse	1	85	0.012	0.0344574	0.0488431	GABARAPL2
path:hsa04024	cAMP signaling pathway	2	208	0.0096	0.0346522	0.0488431	NFKBIA HCAR3
path:hsa04211	Longevity regulating pathway	1	89	0.011	0.0374695	0.051827	SOD2
path:hsa05235	PD-L1 expression and PD-1 checkpoint pathway in cancer	1	89	0.011	0.0374695	0.051827	NFKBIA
path:hsa04657	IL-17 signaling pathway	1	92	0.011	0.0397926	0.0545306	NFKBIA
path:hsa04640	Hematopoietic cell lineage	1	94	0.011	0.0413711	0.0561736	FCGR1A
path:hsa05171	Coronavirus disease - COVID-19	2	226	0.0088	0.0426267	0.0572973	NFKBIA RPS28
path:hsa01522	Endocrine resistance	1	96	0.01	0.042973	0.0572973	CDKN1A
path:hsa05231	Choline metabolism in cancer	1	97	0.01	0.0437825	0.0578554	RALGDS
path:hsa04933	AGE-RAGE signaling pathway in diabetic complications	1	100	0.01	0.0462452	0.0605689	ICAM1
path:hsa04660	T cell receptor signaling pathway	1	104	0.0096	0.0496064	0.0638413	NFKBIA
path:hsa04928	Parathyroid hormone synthesis, secretion and action	1	104	0.0096	0.0496064	0.0638413	CDKN1A

## Sheet: KEGG.Neutrophil_HSP+
PathwayID	PathwayName	Count	Size	Percent	Pvalue	FDR	GeneSymbol
path:hsa04141	Protein processing in endoplasmic reticulum	9	169	0.053	2.1908e-10	2.7385e-08	HSPH1 DNAJB1 HSPA1B HSPA1A HSP90AB1 HSP90AA1 HSPA8 DDIT3 PPP1R15A
path:hsa04612	Antigen processing and presentation	6	69	0.087	3.01088e-09	1.8818e-07	HSPA1B HSPA1A HSP90AB1 HSP90AA1 HSPA8 IFI30
path:hsa04142	Lysosome	6	128	0.047	2.261e-07	9.40891e-06	GLA LAMP1 CD63 ATP6V0C ATP6V0D1 ASAH1
path:hsa05418	Fluid shear stress and atherosclerosis	6	136	0.044	3.41867e-07	9.40891e-06	HSP90AB1 HSP90AA1 HMOX1 SQSTM1 VEGFA DUSP1
path:hsa04010	MAPK signaling pathway	8	289	0.028	4.73009e-07	9.40891e-06	HSPA1B HSPA1A HSPA8 VEGFA DDIT3 TAOK1 GADD45B DUSP1
path:hsa05323	Rheumatoid arthritis	5	88	0.057	4.73883e-07	9.40891e-06	VEGFA ATP6V0C CXCL8 ATP6V1B2 ATP6V0D1
path:hsa05417	Lipid and atherosclerosis	7	213	0.033	5.26899e-07	9.40891e-06	HSPA1B HSPA1A HSP90AB1 HSP90AA1 HSPA8 DDIT3 CXCL8
path:hsa04064	NF-kappa B signaling pathway	5	101	0.05	1.07138e-06	1.6084e-05	CXCL8 GADD45B BCL2A1 TRIM25 TNFSF14
path:hsa05131	Shigellosis	7	237	0.03	1.17848e-06	1.6084e-05	UBC UBB SQSTM1 H3F3A CXCL8 H3F3B RRAGC
path:hsa05134	Legionellosis	4	57	0.07	1.28672e-06	1.6084e-05	HSPA1B HSPA1A HSPA8 CXCL8
path:hsa04966	Collecting duct acid secretion	3	26	0.12	1.58706e-06	1.80348e-05	ATP6V0C ATP6V1B2 ATP6V0D1
path:hsa05202	Transcriptional misregulation in cancer	6	178	0.034	2.09238e-06	2.17956e-05	DDIT3 H3F3A CXCL8 H3F3B GADD45B BCL2A1
path:hsa04137	Mitophagy - animal	4	67	0.06	2.89264e-06	2.78138e-05	UBC UBB SQSTM1 RAB7A
path:hsa05120	Epithelial cell signaling in Helicobacter pylori infection	4	69	0.058	3.34891e-06	2.9901e-05	ATP6V0C CXCL8 ATP6V1B2 ATP6V0D1
path:hsa04915	Estrogen signaling pathway	5	132	0.038	5.10653e-06	4.25544e-05	HSPA1B HSPA1A HSP90AB1 HSP90AA1 HSPA8
path:hsa04145	Phagosome	5	146	0.034	9.11731e-06	6.88796e-05	LAMP1 ATP6V0C ATP6V1B2 ATP6V0D1 RAB7A
path:hsa04216	Ferroptosis	3	40	0.075	9.36762e-06	6.88796e-05	HMOX1 FTL SLC3A2
path:hsa04217	Necroptosis	5	156	0.032	1.33091e-05	9.24243e-05	HSP90AB1 HSP90AA1 FTL SQSTM1 HIST2H2AA4
path:hsa05020	Prion disease	6	243	0.025	1.61132e-05	0.000106008	HSPA1B HSPA1A STIP1 HSPA8 PPIF DDIT3
path:hsa04621	NOD-like receptor signaling pathway	5	168	0.03	2.02664e-05	0.000126665	HSP90AB1 HSP90AA1 ERBIN CXCL8 CARD17
path:hsa05110	Vibrio cholerae infection	3	50	0.06	2.3023e-05	0.000137042	ATP6V0C ATP6V1B2 ATP6V0D1
path:hsa04613	Neutrophil extracellular trap formation	5	175	0.029	2.55177e-05	0.000138683	HIST2H2AA4 HIST2H2BE PPIF H3F3A H3F3B
path:hsa05152	Tuberculosis	5	175	0.029	2.55177e-05	0.000138683	LAMP1 ATP6V0C ATP6V0D1 ITGAX RAB7A
path:hsa05145	Toxoplasmosis	4	110	0.036	3.28314e-05	0.000170997	HSPA1B HSPA1A HSPA8 PPIF
path:hsa05322	Systemic lupus erythematosus	4	121	0.033	5.18443e-05	0.000259222	HIST2H2AA4 HIST2H2BE H3F3A H3F3B
path:hsa04213	Longevity regulating pathway - multiple species	3	62	0.048	5.41196e-05	0.00026019	HSPA1B HSPA1A HSPA8
path:hsa04140	Autophagy - animal	4	136	0.029	9.03323e-05	0.000407329	SQSTM1 LAMP1 RRAGC RAB7A
path:hsa05012	Parkinson disease	5	220	0.023	9.12418e-05	0.000407329	UBC UBB PPIF DDIT3 DUSP1
path:hsa04721	Synaptic vesicle cycle	3	74	0.041	0.000108333	0.000466953	ATP6V0C ATP6V1B2 ATP6V0D1
path:hsa05212	Pancreatic cancer	3	76	0.039	0.000120192	0.0005008	VEGFA GADD45B RALGDS
path:hsa04150	mTOR signaling pathway	4	153	0.026	0.000157158	0.000633702	TBC1D7 SLC3A2 RRAGC ATP6V1B2
path:hsa05132	Salmonella infection	5	246	0.02	0.000167944	0.000656031	HSP90AB1 HSP90AA1 CXCL8 ARL8B RAB7A
path:hsa04657	IL-17 signaling pathway	3	92	0.033	0.000251519	0.000952723	HSP90AB1 HSP90AA1 CXCL8
path:hsa05034	Alcoholism	4	175	0.023	0.000293276	0.00107822	HIST2H2AA4 HIST2H2BE H3F3A H3F3B
path:hsa05200	Pathways in cancer	7	524	0.013	0.000338972	0.00119242	HSP90AB1 HSP90AA1 HMOX1 VEGFA CXCL8 GADD45B RALGDS
path:hsa05219	Bladder cancer	2	41	0.049	0.000343416	0.00119242	VEGFA CXCL8
path:hsa00190	Oxidative phosphorylation	3	103	0.029	0.000387224	0.00130819	ATP6V0C ATP6V1B2 ATP6V0D1
path:hsa05167	Kaposi sarcoma-associated herpesvirus infection	4	191	0.021	0.00043814	0.00144125	UBC UBB VEGFA CXCL8
path:hsa00600	Sphingolipid metabolism	2	48	0.042	0.000548005	0.00175643	GLA ASAH1
path:hsa05165	Human papillomavirus infection	5	327	0.015	0.000762711	0.00238347	VEGFA HES4 ATP6V0C ATP6V1B2 ATP6V0D1
path:hsa04978	Mineral absorption	2	59	0.034	0.00100347	0.00301354	HMOX1 FTL
path:hsa04210	Apoptosis	3	133	0.023	0.00101255	0.00301354	DDIT3 GADD45B BCL2A1
path:hsa03040	Spliceosome	3	135	0.022	0.00107024	0.00311116	HSPA1B HSPA1A HSPA8
path:hsa00603	Glycosphingolipid biosynthesis - globo and isoglobo series	1	15	0.067	0.00111482	0.0031671	GLA
path:hsa05162	Measles	3	138	0.022	0.00116106	0.00322517	HSPA1B HSPA1A HSPA8
path:hsa04144	Endocytosis	4	249	0.016	0.00144065	0.00391481	HSPA1B HSPA1A HSPA8 RAB7A
path:hsa04622	RIG-I-like receptor signaling pathway	2	69	0.029	0.00157938	0.00420048	CXCL8 TRIM25
path:hsa04218	Cellular senescence	3	155	0.019	0.00178005	0.00463555	SQSTM1 CXCL8 GADD45B
path:hsa05164	Influenza A	3	168	0.018	0.00238593	0.00608656	DNAJB1 CXCL8 TRIM25
path:hsa05210	Colorectal cancer	2	86	0.023	0.00296332	0.0074083	GADD45B RALGDS
path:hsa05022	Pathways of neurodegeneration - multiple diseases	5	438	0.011	0.00334522	0.00819907	UBC UBB SQSTM1 PPIF DDIT3
path:hsa05207	Chemical carcinogenesis - receptor activation	3	189	0.016	0.00364266	0.00871658	HSP90AB1 HSP90AA1 VEGFA
path:hsa04914	Progesterone-mediated oocyte maturation	2	93	0.022	0.00369583	0.00871658	HSP90AB1 HSP90AA1
path:hsa04061	Viral protein interaction with cytokine and cytokine receptor	2	97	0.021	0.00415972	0.00933717	CXCL8 TNFSF14
path:hsa05215	Prostate cancer	2	97	0.021	0.00415972	0.00933717	HSP90AB1 HSP90AA1
path:hsa00052	Galactose metabolism	1	29	0.034	0.00418305	0.00933717	GLA
path:hsa04933	AGE-RAGE signaling pathway in diabetic complications	2	100	0.02	0.00452986	0.0099339	VEGFA CXCL8
path:hsa05146	Amoebiasis	2	101	0.02	0.00465752	0.0100378	CXCL8 RAB7A
path:hsa04659	Th17 cell differentiation	2	105	0.019	0.00518993	0.0109956	HSP90AB1 HSP90AA1
path:hsa04066	HIF-1 signaling pathway	2	108	0.019	0.00561233	0.011659	HMOX1 VEGFA
path:hsa04151	PI3K-Akt signaling pathway	4	343	0.012	0.00568959	0.011659	HSP90AB1 HSP90AA1 VEGFA OSM
path:hsa05216	Thyroid cancer	1	37	0.027	0.00674536	0.0135995	GADD45B
path:hsa00860	Porphyrin and chlorophyll metabolism	1	39	0.026	0.00747296	0.0148273	HMOX1
path:hsa00565	Ether lipid metabolism	1	47	0.021	0.0107172	0.020932	LPCAT1
path:hsa04120	Ubiquitin mediated proteolysis	2	138	0.014	0.010978	0.0211115	UBC UBB
path:hsa05144	Malaria	1	50	0.02	0.0120674	0.0228549	CXCL8
path:hsa04072	Phospholipase D signaling pathway	2	146	0.014	0.0127737	0.0238315	CXCL8 RALGDS
path:hsa04932	Non-alcoholic fatty liver disease	2	149	0.013	0.0134879	0.0247939	DDIT3 CXCL8
path:hsa04060	Cytokine-cytokine receptor interaction	3	281	0.011	0.0143359	0.0259708	CXCL8 TNFSF14 OSM
path:hsa00561	Glycerolipid metabolism	1	57	0.018	0.0154895	0.0276598	GLA
path:hsa05213	Endometrial cancer	1	58	0.017	0.0160086	0.0281842	GADD45B
path:hsa05206	MicroRNAs in cancer	2	160	0.012	0.0162991	0.028297	HMOX1 VEGFA
path:hsa04370	VEGF signaling pathway	1	59	0.017	0.0165351	0.0283135	VEGFA
path:hsa05225	Hepatocellular carcinoma	2	164	0.012	0.0173969	0.0293867	HMOX1 GADD45B
path:hsa05217	Basal cell carcinoma	1	62	0.016	0.0181584	0.030264	GADD45B
path:hsa05221	Acute myeloid leukemia	1	67	0.015	0.0210069	0.0345508	BCL2A1
path:hsa05211	Renal cell carcinoma	1	69	0.014	0.0221952	0.0360312	VEGFA
path:hsa05218	Melanoma	1	70	0.014	0.0227995	0.0365377	GADD45B
path:hsa05014	Amyotrophic lateral sclerosis	3	328	0.0091	0.0237901	0.0370812	SQSTM1 HNRNPA2B1 DDIT3
path:hsa04115	p53 signaling pathway	1	72	0.014	0.0240286	0.0370812	GADD45B
path:hsa05223	Non-small cell lung cancer	1	72	0.014	0.0240286	0.0370812	GADD45B
path:hsa03320	PPAR signaling pathway	1	73	0.014	0.0246531	0.0375809	UBC
path:hsa05214	Glioma	1	75	0.013	0.025922	0.0390392	GADD45B
path:hsa05133	Pertussis	1	76	0.013	0.0265663	0.0390681	CXCL8
path:hsa05220	Chronic myeloid leukemia	1	76	0.013	0.0265663	0.0390681	GADD45B
path:hsa05203	Viral carcinogenesis	2	196	0.01	0.0276432	0.0400491	HIST2H2BE ATP6V0D1
path:hsa04610	Complement and coagulation cascades	1	78	0.013	0.0278742	0.0400491	ITGAX
path:hsa05205	Proteoglycans in cancer	2	198	0.01	0.0283702	0.040081	VEGFA CD63
path:hsa01521	EGFR tyrosine kinase inhibitor resistance	1	79	0.013	0.0285377	0.040081	VEGFA
path:hsa04015	Rap1 signaling pathway	2	207	0.0097	0.0317669	0.0441207	VEGFA RALGDS
path:hsa05163	Human cytomegalovirus infection	2	221	0.009	0.0374563	0.0512531	VEGFA CXCL8
path:hsa05222	Small cell lung cancer	1	92	0.011	0.0377223	0.0512531	GADD45B
path:hsa00564	Glycerophospholipid metabolism	1	94	0.011	0.0392236	0.0526686	LPCAT1
path:hsa05171	Coronavirus disease - COVID-19	2	226	0.0088	0.0396068	0.0526686	CXCL8 RPS27
path:hsa04014	Ras signaling pathway	2	227	0.0088	0.0400443	0.0526899	VEGFA RALGDS
path:hsa05231	Choline metabolism in cancer	1	97	0.01	0.0415177	0.0538906	RALGDS
path:hsa04020	Calcium signaling pathway	2	231	0.0087	0.0418191	0.0538906	PPIF VEGFA
path:hsa04974	Protein digestion and absorption	1	100	0.01	0.0438613	0.0558166	SLC3A2
path:hsa04620	Toll-like receptor signaling pathway	1	101	0.0099	0.0446533	0.0558166	CXCL8
path:hsa05142	Chagas disease	1	101	0.0099	0.0446533	0.0558166	CXCL8

## Sheet: KEGG.Neutrophil_CCL4+
PathwayID	PathwayName	Count	Size	Percent	Pvalue	FDR	GeneSymbol
path:hsa04062	Chemokine signaling pathway	13	189	0.069	4.8362e-13	7.20594e-11	CCL4L2 CCL4 CCL3L1 CCL3 NFKBIA NCF1 CCL2 CXCL10 CXCR4 LYN STAT2 STAT1 CCR1
path:hsa05169	Epstein-Barr virus infection	12	198	0.061	1.60689e-11	1.19713e-09	NFKBIA ISG15 HLA-DRA CXCL10 GADD45B LYN TNFAIP3 ICAM1 TAP1 STAT2 TAPBP STAT1
path:hsa04061	Viral protein interaction with cytokine and cytokine receptor	9	97	0.093	4.60387e-11	2.28659e-09	CCL4L2 CCL4 CCL3L1 CCL3 CCL2 CXCL10 CXCR4 TNFRSF1B CCR1
path:hsa04621	NOD-like receptor signaling pathway	10	168	0.06	6.59844e-10	2.45792e-08	NFKBIA GBP4 CCL2 GBP1 GABARAPL2 CYBA TNFAIP3 STAT2 STAT1 GBP2
path:hsa04064	NF-kappa B signaling pathway	8	101	0.079	1.67411e-09	4.98885e-08	CCL4L2 CCL4 PLAU NFKBIA GADD45B LYN TNFAIP3 ICAM1
path:hsa05164	Influenza A	9	168	0.054	1.03246e-08	2.51233e-07	NFKBIA HLA-DRA CCL2 CXCL10 RSAD2 ICAM1 STAT2 STAT1 PML
path:hsa05163	Human cytomegalovirus infection	10	221	0.045	1.18029e-08	2.51233e-07	CCL4L2 CCL4 CCL3L1 CCL3 NFKBIA CCL2 CXCR4 TAP1 TAPBP CCR1
path:hsa05167	Kaposi sarcoma-associated herpesvirus infection	9	191	0.047	3.51004e-08	5.90972e-07	NFKBIA ZFP36 GABARAPL2 LYN ICAM1 HIF1A STAT2 STAT1 CCR1
path:hsa04620	Toll-like receptor signaling pathway	7	101	0.069	3.56963e-08	5.90972e-07	CCL4L2 CCL4 CCL3L1 CCL3 NFKBIA CXCL10 STAT1
path:hsa05417	Lipid and atherosclerosis	9	213	0.042	9.79734e-08	1.4598e-06	CCL3L1 CCL3 NFKBIA SOD2 NCF1 CCL2 CYBA LYN ICAM1
path:hsa04625	C-type lectin receptor signaling pathway	6	104	0.058	8.0916e-07	1.09604e-05	NFKBIA CLEC4E FCER1G PLK3 STAT2 STAT1
path:hsa04060	Cytokine-cytokine receptor interaction	9	281	0.032	1.25285e-06	1.53179e-05	CCL4L2 CCL4 CCL3L1 CCL3 CCL2 CXCL10 CXCR4 TNFRSF1B CCR1
path:hsa04668	TNF signaling pathway	6	112	0.054	1.33646e-06	1.53179e-05	NFKBIA CCL2 CXCL10 TNFAIP3 ICAM1 TNFRSF1B
path:hsa05140	Leishmaniasis	5	73	0.068	1.58613e-06	1.6881e-05	NFKBIA HLA-DRA NCF1 CYBA STAT1
path:hsa05152	Tuberculosis	7	175	0.04	2.43225e-06	2.41604e-05	CLEC4E HLA-DRA FCER1G PLK3 IRAK2 CD74 STAT1
path:hsa05323	Rheumatoid arthritis	5	88	0.057	4.75845e-06	4.43131e-05	CCL3L1 CCL3 HLA-DRA CCL2 ICAM1
path:hsa04623	Cytosolic DNA-sensing pathway	4	60	0.067	1.14678e-05	0.000100512	CCL4L2 CCL4 NFKBIA CXCL10
path:hsa04612	Antigen processing and presentation	4	69	0.058	2.27873e-05	0.000188628	HLA-DRA CD74 TAP1 TAPBP
path:hsa04380	Osteoclast differentiation	5	125	0.04	3.55824e-05	0.000279041	NFKBIA NCF1 CYBA STAT2 STAT1
path:hsa04610	Complement and coagulation cascades	4	78	0.051	4.13354e-05	0.000307949	PLAU PLAUR SERPINA1 SERPING1
path:hsa05235	PD-L1 expression and PD-1 checkpoint pathway in cancer	4	89	0.045	7.78773e-05	0.000552558	NFKBIA HIF1A CD274 STAT1
path:hsa04657	IL-17 signaling pathway	4	92	0.043	9.12002e-05	0.000617674	NFKBIA CCL2 CXCL10 TNFAIP3
path:hsa05160	Hepatitis C	5	156	0.032	0.000121908	0.000789752	NFKBIA CXCL10 RSAD2 STAT2 STAT1
path:hsa05171	Coronavirus disease - COVID-19	6	226	0.027	0.000127285	0.000790228	NFKBIA ISG15 CCL2 CXCL10 STAT2 STAT1
path:hsa05142	Chagas disease	4	101	0.04	0.00014186	0.000831804	CCL3L1 CCL3 NFKBIA CCL2
path:hsa05168	Herpes simplex virus 1 infection	9	488	0.018	0.000145147	0.000831804	NFKBIA HLA-DRA CCL2 CD74 TAP1 STAT2 TAPBP STAT1 PML
path:hsa04659	Th17 cell differentiation	4	105	0.038	0.000170279	0.000939688	NFKBIA HLA-DRA HIF1A STAT1
path:hsa04670	Leukocyte transendothelial migration	4	113	0.035	0.000239977	0.00127702	NCF1 CXCR4 CYBA ICAM1
path:hsa05310	Asthma	2	26	0.077	0.000276527	0.00142078	HLA-DRA FCER1G
path:hsa04622	RIG-I-like receptor signaling pathway	3	69	0.043	0.000372768	0.00185141	NFKBIA ISG15 CXCL10
path:hsa04068	FoxO signaling pathway	4	129	0.031	0.00044233	0.00212604	SOD2 GADD45B PLK3 GABARAPL2
path:hsa05418	Fluid shear stress and atherosclerosis	4	136	0.029	0.000563017	0.00262155	NCF1 CCL2 CYBA ICAM1
path:hsa05170	Human immunodeficiency virus 1 infection	5	209	0.024	0.000586605	0.00263663	NFKBIA CXCR4 TAP1 TNFRSF1B TAPBP
path:hsa05162	Measles	4	138	0.029	0.000601647	0.00263663	NFKBIA TNFAIP3 STAT2 STAT1
path:hsa05143	African trypanosomiasis	2	36	0.056	0.000732793	0.0031196	IDO1 ICAM1
path:hsa04145	Phagosome	4	146	0.027	0.000776357	0.00321326	HLA-DRA NCF1 CYBA TAP1
path:hsa04658	Th1 and Th2 cell differentiation	3	90	0.033	0.00101836	0.00410096	NFKBIA HLA-DRA STAT1
path:hsa04672	Intestinal immune network for IgA production	2	46	0.043	0.00150351	0.00575136	HLA-DRA CXCR4
path:hsa04933	AGE-RAGE signaling pathway in diabetic complications	3	100	0.03	0.00150539	0.00575136	CCL2 ICAM1 STAT1
path:hsa05144	Malaria	2	50	0.04	0.00191391	0.00712931	CCL2 ICAM1
path:hsa05145	Toxoplasmosis	3	110	0.027	0.00213508	0.00775919	NFKBIA HLA-DRA STAT1
path:hsa00240	Pyrimidine metabolism	2	56	0.036	0.0026498	0.00940048	NT5C3A CMPK2
path:hsa05416	Viral myocarditis	2	57	0.035	0.00278711	0.00965766	HLA-DRA ICAM1
path:hsa05321	Inflammatory bowel disease	2	63	0.032	0.00370304	0.0125398	HLA-DRA STAT1
path:hsa05200	Pathways in cancer	7	524	0.013	0.00432368	0.0136718	NFKBIA GADD45B CXCR4 HIF1A STAT2 STAT1 PML
path:hsa05166	Human T-cell leukemia virus 1 infection	4	217	0.018	0.00438425	0.0136718	NFKBIA HLA-DRA ZFP36 ICAM1
path:hsa04137	Mitophagy - animal	2	67	0.03	0.00440434	0.0136718	GABARAPL2 HIF1A
path:hsa04664	Fc epsilon RI signaling pathway	2	67	0.03	0.00440434	0.0136718	FCER1G LYN
path:hsa04920	Adipocytokine signaling pathway	2	69	0.029	0.0047831	0.0142536	NFKBIA TNFRSF1B
path:hsa05120	Epithelial cell signaling in Helicobacter pylori infection	2	69	0.029	0.0047831	0.0142536	NFKBIA LYN
path:hsa04514	Cell adhesion molecules	3	147	0.02	0.00601639	0.0170864	HLA-DRA ICAM1 CD274
path:hsa00790	Folate biosynthesis	1	24	0.042	0.00616149	0.0170864	GCH1
path:hsa05212	Pancreatic cancer	2	76	0.026	0.00626099	0.0170864	GADD45B STAT1
path:hsa05220	Chronic myeloid leukemia	2	76	0.026	0.00626099	0.0170864	NFKBIA GADD45B
path:hsa01240	Biosynthesis of cofactors	3	149	0.02	0.00630706	0.0170864	IDO1 GCH1 CMPK2
path:hsa05150	Staphylococcus aureus infection	2	78	0.026	0.00672774	0.0179006	HLA-DRA ICAM1
path:hsa04662	B cell receptor signaling pathway	2	79	0.025	0.00696868	0.0182164	NFKBIA LYN
path:hsa04217	Necroptosis	3	156	0.019	0.00739762	0.0190042	TNFAIP3 STAT2 STAT1
path:hsa05161	Hepatitis B	3	160	0.019	0.00807336	0.0203887	NFKBIA STAT2 STAT1
path:hsa04136	Autophagy - other	1	31	0.032	0.0101516	0.0252098	GABARAPL2
path:hsa05222	Small cell lung cancer	2	92	0.022	0.0105711	0.0258212	NFKBIA GADD45B
path:hsa04130	SNARE interactions in vesicular transport	1	33	0.03	0.0114538	0.0274676	VAMP5
path:hsa05202	Transcriptional misregulation in cancer	3	178	0.017	0.0116138	0.0274676	PLAU GADD45B PML
path:hsa04666	Fc gamma R-mediated phagocytosis	2	96	0.021	0.0118594	0.0276102	NCF1 LYN
path:hsa05215	Prostate cancer	2	97	0.021	0.0121949	0.0279545	PLAU NFKBIA
path:hsa05330	Allograft rejection	1	35	0.029	0.0128254	0.0289543	HLA-DRA
path:hsa05216	Thyroid cancer	1	37	0.027	0.0142648	0.0312567	GADD45B
path:hsa05340	Primary immunodeficiency	1	37	0.027	0.0142648	0.0312567	TAP1
path:hsa05332	Graft-versus-host disease	1	38	0.026	0.0150096	0.032412	HLA-DRA
path:hsa04216	Ferroptosis	1	40	0.025	0.0165482	0.0342952	PCBP1
path:hsa04940	Type I diabetes mellitus	1	40	0.025	0.0165482	0.0342952	HLA-DRA
path:hsa05205	Proteoglycans in cancer	3	198	0.015	0.0165722	0.0342952	PLAU PLAUR HIF1A
path:hsa03440	Homologous recombination	1	41	0.024	0.0173417	0.0353961	NBN
path:hsa00380	Tryptophan metabolism	1	42	0.024	0.0181511	0.0365475	IDO1
path:hsa04024	cAMP signaling pathway	3	208	0.014	0.019481	0.0387023	NFKBIA HCAR3 HCAR2
path:hsa00970	Aminoacyl-tRNA biosynthesis	1	44	0.023	0.019817	0.0388149	WARS
path:hsa04919	Thyroid hormone signaling pathway	2	117	0.017	0.0200587	0.0388149	HIF1A STAT1
path:hsa02010	ABC transporters	1	45	0.022	0.0206731	0.0390514	TAP1
path:hsa04611	Platelet activation	2	119	0.017	0.0209672	0.0390514	FCER1G LYN
path:hsa04722	Neurotrophin signaling pathway	2	119	0.017	0.0209672	0.0390514	NFKBIA IRAK2
path:hsa03050	Proteasome	1	46	0.022	0.0215444	0.0396311	PSMB9
path:hsa04650	Natural killer cell mediated cytotoxicity	2	122	0.016	0.0223716	0.0406508	FCER1G ICAM1
path:hsa05165	Human papillomavirus infection	4	327	0.012	0.0227518	0.0408436	ISG15 HES4 STAT2 STAT1
path:hsa05320	Autoimmune thyroid disease	1	48	0.021	0.0233321	0.0413867	HLA-DRA
path:hsa04210	Apoptosis	2	133	0.015	0.0279511	0.0489966	NFKBIA GADD45B
path:hsa05135	Yersinia infection	2	135	0.015	0.029038	0.05031	NFKBIA CCL2
path:hsa04140	Autophagy - animal	2	136	0.015	0.0295898	0.0506768	GABARAPL2 HIF1A
path:hsa04120	Ubiquitin mediated proteolysis	2	138	0.014	0.0307099	0.0519974	UBE2L6 PML
path:hsa04730	Long-term depression	1	57	0.018	0.0320873	0.0531223	LYN
path:hsa05134	Legionellosis	1	57	0.018	0.0320873	0.0531223	NFKBIA
path:hsa05213	Endometrial cancer	1	58	0.017	0.0331287	0.0539362	GADD45B
path:hsa05132	Salmonella infection	3	246	0.012	0.0333029	0.0539362	NFKBIA DYNLT1 ARL8B
path:hsa04213	Longevity regulating pathway - multiple species	1	62	0.016	0.0374241	0.0593212	SOD2
path:hsa05217	Basal cell carcinoma	1	62	0.016	0.0374241	0.0593212	GADD45B
path:hsa04218	Cellular senescence	2	155	0.013	0.0411188	0.0644916	NBN GADD45B
path:hsa04630	JAK-STAT signaling pathway	2	156	0.013	0.04178	0.064846	STAT2 STAT1
path:hsa05221	Acute myeloid leukemia	1	67	0.015	0.0430747	0.0661663	PML
path:hsa05211	Renal cell carcinoma	1	69	0.014	0.0454187	0.0687585	HIF1A
path:hsa04917	Prolactin signaling pathway	1	70	0.014	0.0466081	0.0687585	STAT1
path:hsa05218	Melanoma	1	70	0.014	0.0466081	0.0687585	GADD45B
path:hsa05230	Central carbon metabolism in cancer	1	70	0.014	0.0466081	0.0687585	HIF1A
path:hsa03018	RNA degradation	1	72	0.014	0.0490209	0.0702319	XRN1
path:hsa04115	p53 signaling pathway	1	72	0.014	0.0490209	0.0702319	GADD45B
path:hsa05223	Non-small cell lung cancer	1	72	0.014	0.0490209	0.0702319	GADD45B

## Sheet: KEGG.Neutrophil_S100+
PathwayID	PathwayName	Count	Size	Percent	Pvalue	FDR	GeneSymbol
path:hsa04621	NOD-like receptor signaling pathway	17	168	0.1	8.24286e-15	6.75915e-13	IL1B IRF7 NAMPT GBP1 GBP5 OAS3 IFI16 OAS1 OAS2 CARD16 CASP4 RBCK1 TXNIP GBP4 STAT2 GBP2 TNFAIP3
path:hsa05164	Influenza A	17	168	0.1	8.24286e-15	6.75915e-13	TNFSF10 MX1 IL1B ACTB IRF7 MX2 DDX58 OAS3 OAS1 TNFRSF1A IFIH1 OAS2 PML EIF2AK2 STAT2 TRIM25 ADAR
path:hsa05171	Coronavirus disease - COVID-19	17	226	0.075	1.42399e-12	7.78448e-11	MX1 IL1B MX2 DDX58 FCGR2A RPL28 OAS3 OAS1 TNFRSF1A IFIH1 OAS2 RPS9 EIF2AK2 FAU STAT2 RPL37 ADAR
path:hsa05162	Measles	13	138	0.094	1.86774e-11	7.65773e-10	MX1 IL1B IRF7 MX2 DDX58 OAS3 OAS1 IFIH1 OAS2 EIF2AK2 STAT2 TNFAIP3 ADAR
path:hsa04380	Osteoclast differentiation	11	125	0.088	1.02652e-09	3.22178e-08	FCGR3B IL1B LILRA5 FCGR2A FCGR3A SOCS1 NCF1 TNFRSF1A TYROBP SPI1 STAT2
path:hsa05160	Hepatitis C	12	156	0.077	1.1787e-09	3.22178e-08	IFIT1 MX1 IRF7 MX2 DDX58 OAS3 OAS1 TNFRSF1A OAS2 CFLAR EIF2AK2 STAT2
path:hsa04666	Fc gamma R-mediated phagocytosis	9	96	0.094	1.19378e-08	2.79686e-07	FCGR3B PTPRC FCGR2A FCGR3A NCF1 LIMK2 ARPC3 HCK CFL1
path:hsa04613	Neutrophil extracellular trap formation	11	175	0.063	4.67826e-08	9.59043e-07	FCGR3B ACTB FPR1 H3F3B FCGR2A FCGR3A HIST2H2AA4 CLEC7A NCF1 CASP4 AQP9
path:hsa04217	Necroptosis	10	156	0.064	1.29958e-07	2.36812e-06	TNFSF10 IL1B ZBP1 HIST2H2AA4 TNFRSF1A CFLAR RBCK1 EIF2AK2 STAT2 TNFAIP3
path:hsa04064	NF-kappa B signaling pathway	8	101	0.079	2.55317e-07	4.1872e-06	TNFSF13B IL1B DDX58 TNFRSF1A CFLAR LY96 TRIM25 TNFAIP3
path:hsa05167	Kaposi sarcoma-associated herpesvirus infection	10	191	0.052	9.89825e-07	1.47574e-05	IRF7 HLA-C GNG5 TNFRSF1A HLA-E HCK GNB2 EIF2AK2 STAT2 CLEC2B
path:hsa05169	Epstein-Barr virus infection	10	198	0.051	1.40995e-06	1.92693e-05	IRF7 DDX58 OAS3 OAS1 HLA-C OAS2 HLA-E EIF2AK2 STAT2 TNFAIP3
path:hsa05132	Salmonella infection	11	246	0.045	1.8248e-06	2.30206e-05	TNFSF10 IL1B ACTB PTPRC MYL12A TNFRSF1A ARPC3 CASP4 RHOH LY96 GAPDH
path:hsa05170	Human immunodeficiency virus 1 infection	10	209	0.048	2.38841e-06	2.79785e-05	SAMHD1 HLA-C GNG5 TNFRSF1A LIMK2 HLA-E APOBEC3A BST2 GNB2 CFL1
path:hsa04145	Phagosome	8	146	0.055	5.64311e-06	6.1698e-05	FCGR3B ACTB FCGR2A FCGR3A CLEC7A HLA-C NCF1 HLA-E
path:hsa05168	Herpes simplex virus 1 infection	15	488	0.031	6.38353e-06	6.54312e-05	IL1B IRF7 DDX58 OAS3 OAS1 HLA-C TNFRSF1A IFIH1 SP100 OAS2 HLA-E BST2 PML EIF2AK2 STAT2
path:hsa04623	Cytosolic DNA-sensing pathway	5	60	0.083	1.39041e-05	0.000134134	IL1B IRF7 DDX58 ZBP1 ADAR
path:hsa04210	Apoptosis	7	133	0.053	2.25787e-05	0.000205717	TNFSF10 ACTB CSF2RB LMNB1 TNFRSF1A CFLAR MCL1
path:hsa04622	RIG-I-like receptor signaling pathway	5	69	0.072	3.11986e-05	0.000269293	IRF7 DDX58 IFIH1 TRIM25 DDX3X
path:hsa05140	Leishmaniasis	5	73	0.068	4.3043e-05	0.000352953	FCGR3B IL1B FCGR2A FCGR3A NCF1
path:hsa05133	Pertussis	5	76	0.066	5.40951e-05	0.000404641	IL1B IRF1 LY96 CFL1 SERPING1
path:hsa05130	Pathogenic Escherichia coli infection	8	194	0.041	5.42811e-05	0.000404641	TNFSF10 IL1B ACTB FCGR2A TNFRSF1A ARPC3 CASP4 GAPDH
path:hsa04650	Natural killer cell mediated cytotoxicity	6	122	0.049	9.99123e-05	0.000712418	TNFSF10 FCGR3B FCGR3A HLA-C TYROBP HLA-E
path:hsa05416	Viral myocarditis	4	57	0.07	0.000140054	0.000957036	ACTB CD55 HLA-C HLA-E
path:hsa04640	Hematopoietic cell lineage	5	94	0.053	0.000176976	0.00116096	CSF3R IL1B IL1R2 CD55 CD37
path:hsa05418	Fluid shear stress and atherosclerosis	6	136	0.044	0.000196537	0.00123969	IL1B ACTB IL1R2 NCF1 TNFRSF1A NFE2L2
path:hsa05131	Shigellosis	8	237	0.034	0.000247377	0.00150259	IL1B ACTB H3F3B MYL12A TNFRSF1A ARPC3 CASP4 RBCK1
path:hsa05332	Graft-versus-host disease	3	38	0.079	0.000330804	0.00193757	IL1B HLA-C HLA-E
path:hsa04940	Type I diabetes mellitus	3	40	0.075	0.000404033	0.00228488	IL1B HLA-C HLA-E
path:hsa04668	TNF signaling pathway	5	112	0.045	0.00045693	0.00249788	IL1B TNFRSF1A CFLAR IRF1 TNFAIP3
path:hsa05417	Lipid and atherosclerosis	7	213	0.033	0.000587582	0.0031085	TNFSF10 IL1B IRF7 NCF1 TNFRSF1A LY96 NFE2L2
path:hsa05150	Staphylococcus aureus infection	4	78	0.051	0.000609201	0.00312216	FCGR3B FPR1 FCGR2A FCGR3A
path:hsa05165	Human papillomavirus infection	9	327	0.028	0.000628989	0.00312588	MX1 MX2 OASL HLA-C TNFRSF1A HLA-E EIF2AK2 STAT2 IRF1
path:hsa05322	Systemic lupus erythematosus	5	121	0.041	0.000688165	0.00331938	FCGR3B H3F3B FCGR2A FCGR3A HIST2H2AA4
path:hsa04060	Cytokine-cytokine receptor interaction	8	281	0.028	0.000846933	0.00396849	TNFSF10 IL1RN TNFSF13B CSF3R IL1B IL1R2 CSF2RB TNFRSF1A
path:hsa05152	Tuberculosis	6	175	0.034	0.000895327	0.00407871	FCGR3B IL1B FCGR2A FCGR3A CLEC7A TNFRSF1A
path:hsa05202	Transcriptional misregulation in cancer	6	178	0.034	0.000988756	0.00438259	H3F3B IL1R2 DUSP6 BCL6 SPI1 PML
path:hsa04657	IL-17 signaling pathway	4	92	0.043	0.00128647	0.00555213	S100A8 S100A9 IL1B TNFAIP3
path:hsa05203	Viral carcinogenesis	6	196	0.031	0.00172197	0.0072411	IRF7 HLA-C SP100 HLA-E EIF2AK2 DDX3X
path:hsa04514	Cell adhesion molecules	5	147	0.034	0.00187892	0.00770357	SELL PTPRC HLA-C CD274 HLA-E
path:hsa04625	C-type lectin receptor signaling pathway	4	104	0.038	0.00221215	0.0088486	IL1B CLEC7A STAT2 IRF1
path:hsa04630	JAK-STAT signaling pathway	5	156	0.032	0.00253212	0.00988733	CSF3R CSF2RB SOCS1 STAT2 MCL1
path:hsa05221	Acute myeloid leukemia	3	67	0.045	0.00282211	0.0107037	DUSP6 SPI1 PML
path:hsa05161	Hepatitis B	5	160	0.031	0.00287173	0.0107037	IRF7 DDX58 IFIH1 STAT2 DDX3X
path:hsa04130	SNARE interactions in vesicular transport	2	33	0.061	0.00295827	0.0107813	STX11 VAMP5
path:hsa04670	Leukocyte transendothelial migration	4	113	0.035	0.00317098	0.0113052	ACTB MYL12A NCF1 RHOH
path:hsa05163	Human cytomegalovirus infection	6	221	0.027	0.00337095	0.0117625	IL1B HLA-C GNG5 TNFRSF1A HLA-E GNB2
path:hsa05330	Allograft rejection	2	35	0.057	0.00350367	0.0119709	HLA-C HLA-E
path:hsa04662	B cell receptor signaling pathway	3	79	0.038	0.00510234	0.0168031	IFITM1 LILRA5 DAPP1
path:hsa04216	Ferroptosis	2	40	0.05	0.00512291	0.0168031	SAT1 ACSL1
path:hsa04062	Chemokine signaling pathway	5	189	0.026	0.00644221	0.0205548	NCF1 GNG5 HCK GNB2 STAT2
path:hsa03010	Ribosome	4	134	0.03	0.00651737	0.0205548	RPL28 RPS9 FAU RPL37
path:hsa05135	Yersinia infection	4	135	0.03	0.00672124	0.0207978	IL1B ACTB FCGR2A ARPC3
path:hsa03050	Proteasome	2	46	0.043	0.00757611	0.0230089	PSMB9 PSMB8
path:hsa05320	Autoimmune thyroid disease	2	48	0.042	0.00852317	0.0254145	HLA-C HLA-E
path:hsa00061	Fatty acid biosynthesis	1	18	0.056	0.0106128	0.0310803	ACSL1
path:hsa04810	Regulation of actin cytoskeleton	5	213	0.023	0.0112386	0.0323356	ACTB MYL12A LIMK2 ARPC3 CFL1
path:hsa04620	Toll-like receptor signaling pathway	3	101	0.03	0.0119636	0.0332548	IL1B IRF7 LY96
path:hsa05142	Chagas disease	3	101	0.03	0.0119636	0.0332548	IL1B TNFRSF1A CFLAR
path:hsa05166	Human T-cell leukemia virus 1 infection	5	217	0.023	0.012232	0.0334341	IL1R2 HLA-C TNFRSF1A HLA-E SPI1
path:hsa04530	Tight junction	4	165	0.024	0.0151034	0.0406059	ACTB MYL12A ARPC3 MYL6
path:hsa05145	Toxoplasmosis	3	110	0.027	0.0159301	0.0421377	SOCS1 TNFRSF1A LY96
path:hsa05034	Alcoholism	4	175	0.023	0.0189879	0.0494288	H3F3B HIST2H2AA4 GNG5 GNB2
path:hsa04611	Platelet activation	3	119	0.025	0.0206372	0.0528828	ACTB FCGR2A MYL12A
path:hsa04612	Antigen processing and presentation	2	69	0.029	0.022609	0.0561799	HLA-C HLA-E
path:hsa04920	Adipocytokine signaling pathway	2	69	0.029	0.022609	0.0561799	ACSL1 TNFRSF1A
path:hsa04917	Prolactin signaling pathway	2	70	0.029	0.0234732	0.0574568	SOCS1 IRF1
path:hsa03320	PPAR signaling pathway	2	73	0.027	0.0261722	0.0631212	ACSL1 GK
path:hsa01523	Antifolate resistance	1	30	0.033	0.0281806	0.06698	IL1B
path:hsa04215	Apoptosis - multiple species	1	31	0.032	0.0299539	0.069339	TNFRSF1A
path:hsa05100	Bacterial invasion of epithelial cells	2	77	0.026	0.0300187	0.069339	ACTB ARPC3
path:hsa04610	Complement and coagulation cascades	2	78	0.026	0.0310244	0.0706667	CD55 SERPING1
path:hsa00760	Nicotinate and nicotinamide metabolism	1	35	0.029	0.0374705	0.0841803	NAMPT
path:hsa04727	GABAergic synapse	2	85	0.024	0.0385532	0.0854422	GNG5 GNB2
path:hsa05143	African trypanosomiasis	1	36	0.028	0.0394513	0.0861799	IL1B
path:hsa05200	Pathways in cancer	8	524	0.015	0.0412749	0.0861799	CSF3R CSF2RB GNG5 GNB2 SPI1 PML STAT2 NFE2L2
path:hsa05340	Primary immunodeficiency	1	37	0.027	0.041471	0.0861799	PTPRC
path:hsa05032	Morphine addiction	2	88	0.023	0.042039	0.0861799	GNG5 GNB2
path:hsa05323	Rheumatoid arthritis	2	88	0.023	0.042039	0.0861799	TNFSF13B IL1B
path:hsa05410	Hypertrophic cardiomyopathy	2	88	0.023	0.042039	0.0861799	ACTB TPM4
path:hsa04218	Cellular senescence	3	155	0.019	0.0473866	0.0952143	HLA-C HLA-E ZFP36L1
path:hsa04713	Circadian entrainment	2	93	0.022	0.0481877	0.0952143	GNG5 GNB2
path:hsa05414	Dilated cardiomyopathy	2	93	0.022	0.0481877	0.0952143	ACTB TPM4

## Sheet: GO.Neutrophil_CD74+
ID	Term	Type	Count	Size	Percent	Pvalue	FDR	GeneSymbol
GO:0006614	SRP-dependent cotranslational protein targeting to membrane	biological_process	56	90	0.62	2.14242e-94	4.75829e-93	RPL36 RPLP2 RPS8 RPS13 RPS24 RPL10 RPL12 RPL39 RPL11 RPS12 RPL13 RPS23 RPL22 RPL32 RPL8 RPS21 RPL35A RPS15 RPL29 RPL35 RPL18A RPLP1 RPS26 RPS19 RPL6 RPL23A RPL14 RPL19 RPL37A RPL41 RPS15A RPS27 RPS7 RPS14 RPS3A RPL18 RPS29 RPL21 RPL34 RPL15 RPL30 RPS3 RPS28 RPS2 RPL7A RPL9 RPS25 RPL38 RPS27A RPL37 RPL28 RPS16 UBA52 RPL24 RPS11 RPS9
GO:0019083	viral transcription	biological_process	56	108	0.52	9.46627e-88	2.07681e-86	RPL36 RPLP2 RPS8 RPS13 RPS24 RPL10 RPL12 RPL39 RPL11 RPS12 RPL13 RPS23 RPL22 RPL32 RPL8 RPS21 RPL35A RPS15 RPL29 RPL35 RPL18A RPLP1 RPS26 RPS19 RPL6 RPL23A RPL14 RPL19 RPL37A RPL41 RPS15A RPS27 RPS7 RPS14 RPS3A RPL18 RPS29 RPL21 RPL34 RPL15 RPL30 RPS3 RPS28 RPS2 RPL7A RPL9 RPS25 RPL38 RPS27A RPL37 RPL28 RPS16 UBA52 RPL24 RPS11 RPS9
GO:0000184	nuclear-transcribed mRNA catabolic process, nonsense-mediated decay	biological_process	56	154	0.36	2.60621e-76	5.64888e-75	RPL36 RPLP2 RPS8 RPS13 RPS24 RPL10 RPL12 RPL39 RPL11 RPS12 RPL13 RPS23 RPL22 RPL32 RPL8 RPS21 RPL35A RPS15 RPL29 RPL35 RPL18A RPLP1 RPS26 RPS19 RPL6 RPL23A RPL14 RPL19 RPL37A RPL41 RPS15A RPS27 RPS7 RPS14 RPS3A RPL18 RPS29 RPL21 RPL34 RPL15 RPL30 RPS3 RPS28 RPS2 RPL7A RPL9 RPS25 RPL38 RPS27A RPL37 RPL28 RPS16 UBA52 RPL24 RPS11 RPS9
GO:0006413	translational initiation	biological_process	56	180	0.31	1.12465e-71	2.40863e-70	RPL36 RPLP2 RPS8 RPS13 RPS24 RPL10 RPL12 RPL39 RPL11 RPS12 RPL13 RPS23 RPL22 RPL32 RPL8 RPS21 RPL35A RPS15 RPL29 RPL35 RPL18A RPLP1 RPS26 RPS19 RPL6 RPL23A RPL14 RPL19 RPL37A RPL41 RPS15A RPS27 RPS7 RPS14 RPS3A RPL18 RPS29 RPL21 RPL34 RPL15 RPL30 RPS3 RPS28 RPS2 RPL7A RPL9 RPS25 RPL38 RPS27A RPL37 RPL28 RPS16 UBA52 RPL24 RPS11 RPS9
GO:0003735	structural constituent of ribosome	molecular_function	56	232	0.24	1.76454e-64	3.7346e-63	RPL36 RPLP2 RPS8 RPS13 RPS24 RPL10 RPL12 RPL39 RPL11 RPS12 RPL13 RPS23 RPL22 RPL32 RPL8 RPS21 RPL35A RPS15 RPL29 RPL35 RPL18A RPLP1 RPS26 RPS19 RPL6 RPL23A RPL14 RPL19 RPL37A RPL41 RPS15A RPS27 RPS7 RPS14 RPS3A RPL18 RPS29 RPL21 RPL34 RPL15 RPL30 RPS3 RPS28 RPS2 RPL7A RPL9 RPL38 RPS27A RPL37 RPL28 RPS16 RPL36AL UBA52 RPL24 RPS11 RPS9
GO:0006364	rRNA processing	biological_process	56	242	0.23	2.56507e-63	5.36577e-62	RPL36 RPLP2 RPS8 RPS13 RPS24 RPL10 RPL12 RPL39 RPL11 RPS12 RPL13 RPS23 RPL22 RPL32 RPL8 RPS21 RPL35A RPS15 RPL29 RPL35 RPL18A RPLP1 RPS26 RPS19 RPL6 RPL23A RPL14 RPL19 RPL37A RPL41 RPS15A RPS27 RPS7 RPS14 RPS3A RPL18 RPS29 RPL21 RPL34 RPL15 RPL30 RPS3 RPS28 RPS2 RPL7A RPL9 RPS25 RPL38 RPS27A RPL37 RPL28 RPS16 UBA52 RPL24 RPS11 RPS9
GO:0006412	translation	biological_process	57	264	0.22	1.49799e-62	3.09757e-61	RPL36 RPLP2 RPS8 RPS13 RPS24 RPL10 RPL12 RPL39 RPL11 RPS12 RPL13 RPS23 RPL22 RPL32 RPL8 RPS21 RPL35A RPS15 RPL29 RPL35 RPL18A RPLP1 RPS26 RPS19 RPL6 RPL23A RPL14 RPL19 RPL37A RPL41 RPS15A RPS27 RPS7 RPS14 RPS3A RPL18 RPS29 RPL21 RPL34 RPL15 RPL30 RPS3 RPS28 RPS2 RPL7A RPL9 RPS25 RPL38 RPS27A RPL37 RPL28 RPS16 RPL36AL RPL24 RPS11 RPS9 WARS
GO:0022625	cytosolic large ribosomal subunit	cellular_component	34	93	0.37	1.08996e-46	2.22823e-45	RPL36 RPLP2 RPL10 RPL12 RPL39 RPL11 RPL13 RPL22 RPL32 RPL8 RPL35A RPL29 RPL35 RPL18A RPLP1 RPL6 RPL23A RPL14 RPL19 RPL37A RPL41 RPL18 RPL21 RPL34 RPL15 RPL30 RPL7A RPL9 RPL38 RPL37 RPL28 RPL36AL UBA52 RPL24
GO:0002181	cytoplasmic translation	biological_process	28	49	0.57	2.67059e-46	5.39819e-45	RPL36 RPLP2 RPL39 RPL11 RPS23 RPL22 RPL32 RPL8 RPS21 RPL35A RPL29 RPL18A RPLP1 RPS26 RPL6 RPL19 RPL41 RPS7 RPS3A RPL18 RPS29 RPL15 RPL30 RPS3 RPS28 RPL9 RPL38 RPL24
GO:0042788	polysomal ribosome	cellular_component	19	29	0.66	3.54921e-34	7.09448e-33	RPL36 RPL39 RPL11 RPS23 RPL32 RPL8 RPS21 RPL18A RPS26 RPL6 RPL19 RPL41 RPL18 RPS29 RPL30 RPS28 RPL7A RPL38 RPL24
GO:0022627	cytosolic small ribosomal subunit	cellular_component	23	88	0.26	3.24195e-28	6.40909e-27	RPS8 RPS13 RPS24 RPS12 RPS23 RPS21 RPS15 RPS26 RPS19 RPS15A RPS27 RPS7 RPS14 RPS3A RPS29 RPS3 RPS28 RPS2 RPS25 RPS27A RPS16 RPS11 RPS9
GO:0005925	focal adhesion	cellular_component	41	470	0.087	4.93905e-28	9.65799e-27	RPLP2 RPS8 RPS13 RPL12 VIM RPL22 RPL8 RPS15 RPLP1 HSPB1 RPS19 RPL6 RPL19 RPL37A RPS7 RPS14 RPS3A RPL18 RPS29 RPL30 RPS3 RPS2 RPL7A RPL9 RPL38 PFN1 RAC1 RPS16 LAP3 ACTB RPS11 ANXA5 YWHAB CD44 ARPC2 TPM4 CDC42 ACTG1 CAP1 CFL1 RPS9
GO:0005840	ribosome	cellular_component	12	48	0.25	9.98873e-16	1.87185e-14	RPS13 RPS23 RPS19 RPS27 RPS7 RPL15 RPS3 RPL9 RPS25 RPS11 SERP1 RPS9
GO:0015935	small ribosomal subunit	cellular_component	8	15	0.53	4.13174e-15	7.66289e-14	RPS24 RPS21 RPS26 RPS29 RPS28 RPS25 RPS27A RPS16
GO:0004129	cytochrome-c oxidase activity	molecular_function	8	26	0.31	2.34547e-12	4.30561e-11	MT-CO1 MT-CO2 COX4I1 COX8A MT-CO3 COX7A2 COX6B1 COX5B
GO:0042274	ribosomal small subunit biogenesis	biological_process	6	18	0.33	2.70637e-10	4.91794e-09	RPS24 RPS15 RPS19 RPS7 RPS28 RPS16
GO:0006123	mitochondrial electron transport, cytochrome c to oxygen	biological_process	7	29	0.24	3.23894e-10	5.82685e-09	MT-CO1 MT-CO2 COX4I1 COX8A MT-CO3 COX6B1 COX5B
GO:0019843	rRNA binding	molecular_function	7	37	0.19	2.72024e-09	4.84526e-08	RPL12 RPL8 RPL23A RPL9 RPL37 RPS11 RPS9
GO:1990904	ribonucleoprotein complex	cellular_component	12	151	0.079	4.22596e-09	7.45343e-08	RPS8 VIM RPL22 RPS7 RPS3A RPS3 YBX1 GAPDH ACTB DDX5 HNRNPA2B1 RPS9
GO:0005751	mitochondrial respiratory chain complex IV	cellular_component	5	15	0.33	4.45261e-09	7.77694e-08	MT-CO1 MT-CO2 COX4I1 COX8A COX5B
GO:0035635	entry of bacterium into host cell	biological_process	5	16	0.31	7.06481e-09	1.21044e-07	RPS27A UBA52 GRB2 UBB UBC
GO:0023026	MHC class II protein complex binding	molecular_function	5	16	0.31	7.06481e-09	1.21044e-07	HLA-DRB1 HLA-DRA CD74 HSP90AB1 HSP90AA1
GO:0000027	ribosomal large subunit assembly	biological_process	6	28	0.21	9.24946e-09	1.56979e-07	RPL10 RPL12 RPL11 RPL6 RPL23A RPL24
GO:0000028	ribosomal small subunit assembly	biological_process	5	17	0.29	1.08274e-08	1.80356e-07	RPS15 RPS19 RPS27 RPS14 RPS28
GO:0043312	neutrophil degranulation	biological_process	20	473	0.042	1.30896e-08	2.16038e-07	CST3 ANXA2 SLC11A1 CTSB EEF1A1 RAC1 LYZ HSP90AB1 CTSC HMGB1 HSP90AA1 CD44 STXBP2 TCIRG1 LGALS3 COTL1 CAP1 PTPN6 PSAP S100A12
GO:0042059	negative regulation of epidermal growth factor receptor signaling pathway	biological_process	6	32	0.19	2.54157e-08	4.15662e-07	RPS27A UBA52 GRB2 CDC42 UBB UBC
GO:0038128	ERBB2 signaling pathway	biological_process	6	38	0.16	9.05666e-08	1.45473e-06	RPS27A UBA52 HSP90AA1 GRB2 UBB UBC
GO:0060071	Wnt signaling pathway, planar cell polarity pathway	biological_process	9	104	0.087	9.60662e-08	1.52941e-06	PFN1 RAC1 RPS27A UBA52 PSME2 CDC42 UBB PSMB3 UBC
GO:0060544	regulation of necroptotic process	biological_process	4	13	0.31	1.18106e-07	1.84759e-06	RPS27A UBA52 UBB UBC
GO:0019068	virion assembly	biological_process	4	13	0.31	1.18106e-07	1.84759e-06	RPS27A UBA52 UBB UBC
GO:0071346	cellular response to interferon-gamma	biological_process	8	85	0.094	1.8575e-07	2.8561e-06	VIM CCL2 GAPDH AIF1 CCL8 STXBP2 CDC42 ACTG1
GO:0031982	vesicle	cellular_component	10	144	0.069	2.32588e-07	3.54598e-06	ANXA2 CALM1 RPS27A GAPDH UBA52 ACTB MYL6 UBB CFL1 UBC
GO:0048027	mRNA 5'-UTR binding	molecular_function	5	27	0.19	2.38195e-07	3.60095e-06	RPS13 RPL41 RPS7 RPS14 RPS3A
GO:0008137	NADH dehydrogenase (ubiquinone) activity	molecular_function	7	64	0.11	2.47456e-07	3.70978e-06	MT-ND4 MT-ND3 MT-ND1 MT-ND2 NDUFA1 MT-ND5 MT-ND4L
GO:0045296	cadherin binding	molecular_function	14	290	0.048	2.53669e-07	3.77149e-06	RPL29 RPS26 RPL6 RPL23A RPL14 RPL34 RPL15 RPS2 RPL7A PFN1 HSP90AB1 RPL24 YWHAB EEF1D
GO:0006414	translational elongation	biological_process	4	16	0.25	3.91129e-07	5.72066e-06	RPLP2 RPLP1 EEF1A1 EEF1D
GO:0035722	interleukin-12-mediated signaling pathway	biological_process	6	47	0.13	4.18173e-07	6.06688e-06	ANXA2 PSME2 GSTO1 CDC42 HNRNPA2B1 CFL1
GO:0000462	maturation of SSU-rRNA from tricistronic rRNA transcript (SSU-rRNA, 5.8S rRNA, LSU-rRNA)	biological_process	5	30	0.17	4.65976e-07	6.70633e-06	RPS8 RPS24 RPS19 RPS14 RPS16
GO:1904380	endoplasmic reticulum mannose trimming	biological_process	4	17	0.24	5.49588e-07	7.78511e-06	RPS27A UBA52 UBB UBC
GO:0032479	regulation of type I interferon production	biological_process	4	17	0.24	5.49588e-07	7.78511e-06	RPS27A UBA52 UBB UBC
GO:0061024	membrane organization	biological_process	9	129	0.07	7.28938e-07	1.00104e-05	RPS27A UBA52 ACTB YWHAB ARPC2 GRB2 ACTG1 UBB UBC
GO:0061418	regulation of transcription from RNA polymerase II promoter in response to hypoxia	biological_process	7	74	0.095	7.73508e-07	1.0542e-05	ELOB RPS27A UBA52 PSME2 UBB PSMB3 UBC
GO:0070987	error-free translesion synthesis	biological_process	4	19	0.21	1.016e-06	1.33415e-05	RPS27A UBA52 UBB UBC
GO:0048146	positive regulation of fibroblast proliferation	biological_process	6	55	0.11	1.26089e-06	1.64373e-05	ANXA2 CD74 S100A6 JUN CDKN1A TGFB1
GO:0002756	MyD88-independent toll-like receptor signaling pathway	biological_process	4	21	0.19	1.74918e-06	2.26387e-05	RPS27A UBA52 UBB UBC
GO:0038095	Fc-epsilon receptor signaling pathway	biological_process	10	181	0.055	2.26474e-06	2.91019e-05	CALM1 RAC1 RPS27A UBA52 PSME2 GRB2 JUN UBB PSMB3 UBC
GO:0031295	T cell costimulation	biological_process	7	86	0.081	2.45764e-06	3.13567e-05	LGALS1 RAC1 HLA-DRB1 HLA-DRA GRB2 CDC42 PTPN6
GO:0043209	myelin sheath	cellular_component	9	149	0.06	2.72166e-06	3.44807e-05	EEF1A1 TUBA1B RPS27A ACTB HSP90AA1 CDC42 ACTG1 GLUL UBB
GO:0042769	DNA damage response, detection of DNA damage	biological_process	5	40	0.12	2.77101e-06	3.48605e-05	RPS3 RPS27A UBA52 UBB UBC
GO:0000717	nucleotide-excision repair, DNA duplex unwinding	biological_process	4	23	0.17	2.84558e-06	3.555e-05	RPS27A UBA52 UBB UBC
GO:1902600	proton transmembrane transport	biological_process	7	89	0.079	3.18841e-06	3.95583e-05	MT-CO2 COX4I1 COX8A MT-CO3 COX7A2 COX6B1 TCIRG1
GO:0000165	MAPK cascade	biological_process	12	268	0.045	3.34643e-06	4.12344e-05	CALM1 CCL2 RPS27A UBA52 DUSP6 PSME2 YWHAB GRB2 UBB TGFB1 PSMB3 UBC
GO:0070423	nucleotide-binding oligomerization domain containing signaling pathway	biological_process	4	24	0.17	3.56519e-06	4.36311e-05	RPS27A UBA52 UBB UBC
GO:0043488	regulation of mRNA stability	biological_process	9	155	0.058	3.882e-06	4.71873e-05	VIM HSPB1 RPS27A UBA52 PSME2 YWHAB UBB PSMB3 UBC
GO:0002548	monocyte chemotaxis	biological_process	5	43	0.12	4.2924e-06	5.04708e-05	RPS19 CCL2 CCL8 LGALS3 S100A12
GO:0030666	endocytic vesicle membrane	cellular_component	7	94	0.074	4.81523e-06	5.62506e-05	RPS27A HLA-DRB1 HLA-DRA CD74 UBA52 UBB UBC
GO:0045742	positive regulation of epidermal growth factor receptor signaling pathway	biological_process	4	26	0.15	5.42823e-06	6.25986e-05	RPS27A UBA52 UBB UBC
GO:0000715	nucleotide-excision repair, DNA damage recognition	biological_process	4	26	0.15	5.42823e-06	6.25986e-05	RPS27A UBA52 UBB UBC
GO:0038061	NIK/NF-kappaB signaling	biological_process	6	70	0.086	6.56073e-06	7.49724e-05	RPS27A UBA52 PSME2 UBB PSMB3 UBC
GO:0051403	stress-activated MAPK cascade	biological_process	4	27	0.15	6.60778e-06	7.49724e-05	RPS27A UBA52 UBB UBC
GO:0050786	RAGE receptor binding	molecular_function	3	13	0.23	6.62624e-06	7.49724e-05	S100A4 HMGB1 S100A12
GO:0038096	Fc-gamma receptor signaling pathway involved in phagocytosis	biological_process	8	131	0.061	7.17775e-06	8.07048e-05	RAC1 HSP90AB1 ACTB HSP90AA1 ARPC2 GRB2 CDC42 ACTG1
GO:0006120	mitochondrial electron transport, NADH to ubiquinone	biological_process	7	100	0.07	7.64766e-06	8.54543e-05	MT-ND4 MT-ND3 MT-ND1 MT-ND2 NDUFA1 MT-ND5 MT-ND4L
GO:0010972	negative regulation of G2/M transition of mitotic cell cycle	biological_process	6	72	0.083	7.92696e-06	8.80284e-05	RPS27A UBA52 PSME2 UBB PSMB3 UBC
GO:0006297	nucleotide-excision repair, DNA gap filling	biological_process	4	28	0.14	7.9789e-06	8.80616e-05	RPS27A UBA52 UBB UBC
GO:0061844	antimicrobial humoral immune response mediated by antimicrobial peptide	biological_process	5	48	0.1	8.28746e-06	9.09094e-05	RPL39 RPS19 RPL30 GAPDH S100A12
GO:1902036	regulation of hematopoietic stem cell differentiation	biological_process	6	73	0.082	8.6939e-06	9.47899e-05	RPS27A UBA52 PSME2 UBB PSMB3 UBC
GO:0005791	rough endoplasmic reticulum	cellular_component	5	51	0.098	1.18623e-05	0.000126274	RPS23 RPS21 RPL6 RPL18 GLUL
GO:0019058	viral life cycle	biological_process	4	31	0.13	1.34609e-05	0.000142448	RPS27A UBA52 UBB UBC
GO:1900026	positive regulation of substrate adhesion-dependent cell spreading	biological_process	4	32	0.12	1.58242e-05	0.000164071	S100A10 RAC1 ARPC2 CDC42
GO:0097718	disordered domain specific binding	molecular_function	4	32	0.12	1.58242e-05	0.000164071	CALM1 GAPDH HSP90AB1 HSP90AA1
GO:0070911	global genome nucleotide-excision repair	biological_process	4	32	0.12	1.58242e-05	0.000164071	RPS27A UBA52 UBB UBC
GO:0043123	positive regulation of I-kappaB kinase/NF-kappaB signaling	biological_process	9	182	0.049	1.60166e-05	0.000164651	LGALS1 RPS27A CD74 UBA52 S100A4 EEF1D UBB UBC S100A12
GO:0055093	response to hyperoxia	biological_process	3	16	0.19	1.64724e-05	0.000168374	MT-ATP6 MT-CYB CDKN1A
GO:0044267	cellular protein metabolic process	biological_process	9	185	0.049	1.84555e-05	0.000187579	CST3 LGALS1 TIMP1 RPS27A LYZ UBA52 APLP2 UBB UBC
GO:0006754	ATP biosynthetic process	biological_process	3	17	0.18	2.13718e-05	0.000208956	MT-ATP6 MT-ATP8 TGFB1
GO:0071479	cellular response to ionizing radiation	biological_process	4	34	0.12	2.1512e-05	0.00020919	EEF1D GRB2 CDKN1A TGFB1
GO:0034220	ion transmembrane transport	biological_process	9	191	0.047	2.4304e-05	0.000235069	CALM1 RPS27A UBA52 S100A6 SGK1 TCIRG1 UBB UBC TSC22D3
GO:0032480	negative regulation of type I interferon production	biological_process	4	35	0.11	2.48937e-05	0.000236951	RPS27A UBA52 UBB UBC
GO:0010803	regulation of tumor necrosis factor-mediated signaling pathway	biological_process	4	35	0.11	2.48937e-05	0.000236951	RPS27A UBA52 UBB UBC
GO:0005978	glycogen biosynthetic process	biological_process	4	35	0.11	2.48937e-05	0.000236951	RPS27A UBA52 UBB UBC
GO:0007568	aging	biological_process	8	154	0.052	2.63614e-05	0.000249601	MT-ND4 MT-CO1 MT-ATP6 TIMP1 CTSC GRB2 JUN TGFB1
GO:0034329	cell junction assembly	biological_process	3	18	0.17	2.72623e-05	0.000256779	ACTB CDC42 ACTG1
GO:0002576	platelet degranulation	biological_process	7	119	0.059	2.7407e-05	0.000256798	CALM1 TIMP1 APLP2 ANXA5 STXBP2 TGFB1 PSAP
GO:0031146	SCF-dependent proteasomal ubiquitin-dependent protein catabolic process	biological_process	6	88	0.068	2.9843e-05	0.000278174	RPS27A UBA52 PSME2 UBB PSMB3 UBC
GO:0006879	cellular iron ion homeostasis	biological_process	5	60	0.083	3.05956e-05	0.000283719	SLC11A1 RPS27A UBA52 UBB UBC
GO:0030490	maturation of SSU-rRNA	biological_process	3	19	0.16	3.42614e-05	0.000311294	RPS19 RPS14 RPS28
GO:0090026	positive regulation of monocyte chemotaxis	biological_process	3	19	0.16	3.42614e-05	0.000311294	CXCL10 AIF1 HMGB1
GO:1904813	ficolin-1-rich granule lumen	cellular_component	7	123	0.057	3.47845e-05	0.000314459	CST3 CTSB EEF1A1 HSP90AB1 HMGB1 HSP90AA1 COTL1
GO:0032587	ruffle membrane	cellular_component	6	91	0.066	3.70981e-05	0.000333697	EEF1A1 RPS3 RAC1 AIF1 HSP90AA1 CFL1
GO:0001895	retina homeostasis	biological_process	4	38	0.11	3.75614e-05	0.000336184	HSPB1 LYZ ACTB ACTG1
GO:0051437	obsolete positive regulation of ubiquitin-protein ligase activity involved in regulation of mitotic cell cycle transition	biological_process	6	93	0.065	4.26951e-05	0.000378728	RPS27A UBA52 PSME2 UBB PSMB3 UBC
GO:0006479	protein methylation	biological_process	4	39	0.1	4.27359e-05	0.000378728	CALM1 EEF1A1 RPS2 BTG1
GO:0050852	T cell receptor signaling pathway	biological_process	8	165	0.048	4.53571e-05	0.000399987	RPS27A HLA-DRB1 HLA-DRA UBA52 PSME2 UBB PSMB3 UBC
GO:0048010	vascular endothelial growth factor receptor signaling pathway	biological_process	6	94	0.064	4.57429e-05	0.000401422	HSPB1 RAC1 ACTB HSP90AA1 CDC42 ACTG1
GO:0021762	substantia nigra development	biological_process	4	40	0.1	4.84451e-05	0.000421028	CALM1 ACTB COX6B1 CDC42
GO:0006296	nucleotide-excision repair, DNA incision, 5'-to lesion	biological_process	4	40	0.1	4.84451e-05	0.000421028	RPS27A UBA52 UBB UBC
GO:0036464	cytoplasmic ribonucleoprotein granule	cellular_component	5	66	0.076	5.28246e-05	0.000456882	RPL6 RAC1 RPL28 ACTB CDC42
GO:0019221	cytokine-mediated signaling pathway	biological_process	13	399	0.033	5.40369e-05	0.000460013	VIM CCL2 TIMP1 RPS27A CXCL10 UBA52 HSP90AA1 GRB2 CDKN1A PTPN6 UBB TGFB1 UBC
GO:0070527	platelet aggregation	biological_process	4	41	0.098	5.47265e-05	0.000462221	HSPB1 ACTB ACTG1 PTPN6
GO:0019985	translesion synthesis	biological_process	4	42	0.095	6.16187e-05	0.000518	RPS27A UBA52 UBB UBC
GO:0010592	positive regulation of lamellipodium assembly	biological_process	3	22	0.14	6.31508e-05	0.000525964	RAC1 ARPC2 CDC42
GO:0005771	multivesicular body	cellular_component	3	22	0.14	6.31508e-05	0.000525964	CST3 CD74 TPT1
GO:0006977	DNA damage response, signal transduction by p53 class mediator resulting in cell cycle arrest	biological_process	5	69	0.072	6.798e-05	0.000560991	RPS27A UBA52 CDKN1A UBB UBC
GO:0042613	MHC class II protein complex	cellular_component	3	23	0.13	7.58466e-05	0.000604962	HLA-DRB1 HLA-DRA CD74
GO:0070498	interleukin-1-mediated signaling pathway	biological_process	6	102	0.059	7.71445e-05	0.000604962	RPS27A UBA52 PSME2 UBB PSMB3 UBC
GO:0045746	negative regulation of Notch signaling pathway	biological_process	4	44	0.091	7.73966e-05	0.000604962	RPS27A UBA52 UBB UBC
GO:0042470	melanosome	cellular_component	6	103	0.058	8.20752e-05	0.000604962	ANXA2 CTSB RAC1 HSP90AB1 HSP90AA1 YWHAB
GO:0033683	nucleotide-excision repair, DNA incision	biological_process	4	45	0.089	8.63662e-05	0.000604962	RPS27A UBA52 UBB UBC
GO:0070182	DNA polymerase binding	molecular_function	3	24	0.12	9.03029e-05	0.000604962	HSP90AB1 HMGB1 HSP90AA1
GO:0032981	mitochondrial respiratory chain complex I assembly	biological_process	6	105	0.057	9.27084e-05	0.000604962	MT-ND4 MT-ND3 MT-ND1 MT-ND2 NDUFA1 MT-ND5
GO:0006986	response to unfolded protein	biological_process	4	47	0.085	0.000106686	0.000637635	HSPB1 HSP90AB1 HSP90AA1 TMBIM6
GO:0046598	positive regulation of viral entry into host cell	biological_process	2	10	0.2	0.000114448	0.000677276	LGALS1 CD74
GO:0015078	proton transmembrane transporter activity	molecular_function	2	10	0.2	0.000114448	0.000677276	MT-ATP6 MT-ATP8
GO:0051186	cofactor metabolic process	biological_process	2	10	0.2	0.000114448	0.000677276	CALM1 HSP90AA1
GO:0005747	mitochondrial respiratory chain complex I	cellular_component	7	147	0.048	0.000122661	0.000723499	MT-ND4 MT-ND3 MT-ND1 MT-ND2 NDUFA1 MT-ND5 MT-ND4L
GO:0048678	response to axon injury	biological_process	3	26	0.12	0.000125068	0.00073289	CST3 LGALS1 AIF1
GO:0050832	defense response to fungus	biological_process	3	26	0.12	0.000125068	0.00073289	GAPDH COTL1 S100A12
GO:0044322	endoplasmic reticulum quality control compartment	cellular_component	4	49	0.082	0.000130487	0.000759696	RPS27A UBA52 UBB UBC
GO:0071407	cellular response to organic cyclic compound	biological_process	4	49	0.082	0.000130487	0.000759696	LGALS1 CCL2 HSP90AB1 TGFB1
GO:0045740	positive regulation of DNA replication	biological_process	4	50	0.08	0.000143813	0.000834579	CST3 RAC1 JUN CDC42
GO:0031334	positive regulation of protein complex assembly	biological_process	3	27	0.11	0.000145669	0.000839931	RPS3 TGFB1 WARS
GO:0051290	protein heterotetramerization	biological_process	3	27	0.11	0.000145669	0.000839931	S100A10 ANXA2 CD74
GO:0097178	ruffle assembly	biological_process	2	11	0.18	0.000156201	0.000894922	RAC1 AIF1
GO:0043394	proteoglycan binding	molecular_function	2	11	0.18	0.000156201	0.000894922	CTSL CTSB
GO:0002755	MyD88-dependent toll-like receptor signaling pathway	biological_process	4	51	0.078	0.000158155	0.000900382	RPS27A UBA52 UBB UBC
GO:0035666	TRIF-dependent toll-like receptor signaling pathway	biological_process	4	51	0.078	0.000158155	0.000900382	RPS27A UBA52 UBB UBC
GO:0043086	negative regulation of catalytic activity	biological_process	4	52	0.077	0.000173565	0.000984995	ANXA2 TIMP1 OAZ1 ANXA5
GO:0030041	actin filament polymerization	biological_process	3	29	0.1	0.000194066	0.00109443	RAC1 AIF1 ARPC2
GO:0042273	ribosomal large subunit biogenesis	biological_process	3	29	0.1	0.000194066	0.00109443	RPL11 RPL35A RPL14
GO:0031640	killing of cells of other organism	biological_process	5	84	0.06	0.00020353	0.00114422	RPS19 RPL30 GAPDH LYZ S100A12
GO:0031996	thioesterase binding	molecular_function	2	12	0.17	0.000206727	0.00115497	RAC1 CDC42
GO:0010591	regulation of lamellipodium assembly	biological_process	2	12	0.17	0.000206727	0.00115497	RAC1 CDC42
GO:0007254	JNK cascade	biological_process	4	54	0.074	0.000207801	0.00115738	RPS27A UBA52 UBB UBC
GO:0002223	stimulatory C-type lectin receptor signaling pathway	biological_process	6	121	0.05	0.000224781	0.00124425	RPS27A UBA52 PSME2 UBB PSMB3 UBC
GO:0000187	activation of MAPK activity	biological_process	6	121	0.05	0.000224781	0.00124425	RPS27A CD74 UBA52 DUSP6 UBB UBC
GO:0042276	error-prone translesion synthesis	biological_process	4	55	0.073	0.000226734	0.00125121	RPS27A UBA52 UBB UBC
GO:0034774	secretory granule lumen	cellular_component	6	122	0.049	0.000236467	0.00129696	EEF1A1 HSP90AB1 HMGB1 HSP90AA1 COTL1 S100A12
GO:0007179	transforming growth factor beta receptor signaling pathway	biological_process	6	122	0.049	0.000236467	0.00129696	RPS27A UBA52 JUN UBB TGFB1 UBC
GO:0030512	negative regulation of transforming growth factor beta receptor signaling pathway	biological_process	5	87	0.057	0.000246641	0.00134626	RPS27A UBA52 UBB TGFB1 UBC
GO:0045335	phagocytic vesicle	cellular_component	4	56	0.071	0.000246951	0.00134626	VIM STXBP2 CDC42 ACTG1
GO:0010243	response to organonitrogen compound	biological_process	2	13	0.15	0.000266757	0.00140847	MT-ND5 CDKN1A
GO:1902166	negative regulation of intrinsic apoptotic signaling pathway in response to DNA damage by p53 class mediator	biological_process	2	13	0.15	0.000266757	0.00140847	CD74 CD44
GO:0050998	nitric-oxide synthase binding	molecular_function	2	13	0.15	0.000266757	0.00140847	CD74 ACTB
GO:2000406	positive regulation of T cell migration	biological_process	2	13	0.15	0.000266757	0.00140847	CXCL10 AIF1
GO:0048246	macrophage chemotaxis	biological_process	2	13	0.15	0.000266757	0.00140847	CCL2 LGALS3
GO:0101003	ficolin-1-rich granule membrane	cellular_component	4	58	0.069	0.000291469	0.00140847	SLC11A1 RAC1 TCIRG1 LGALS3
GO:0036297	interstrand cross-link repair	biological_process	4	59	0.068	0.000315886	0.00147605	RPS27A UBA52 UBB UBC
GO:0051603	proteolysis involved in cellular protein catabolic process	biological_process	3	33	0.091	0.00032402	0.00151013	CTSL CTSB CTSC
GO:0005750	mitochondrial respiratory chain complex III	cellular_component	2	14	0.14	0.000336999	0.00153484	MT-CO1 MT-CYB
GO:0060315	negative regulation of ryanodine-sensitive calcium-release channel activity	biological_process	2	14	0.14	0.000336999	0.00153484	CALM1 GSTO1
GO:0097435	supramolecular fiber organization	biological_process	2	14	0.14	0.000336999	0.00153484	CST3 HSP90AB1
GO:0051131	chaperone-mediated protein complex assembly	biological_process	2	14	0.14	0.000336999	0.00153484	HSP90AB1 HSP90AA1
GO:2000059	negative regulation of ubiquitin-dependent protein catabolic process	biological_process	2	14	0.14	0.000336999	0.00153484	RPL11 RPS7
GO:0032516	positive regulation of phosphoprotein phosphatase activity	biological_process	2	14	0.14	0.000336999	0.00153484	CALM1 HSP90AB1
GO:0008179	adenylate cyclase binding	molecular_function	2	14	0.14	0.000336999	0.00153484	CALM1 CAP1
GO:2000045	regulation of G1/S transition of mitotic cell cycle	biological_process	2	14	0.14	0.000336999	0.00153484	PSME2 PTPN6
GO:0097067	cellular response to thyroid hormone stimulus	biological_process	2	14	0.14	0.000336999	0.00153484	CTSL CTSB
GO:0043657	host cell	cellular_component	4	60	0.067	0.000341821	0.00154507	RPS27A UBA52 UBB UBC
GO:0060395	SMAD protein signal transduction	biological_process	4	60	0.067	0.000341821	0.00154507	VIM SUB1 JUN TGFB1
GO:0003730	mRNA 3'-UTR binding	molecular_function	4	60	0.067	0.000341821	0.00154507	RPL41 RPS7 DDX5 HNRNPA2B1
GO:0030593	neutrophil chemotaxis	biological_process	4	62	0.065	0.000398493	0.00179222	CCL2 CCL8 LGALS3 S100A12
GO:0075733	intracellular transport of virus	biological_process	4	62	0.065	0.000398493	0.00179222	RPS27A UBA52 UBB UBC
GO:0061136	regulation of proteasomal protein catabolic process	biological_process	2	15	0.13	0.000418135	0.00184822	PSME2 UBB
GO:0090280	positive regulation of calcium ion import	biological_process	2	15	0.13	0.000418135	0.00184822	CCL2 LGALS3
GO:0007035	vacuolar acidification	biological_process	2	15	0.13	0.000418135	0.00184822	SLC11A1 TCIRG1
GO:0001774	microglial cell activation	biological_process	2	15	0.13	0.000418135	0.00184822	AIF1 JUN
GO:0043518	negative regulation of DNA damage response, signal transduction by p53 class mediator	biological_process	2	15	0.13	0.000418135	0.00184822	CD74 CD44
GO:0051492	regulation of stress fiber assembly	biological_process	2	15	0.13	0.000418135	0.00184822	RAC1 CDC42
GO:0046688	response to copper ion	biological_process	2	15	0.13	0.000418135	0.00184822	MT-CO1 MT-CYB
GO:0008234	cysteine-type peptidase activity	molecular_function	3	36	0.083	0.000455591	0.00200884	CTSL CTSB CTSC
GO:0000086	G2/M transition of mitotic cell cycle	biological_process	6	136	0.044	0.00045805	0.00201475	RPS27A UBA52 HSP90AA1 CDKN1A UBB UBC
GO:0050821	protein stabilization	biological_process	7	180	0.039	0.000485587	0.00213066	RPL11 RPS7 PFN1 GAPDH HSP90AB1 HSP90AA1 CDKN1A
GO:0007219	Notch signaling pathway	biological_process	6	138	0.043	0.000500044	0.00218876	RPS27A YBX1 UBA52 UBB TGFB1 UBC
GO:0070412	R-SMAD binding	molecular_function	3	37	0.081	0.000506828	0.00220378	DDX5 JUN ZEB2
GO:0046914	transition metal ion binding	molecular_function	2	16	0.12	0.000510827	0.00220378	APLP2 S100A4
GO:0010880	regulation of release of sequestered calcium ion into cytosol by sarcoplasmic reticulum	biological_process	2	16	0.12	0.000510827	0.00220378	CALM1 GSTO1
GO:0043537	negative regulation of blood vessel endothelial cell migration	biological_process	2	16	0.12	0.000510827	0.00220378	HMGB1 TGFB1
GO:0042407	cristae formation	biological_process	2	16	0.12	0.000510827	0.00220378	MT-ATP6 MT-ATP8
GO:0045445	myoblast differentiation	biological_process	2	16	0.12	0.000510827	0.00220378	LGALS1 DDX5
GO:0005884	actin filament	cellular_component	4	66	0.061	0.000532811	0.0022386	RAC1 AIF1 TPM4 ACTG1
GO:0006294	nucleotide-excision repair, preincision complex assembly	biological_process	4	66	0.061	0.000532811	0.0022386	RPS27A UBA52 UBB UBC
GO:0045429	positive regulation of nitric oxide biosynthetic process	biological_process	3	38	0.079	0.000562036	0.0022386	HSP90AB1 AIF1 HSP90AA1
GO:0003746	translation elongation factor activity	molecular_function	2	17	0.12	0.00061571	0.00230283	EEF1A1 EEF1D
GO:0006979	response to oxidative stress	biological_process	5	104	0.048	0.000643875	0.00240318	RPS3 MT-ND3 MT-CO1 GPX4 BTG1
GO:0051436	obsolete negative regulation of ubiquitin-protein ligase activity involved in mitotic cell cycle	biological_process	6	145	0.041	0.000671774	0.00250211	RPS27A UBA52 PSME2 UBB PSMB3 UBC
GO:0033280	response to vitamin D	biological_process	2	18	0.11	0.0007334	0.00272038	CXCL10 TGFB1
GO:0031668	cellular response to extracellular stimulus	biological_process	2	18	0.11	0.0007334	0.00272038	AIF1 CDKN1A
GO:0005200	structural constituent of cytoskeleton	molecular_function	5	107	0.047	0.000748103	0.00276921	VIM TUBA1B ACTB ARPC2 ACTG1
GO:0031396	regulation of protein ubiquitination	biological_process	2	19	0.11	0.000864488	0.00318851	HSP90AB1 HSP90AA1
GO:0048013	ephrin receptor signaling pathway	biological_process	5	110	0.045	0.000864921	0.00318851	RAC1 ACTB ARPC2 CDC42 ACTG1
GO:0009409	response to cold	biological_process	3	43	0.07	0.000903607	0.00329446	MT-CO2 CXCL10 HSP90AA1
GO:0001837	epithelial to mesenchymal transition	biological_process	3	43	0.07	0.000903607	0.00329446	S100A4 DDX5 TGFB1
GO:0016197	endosomal transport	biological_process	4	75	0.053	0.000956774	0.00329446	RPS27A UBA52 UBB UBC
GO:0051092	positive regulation of NF-kappaB transcription factor activity	biological_process	7	201	0.035	0.000999153	0.00332251	RPS3 RPS27A UBA52 UBB TGFB1 UBC S100A12
GO:0030863	cortical cytoskeleton	cellular_component	2	20	0.1	0.00100955	0.00333857	ACTB TPM4
GO:0016601	Rac protein signal transduction	biological_process	2	20	0.1	0.00100955	0.00333857	RAC1 AIF1
GO:0050860	negative regulation of T cell receptor signaling pathway	biological_process	2	20	0.1	0.00100955	0.00333857	LGALS3 PTPN6
GO:0001843	neural tube closure	biological_process	4	76	0.053	0.00101591	0.00335344	RPS7 PFN1 TGFB1 ZEB2
GO:0033209	tumor necrosis factor-mediated signaling pathway	biological_process	6	156	0.038	0.0010329	0.00340327	RPS27A UBA52 PSME2 UBB PSMB3 UBC
GO:0030864	cortical actin cytoskeleton	cellular_component	3	45	0.067	0.00107402	0.00351942	EEF1A1 CAP1 CFL1
GO:0030049	muscle filament sliding	biological_process	3	45	0.067	0.00107402	0.00351942	VIM TPM4 MYL6
GO:0043536	positive regulation of blood vessel endothelial cell migration	biological_process	3	45	0.067	0.00107402	0.00351942	HSPB1 HMGB1 TGFB1
GO:0016236	macroautophagy	biological_process	5	115	0.043	0.00109032	0.00356634	RPS27A UBA52 TCIRG1 UBB UBC
GO:0050829	defense response to Gram-negative bacterium	biological_process	4	78	0.051	0.00114229	0.00372955	RPS19 SLC11A1 RPL30 LYZ
GO:0006457	protein folding	biological_process	6	159	0.038	0.00115397	0.00375405	PFDN5 RPS27A UBA52 HSP90AB1 UBB UBC
GO:0090263	positive regulation of canonical Wnt signaling pathway	biological_process	6	159	0.038	0.00115397	0.00375405	RPS27A UBA52 PSME2 UBB PSMB3 UBC
GO:0044548	S100 protein binding	molecular_function	2	21	0.095	0.00116912	0.00379647	ANXA2 S100A6
GO:0009615	response to virus	biological_process	5	118	0.042	0.00124567	0.00403777	HSPB1 RPS15A CCL8 TPT1 CFL1
GO:0006091	generation of precursor metabolites and energy	biological_process	3	47	0.064	0.0012658	0.00409564	COX4I1 COX8A COX17
GO:0006954	inflammatory response	biological_process	10	368	0.027	0.00129202	0.00417297	SLC11A1 CCL2 RAC1 CXCL10 LYZ AIF1 CCL8 HMGB1 TGFB1 S100A12
GO:0070374	positive regulation of ERK1 and ERK2 cascade	biological_process	7	210	0.033	0.00132253	0.00426386	CCL2 CD74 CCL8 HMGB1 CD44 JUN TGFB1
GO:0043236	laminin binding	molecular_function	2	22	0.091	0.00134375	0.0043168	LGALS1 LGALS3
GO:0031258	lamellipodium membrane	cellular_component	2	22	0.091	0.00134375	0.0043168	CD44 CFL1
GO:0002224	toll-like receptor signaling pathway	biological_process	3	49	0.061	0.00148033	0.00438012	CTSL CTSB HMGB1
GO:0030658	transport vesicle membrane	cellular_component	3	49	0.061	0.00148033	0.00438012	HLA-DRB1 HLA-DRA CD74
GO:0050999	regulation of nitric-oxide synthase activity	biological_process	2	23	0.087	0.00153394	0.00450173	CALM1 HSP90AA1
GO:0045662	negative regulation of myoblast differentiation	biological_process	2	23	0.087	0.00153394	0.00450173	CXCL10 TGFB1
GO:2001235	positive regulation of apoptotic signaling pathway	biological_process	2	23	0.087	0.00153394	0.00450173	RPS3 CTSC
GO:0090316	positive regulation of intracellular protein transport	biological_process	2	23	0.087	0.00153394	0.00450173	OAZ1 CDC42
GO:0035307	positive regulation of protein dephosphorylation	biological_process	2	23	0.087	0.00153394	0.00450173	CALM1 TGFB1
GO:0006521	regulation of cellular amino acid metabolic process	biological_process	3	51	0.059	0.00171896	0.0050365	OAZ1 PSME2 PSMB3
GO:0009617	response to bacterium	biological_process	2	24	0.083	0.00174017	0.00506564	SLC11A1 CCL2
GO:0042104	positive regulation of activated T cell proliferation	biological_process	2	24	0.083	0.00174017	0.00506564	RPS3 HMGB1
GO:0004896	cytokine receptor activity	molecular_function	2	24	0.083	0.00174017	0.00506564	CD74 CD44
GO:0071353	cellular response to interleukin-4	biological_process	2	24	0.083	0.00174017	0.00506564	TUBA1B HSP90AB1
GO:0006283	transcription-coupled nucleotide-excision repair	biological_process	4	86	0.047	0.00176666	0.00513444	RPS27A UBA52 UBB UBC
GO:0003729	mRNA binding	molecular_function	5	127	0.039	0.00181455	0.00526512	RPS13 RPL35 RPS26 RPS3 RPS2
GO:0051496	positive regulation of stress fiber assembly	biological_process	3	52	0.058	0.00184774	0.00534419	S100A10 RAC1 CDC42
GO:0030669	clathrin-coated endocytic vesicle membrane	cellular_component	3	52	0.058	0.00184774	0.00534419	HLA-DRB1 HLA-DRA CD74
GO:0051090	regulation of DNA binding transcription factor activity	biological_process	2	25	0.08	0.00196292	0.00556888	SGK1 JUN
GO:0051894	positive regulation of focal adhesion assembly	biological_process	2	25	0.08	0.00196292	0.00556888	S100A10 RAC1
GO:0048870	cell motility	biological_process	2	25	0.08	0.00196292	0.00556888	RAC1 ACTB
GO:0010881	regulation of cardiac muscle contraction by regulation of the release of sequestered calcium ion	biological_process	2	25	0.08	0.00196292	0.00556888	CALM1 GSTO1
GO:0019897	extrinsic component of plasma membrane	cellular_component	2	25	0.08	0.00196292	0.00556888	S100A10 ANXA2
GO:0032991	protein-containing complex	cellular_component	11	448	0.025	0.00198831	0.00556888	RPL10 RPL11 CALM1 RPS7 HSP90AB1 GPX4 ACTB HSP90AA1 CDC42 PTPN6 WARS
GO:0048306	calcium-dependent protein binding	molecular_function	4	89	0.045	0.00205533	0.00557698	ANXA2 S100A4 DDX5 S100A6
GO:0008009	chemokine activity	molecular_function	3	54	0.056	0.00212508	0.0057489	CCL2 CXCL10 CCL8
GO:1904724	tertiary granule lumen	cellular_component	3	54	0.056	0.00212508	0.0057489	CST3 LYZ PTPN6
GO:0035578	azurophil granule lumen	cellular_component	4	90	0.044	0.00215878	0.0058313	ANXA2 LYZ CTSC CAP1
GO:0051602	response to electrical stimulus	biological_process	2	26	0.077	0.00220264	0.00591425	MT-CO1 AIF1
GO:0030214	hyaluronan catabolic process	biological_process	2	26	0.077	0.00220264	0.00591425	CD44 TGFB1
GO:0060338	regulation of type I interferon-mediated signaling pathway	biological_process	2	26	0.077	0.00220264	0.00591425	HSP90AB1 PTPN6
GO:0031116	positive regulation of microtubule polymerization	biological_process	2	26	0.077	0.00220264	0.00591425	RPS3 RAC1
GO:0010506	regulation of autophagy	biological_process	3	55	0.055	0.00227397	0.00609668	HSPB1 HMGB1 PSAP
GO:0007249	I-kappaB kinase/NF-kappaB signaling	biological_process	4	92	0.043	0.00237701	0.00636345	RPS27A UBA52 UBB UBC
GO:1902895	positive regulation of pri-miRNA transcription by RNA polymerase II	biological_process	2	27	0.074	0.00245976	0.00655572	JUN TGFB1
GO:0001755	neural crest cell migration	biological_process	2	27	0.074	0.00245976	0.00655572	CFL1 ZEB2
GO:0032967	positive regulation of collagen biosynthetic process	biological_process	2	27	0.074	0.00245976	0.00655572	VIM TGFB1
GO:0090090	negative regulation of canonical Wnt signaling pathway	biological_process	7	233	0.03	0.00253498	0.0067462	PFDN5 RPS27A UBA52 PSME2 UBB PSMB3 UBC
GO:1901796	regulation of signal transduction by p53 class mediator	biological_process	5	136	0.037	0.00256169	0.00680721	RPL11 RPS27A UBA52 UBB UBC
GO:0005856	cytoskeleton	cellular_component	9	344	0.026	0.00260738	0.00687112	VIM HSPB1 PFN1 TMSB10 ACTB TPM4 COTL1 ACTG1 S100A12
GO:0043539	protein serine/threonine kinase activator activity	molecular_function	2	28	0.071	0.0027347	0.00687112	CALM1 TGFB1
GO:0042254	ribosome biogenesis	biological_process	2	28	0.071	0.0027347	0.00687112	RPL34 RPS28
GO:2000379	positive regulation of reactive oxygen species metabolic process	biological_process	2	28	0.071	0.0027347	0.00687112	GRB2 CDKN1A
GO:0032435	negative regulation of proteasomal ubiquitin-dependent protein catabolic process	biological_process	2	28	0.071	0.0027347	0.00687112	RPL11 HSP90AB1
GO:0001205	transcriptional activator activity, RNA polymerase II distal enhancer sequence-specific DNA binding	molecular_function	2	28	0.071	0.0027347	0.00687112	SUB1 ZEB2
GO:0010033	response to organic substance	biological_process	2	28	0.071	0.0027347	0.00687112	CTSC ANXA5
GO:0006417	regulation of translation	biological_process	3	58	0.052	0.00276351	0.00693383	RPL10 RPS14 RPL38
GO:0043491	protein kinase B signaling	biological_process	3	59	0.051	0.00294151	0.00735991	CCL2 CDKN1A TGFB1
GO:0034605	cellular response to heat	biological_process	3	59	0.051	0.00294151	0.00735991	CXCL10 CDKN1A IER5
GO:0045859	regulation of protein kinase activity	biological_process	2	29	0.069	0.00302785	0.00753403	CXCL10 CDC42
GO:0044183	protein binding involved in protein folding	molecular_function	2	29	0.069	0.00302785	0.00753403	HSPB1 CD74
GO:0044344	cellular response to fibroblast growth factor stimulus	biological_process	2	29	0.069	0.00302785	0.00753403	CCL2 CD44
GO:0090023	positive regulation of neutrophil chemotaxis	biological_process	2	29	0.069	0.00302785	0.00753403	RAC1 CD74
GO:0019886	antigen processing and presentation of exogenous peptide antigen via MHC class II	biological_process	4	98	0.041	0.00312792	0.00777228	CTSL HLA-DRB1 HLA-DRA CD74
GO:0010800	positive regulation of peptidyl-threonine phosphorylation	biological_process	2	30	0.067	0.0033396	0.0081631	CALM1 TGFB1
GO:0007163	establishment or maintenance of cell polarity	biological_process	2	30	0.067	0.0033396	0.0081631	CDC42 CAP1
GO:0031145	anaphase-promoting complex-dependent catabolic process	biological_process	6	192	0.031	0.00335694	0.0081631	RPS27A UBA52 PSME2 UBB PSMB3 UBC
GO:0042493	response to drug	biological_process	6	192	0.031	0.00335694	0.0081631	S100A10 LGALS1 MT-ND1 DUSP6 JUN CDKN1A
GO:0017134	fibroblast growth factor binding	molecular_function	2	31	0.065	0.00367029	0.00861991	RPS19 RPS2
GO:0007585	respiratory gaseous exchange	biological_process	2	31	0.065	0.00367029	0.00861991	MAFB COX5B
GO:0000502	proteasome complex	cellular_component	3	63	0.048	0.00373197	0.00875334	HSPB1 PSME2 PSMB3
GO:0043065	positive regulation of apoptotic process	biological_process	9	362	0.025	0.00374712	0.00877743	RAC1 RPS27A UBA52 DUSP6 HMGB1 JUN UBB TGFB1 UBC
GO:0005507	copper ion binding	molecular_function	3	64	0.047	0.00394996	0.00921657	MT-CO2 COX17 S100A12
GO:0005518	collagen binding	molecular_function	3	64	0.047	0.00394996	0.00921657	CTSL CTSB CD44
GO:0003785	actin monomer binding	molecular_function	2	32	0.062	0.00402029	0.00935641	PFN1 TMSB10
GO:0043552	positive regulation of phosphatidylinositol 3-kinase activity	biological_process	2	32	0.062	0.00402029	0.00935641	CDC42 TGFB1
GO:0008121	ubiquinol-cytochrome-c reductase activity	molecular_function	1	10	0.1	0.00430477	0.00968035	MT-CYB
GO:0031256	leading edge membrane	cellular_component	1	10	0.1	0.00430477	0.00968035	CDC42
GO:0042116	macrophage activation	biological_process	1	10	0.1	0.00430477	0.00968035	SLC11A1
GO:0085029	extracellular matrix assembly	biological_process	1	10	0.1	0.00430477	0.00968035	TGFB1
GO:0010818	T cell chemotaxis	biological_process	1	10	0.1	0.00430477	0.00968035	CXCL10
GO:0043117	positive regulation of vascular permeability	biological_process	1	10	0.1	0.00430477	0.00968035	TGFB1
GO:0071243	cellular response to arsenic-containing substance	biological_process	1	10	0.1	0.00430477	0.00968035	GSTO1
GO:0021846	cell proliferation in forebrain	biological_process	1	10	0.1	0.00430477	0.00968035	ZEB2
GO:0001961	positive regulation of cytokine-mediated signaling pathway	biological_process	1	10	0.1	0.00430477	0.00968035	CD74
GO:0071141	SMAD protein complex	cellular_component	1	10	0.1	0.00430477	0.00968035	DDX5
GO:0140078	class I DNA-(apurinic or apyrimidinic site) endonuclease activity	molecular_function	1	10	0.1	0.00430477	0.00968035	RPS3
GO:0140080	class III/IV DNA-(apurinic or apyrimidinic site) endonuclease activity	molecular_function	1	10	0.1	0.00430477	0.00968035	RPS3
GO:0043486	histone exchange	biological_process	1	10	0.1	0.00430477	0.00968035	PTMA
GO:0005522	profilin binding	molecular_function	1	10	0.1	0.00430477	0.00968035	ACTG1
GO:0045060	negative thymic T cell selection	biological_process	1	10	0.1	0.00430477	0.00968035	CD74
GO:0045793	positive regulation of cell size	biological_process	1	10	0.1	0.00430477	0.00968035	HSP90AB1
GO:0003334	keratinocyte development	biological_process	1	10	0.1	0.00430477	0.00968035	CDC42
GO:0008535	respiratory chain complex IV assembly	biological_process	1	10	0.1	0.00430477	0.00968035	MT-CO3
GO:0045637	regulation of myeloid cell differentiation	biological_process	1	10	0.1	0.00430477	0.00968035	LGALS3
GO:0070072	vacuolar proton-transporting V-type ATPase complex assembly	biological_process	1	10	0.1	0.00430477	0.00968035	TCIRG1
GO:0031953	negative regulation of protein autophosphorylation	biological_process	1	10	0.1	0.00430477	0.00968035	JUN
GO:0034101	erythrocyte homeostasis	biological_process	1	10	0.1	0.00430477	0.00968035	RPS24
GO:0051103	DNA ligation involved in DNA repair	biological_process	1	10	0.1	0.00430477	0.00968035	HMGB1
GO:0043497	regulation of protein heterodimerization activity	biological_process	1	10	0.1	0.00430477	0.00968035	CDC42
GO:0060261	positive regulation of transcription initiation from RNA polymerase II promoter	biological_process	1	10	0.1	0.00430477	0.00968035	SUB1
GO:0006828	manganese ion transport	biological_process	1	10	0.1	0.00430477	0.00968035	SLC11A1
GO:0016998	cell wall macromolecule catabolic process	biological_process	1	10	0.1	0.00430477	0.00968035	LYZ
GO:0031941	filamentous actin	cellular_component	2	33	0.061	0.00438992	0.00985951	TPM4 ACTG1
GO:0030334	regulation of cell migration	biological_process	3	66	0.045	0.0044115	0.0098833	RAC1 SGK1 TGFB1
GO:0017053	transcriptional repressor complex	cellular_component	3	66	0.045	0.0044115	0.0098833	HMGB1 YWHAB JUN
GO:0051017	actin filament bundle assembly	biological_process	2	34	0.059	0.00477949	0.0106811	AIF1 CDC42
GO:0031663	lipopolysaccharide-mediated signaling pathway	biological_process	2	34	0.059	0.00477949	0.0106811	CCL2 TGFB1
GO:0045597	positive regulation of cell differentiation	biological_process	2	35	0.057	0.0051893	0.011154	HSP90AB1 JUN
GO:0097421	liver regeneration	biological_process	2	35	0.057	0.0051893	0.011154	RPS16 TGFB1
GO:0051020	GTPase binding	molecular_function	2	35	0.057	0.0051893	0.011154	YBX1 HSP90AA1
GO:0019774	proteasome core complex, beta-subunit complex	cellular_component	1	11	0.091	0.00522668	0.011154	PSMB3
GO:0042589	zymogen granule membrane	cellular_component	1	11	0.091	0.00522668	0.011154	STXBP2
GO:0042582	azurophil granule	cellular_component	1	11	0.091	0.00522668	0.011154	STXBP2
GO:0032700	negative regulation of interleukin-17 production	biological_process	1	11	0.091	0.00522668	0.011154	TGFB1
GO:0042535	positive regulation of tumor necrosis factor biosynthetic process	biological_process	1	11	0.091	0.00522668	0.011154	HSPB1
GO:0045603	positive regulation of endothelial cell differentiation	biological_process	1	11	0.091	0.00522668	0.011154	BTG1
GO:0000463	maturation of LSU-rRNA from tricistronic rRNA transcript (SSU-rRNA, 5.8S rRNA, LSU-rRNA)	biological_process	1	11	0.091	0.00522668	0.011154	RPL35
GO:0030957	Tat protein binding	molecular_function	1	11	0.091	0.00522668	0.011154	ACTB
GO:0007097	nuclear migration	biological_process	1	11	0.091	0.00522668	0.011154	CDC42
GO:0032731	positive regulation of interleukin-1 beta production	biological_process	1	11	0.091	0.00522668	0.011154	HSPB1
GO:0034713	type I transforming growth factor beta receptor binding	molecular_function	1	11	0.091	0.00522668	0.011154	TGFB1
GO:1903206	negative regulation of hydrogen peroxide-induced cell death	biological_process	1	11	0.091	0.00522668	0.011154	PSAP
GO:0043304	regulation of mast cell degranulation	biological_process	1	11	0.091	0.00522668	0.011154	STXBP2
GO:0003724	RNA helicase activity	molecular_function	1	11	0.091	0.00522668	0.011154	DDX5
GO:0043517	positive regulation of DNA damage response, signal transduction by p53 class mediator	biological_process	1	11	0.091	0.00522668	0.011154	DDX5
GO:0031065	positive regulation of histone deacetylation	biological_process	1	11	0.091	0.00522668	0.011154	TGFB1
GO:0051279	regulation of release of sequestered calcium ion into cytosol	biological_process	1	11	0.091	0.00522668	0.011154	PTPN6
GO:0051489	regulation of filopodium assembly	biological_process	1	11	0.091	0.00522668	0.011154	CDC42
GO:0046135	pyrimidine nucleoside catabolic process	biological_process	1	11	0.091	0.00522668	0.011154	TYMP
GO:0016064	immunoglobulin mediated immune response	biological_process	1	11	0.091	0.00522668	0.011154	CD74
GO:0042770	signal transduction in response to DNA damage	biological_process	1	11	0.091	0.00522668	0.011154	GRB2
GO:0019852	L-ascorbic acid metabolic process	biological_process	1	11	0.091	0.00522668	0.011154	GSTO1
GO:0050732	negative regulation of peptidyl-tyrosine phosphorylation	biological_process	1	11	0.091	0.00522668	0.011154	PTPN6
GO:0060009	Sertoli cell development	biological_process	1	11	0.091	0.00522668	0.011154	CST3
GO:0042289	MHC class II protein binding	molecular_function	1	11	0.091	0.00522668	0.011154	CD74
GO:0010996	response to auditory stimulus	biological_process	1	11	0.091	0.00522668	0.011154	CXCL10
GO:1990403	embryonic brain development	biological_process	1	11	0.091	0.00522668	0.011154	RPL10
GO:0015075	ion transmembrane transporter activity	molecular_function	1	11	0.091	0.00522668	0.011154	S100A6
GO:0004565	beta-galactosidase activity	molecular_function	1	11	0.091	0.00522668	0.011154	PSAP
GO:0032233	positive regulation of actin filament bundle assembly	biological_process	1	11	0.091	0.00522668	0.011154	PFN1
GO:0033151	V(D)J recombination	biological_process	1	11	0.091	0.00522668	0.011154	HMGB1
GO:0090136	epithelial cell-cell adhesion	biological_process	1	11	0.091	0.00522668	0.011154	CDC42
GO:0060765	regulation of androgen receptor signaling pathway	biological_process	1	11	0.091	0.00522668	0.011154	DDX5
GO:0032060	bleb assembly	biological_process	1	11	0.091	0.00522668	0.011154	EMP3
GO:0003796	lysozyme activity	molecular_function	1	11	0.091	0.00522668	0.011154	LYZ
GO:0001934	positive regulation of protein phosphorylation	biological_process	5	158	0.032	0.00534209	0.0113868	ANXA2 RAC1 CD74 AIF1 TGFB1
GO:0042056	chemoattractant activity	molecular_function	2	36	0.056	0.00561964	0.0119642	HMGB1 LGALS3
GO:0008201	heparin binding	molecular_function	5	162	0.031	0.00602124	0.0127665	RPL22 RPL29 CXCL10 APLP2 CCL8
GO:0008180	COP9 signalosome	cellular_component	2	37	0.054	0.00607077	0.0127665	HSP90AB1 GRB2
GO:0043507	positive regulation of JUN kinase activity	biological_process	2	37	0.054	0.00607077	0.0127665	RPS3 ZEB2
GO:0031274	positive regulation of pseudopodium assembly	biological_process	1	12	0.083	0.00623067	0.0127665	CDC42
GO:0008154	actin polymerization or depolymerization	biological_process	1	12	0.083	0.00623067	0.0127665	CAP1
GO:0005746	mitochondrial respiratory chain	cellular_component	1	12	0.083	0.00623067	0.0127665	COX7A2
GO:0048012	hepatocyte growth factor receptor signaling pathway	biological_process	1	12	0.083	0.00623067	0.0127665	RAC1
GO:0045744	negative regulation of G-protein coupled receptor protein signaling pathway	biological_process	1	12	0.083	0.00623067	0.0127665	YWHAB
GO:1905564	positive regulation of vascular endothelial cell proliferation	biological_process	1	12	0.083	0.00623067	0.0127665	HMGB1
GO:1902176	negative regulation of oxidative stress-induced intrinsic apoptotic signaling pathway	biological_process	1	12	0.083	0.00623067	0.0127665	HSPB1
GO:0045667	regulation of osteoblast differentiation	biological_process	1	12	0.083	0.00623067	0.0127665	DDX5
GO:0051272	positive regulation of cellular component movement	biological_process	1	12	0.083	0.00623067	0.0127665	RPS19
GO:0000002	mitochondrial genome maintenance	biological_process	1	12	0.083	0.00623067	0.0127665	TYMP
GO:0050765	negative regulation of phagocytosis	biological_process	1	12	0.083	0.00623067	0.0127665	TGFB1
GO:0033160	positive regulation of protein import into nucleus, translocation	biological_process	1	12	0.083	0.00623067	0.0127665	HSP90AB1
GO:0033674	positive regulation of kinase activity	biological_process	1	12	0.083	0.00623067	0.0127665	CD74
GO:0008235	metalloexopeptidase activity	molecular_function	1	12	0.083	0.00623067	0.0127665	LAP3
GO:0010763	positive regulation of fibroblast migration	biological_process	1	12	0.083	0.00623067	0.0127665	TGFB1
GO:0034116	positive regulation of heterotypic cell-cell adhesion	biological_process	1	12	0.083	0.00623067	0.0127665	CD44
GO:0043220	Schmidt-Lanterman incisure	cellular_component	1	12	0.083	0.00623067	0.0127665	ANXA2
GO:0046622	positive regulation of organ growth	biological_process	1	12	0.083	0.00623067	0.0127665	SERP1
GO:0030042	actin filament depolymerization	biological_process	1	12	0.083	0.00623067	0.0127665	CFL1
GO:0072520	seminiferous tubule development	biological_process	1	12	0.083	0.00623067	0.0127665	UBB
GO:0017017	MAP kinase tyrosine/serine/threonine phosphatase activity	molecular_function	1	12	0.083	0.00623067	0.0127665	DUSP6
GO:0033762	response to glucagon	biological_process	1	12	0.083	0.00623067	0.0127665	MT-CYB
GO:0050921	positive regulation of chemotaxis	biological_process	1	12	0.083	0.00623067	0.0127665	TGFB1
GO:0032801	receptor catabolic process	biological_process	1	12	0.083	0.00623067	0.0127665	TGFB1
GO:1990782	protein tyrosine kinase binding	molecular_function	1	12	0.083	0.00623067	0.0127665	HSP90AA1
GO:0032395	MHC class II receptor activity	molecular_function	1	12	0.083	0.00623067	0.0127665	HLA-DRA
GO:0030819	positive regulation of cAMP biosynthetic process	biological_process	1	12	0.083	0.00623067	0.0127665	CALM1
GO:0045730	respiratory burst	biological_process	1	12	0.083	0.00623067	0.0127665	SLC11A1
GO:0008097	5S rRNA binding	molecular_function	1	12	0.083	0.00623067	0.0127665	RPL11
GO:0031462	Cul2-RING ubiquitin ligase complex	cellular_component	1	12	0.083	0.00623067	0.0127665	ELOB
GO:0007265	Ras protein signal transduction	biological_process	3	73	0.041	0.00631037	0.0129151	GRB2 JUN CDKN1A
GO:0006935	chemotaxis	biological_process	4	116	0.034	0.0063947	0.0130728	CCL2 CXCL10 TYMP CCL8
GO:0010634	positive regulation of epithelial cell migration	biological_process	2	38	0.053	0.00654294	0.0133607	PFN1 JUN
GO:0019899	enzyme binding	molecular_function	10	459	0.022	0.00692078	0.0141162	RPS3 RPS2 RAC1 DDX5 YWHAB JUN COTL1 BTG1 TMBIM6 TGFB1
GO:0060333	interferon-gamma-mediated signaling pathway	biological_process	3	75	0.04	0.00693854	0.0141364	HLA-DRB1 HLA-DRA CD44
GO:0005764	lysosome	cellular_component	7	276	0.025	0.00697456	0.0141937	CTSL CST3 SLC11A1 CTSB HLA-DRA CTSC PSAP
GO:0050918	positive chemotaxis	biological_process	2	39	0.051	0.00703641	0.0142551	HMGB1 LGALS3
GO:0007566	embryo implantation	biological_process	2	39	0.051	0.00703641	0.0142551	CST3 RPL29
GO:0007519	skeletal muscle tissue development	biological_process	2	39	0.051	0.00703641	0.0142551	VAMP5 MYL6
GO:0042130	negative regulation of T cell proliferation	biological_process	2	39	0.051	0.00703641	0.0142551	PTPN6 TGFB1
GO:0046685	response to arsenic-containing substance	biological_process	1	13	0.077	0.00731502	0.0144771	CDKN1A
GO:0042176	regulation of protein catabolic process	biological_process	1	13	0.077	0.00731502	0.0144771	CDC42
GO:0060047	heart contraction	biological_process	1	13	0.077	0.00731502	0.0144771	CDC42
GO:0031103	axon regeneration	biological_process	1	13	0.077	0.00731502	0.0144771	JUN
GO:0034063	stress granule assembly	biological_process	1	13	0.077	0.00731502	0.0144771	RPS23
GO:0060334	regulation of interferon-gamma-mediated signaling pathway	biological_process	1	13	0.077	0.00731502	0.0144771	HSP90AB1
GO:0090399	replicative senescence	biological_process	1	13	0.077	0.00731502	0.0144771	CDKN1A
GO:0005513	detection of calcium ion	biological_process	1	13	0.077	0.00731502	0.0144771	CALM1
GO:0051258	protein polymerization	biological_process	1	13	0.077	0.00731502	0.0144771	GPX4
GO:0002437	inflammatory response to antigenic stimulus	biological_process	1	13	0.077	0.00731502	0.0144771	HMGB1
GO:0007009	plasma membrane organization	biological_process	1	13	0.077	0.00731502	0.0144771	SERP1
GO:0035497	cAMP response element binding	molecular_function	1	13	0.077	0.00731502	0.0144771	JUN
GO:0043560	insulin receptor substrate binding	molecular_function	1	13	0.077	0.00731502	0.0144771	GRB2
GO:1900029	positive regulation of ruffle assembly	biological_process	1	13	0.077	0.00731502	0.0144771	PFN1
GO:0070306	lens fiber cell differentiation	biological_process	1	13	0.077	0.00731502	0.0144771	TGFB1
GO:0061029	eyelid development in camera-type eye	biological_process	1	13	0.077	0.00731502	0.0144771	JUN
GO:0060124	positive regulation of growth hormone secretion	biological_process	1	13	0.077	0.00731502	0.0144771	SERP1
GO:0031529	ruffle organization	biological_process	1	13	0.077	0.00731502	0.0144771	RAC1
GO:1903364	positive regulation of cellular protein catabolic process	biological_process	1	13	0.077	0.00731502	0.0144771	HSP90AA1
GO:0019725	cellular homeostasis	biological_process	1	13	0.077	0.00731502	0.0144771	CCL2
GO:0002827	positive regulation of T-helper 1 type immune response	biological_process	1	13	0.077	0.00731502	0.0144771	SLC11A1
GO:0043434	response to peptide hormone	biological_process	2	40	0.05	0.00755138	0.0149121	TIMP1 BTG1
GO:0021549	cerebellum development	biological_process	2	40	0.05	0.00755138	0.0149121	MT-ND4 MT-CO1
GO:0003725	double-stranded RNA binding	molecular_function	3	77	0.039	0.00760675	0.015005	VIM TUBA1B HSP90AB1
GO:0030036	actin cytoskeleton organization	biological_process	4	121	0.033	0.00761526	0.0150053	PFN1 RAC1 CDC42 CFL1
GO:0001666	response to hypoxia	biological_process	5	171	0.029	0.00777665	0.0153066	CST3 MT-ND4 MT-CYB MT-ND5 TGFB1
GO:0031902	late endosome membrane	cellular_component	4	122	0.033	0.00787751	0.0154881	ANXA2 SLC11A1 HLA-DRB1 HLA-DRA
GO:0032024	positive regulation of insulin secretion	biological_process	2	41	0.049	0.00808808	0.0158502	SERP1 GLUL
GO:0001102	RNA polymerase II activating transcription factor binding	molecular_function	2	41	0.049	0.00808808	0.0158502	IFI27 JUN
GO:0042605	peptide antigen binding	molecular_function	2	41	0.049	0.00808808	0.0158502	HLA-DRB1 HLA-DRA
GO:0050862	positive regulation of T cell receptor signaling pathway	biological_process	1	14	0.071	0.00847802	0.0160886	RPS3
GO:0016829	lyase activity	molecular_function	1	14	0.071	0.00847802	0.0160886	HMGB1
GO:0042581	specific granule	cellular_component	1	14	0.071	0.00847802	0.0160886	STXBP2
GO:0000982	transcription factor activity, RNA polymerase II proximal promoter sequence-specific DNA binding	molecular_function	1	14	0.071	0.00847802	0.0160886	JUN
GO:0019079	viral genome replication	biological_process	1	14	0.071	0.00847802	0.0160886	CCL2
GO:0043950	positive regulation of cAMP-mediated signaling	biological_process	1	14	0.071	0.00847802	0.0160886	CXCL10
GO:0070848	response to growth factor	biological_process	1	14	0.071	0.00847802	0.0160886	DUSP6
GO:0001921	positive regulation of receptor recycling	biological_process	1	14	0.071	0.00847802	0.0160886	ANXA2
GO:0005773	vacuole	cellular_component	1	14	0.071	0.00847802	0.0160886	CD74
GO:0031672	A band	cellular_component	1	14	0.071	0.00847802	0.0160886	RPL15
GO:0030686	90S preribosome	cellular_component	1	14	0.071	0.00847802	0.0160886	RPS7
GO:0061001	regulation of dendritic spine morphogenesis	biological_process	1	14	0.071	0.00847802	0.0160886	CFL1
GO:0032743	positive regulation of interleukin-2 production	biological_process	1	14	0.071	0.00847802	0.0160886	RPS3
GO:0001775	cell activation	biological_process	1	14	0.071	0.00847802	0.0160886	TIMP1
GO:0071850	mitotic cell cycle arrest	biological_process	1	14	0.071	0.00847802	0.0160886	CDKN1A
GO:0002227	innate immune response in mucosa	biological_process	1	14	0.071	0.00847802	0.0160886	RPL39
GO:0030837	negative regulation of actin filament polymerization	biological_process	1	14	0.071	0.00847802	0.0160886	PFN1
GO:0016471	vacuolar proton-transporting V-type ATPase complex	cellular_component	1	14	0.071	0.00847802	0.0160886	TCIRG1
GO:0000470	maturation of LSU-rRNA	biological_process	1	14	0.071	0.00847802	0.0160886	RPL7A
GO:2000117	negative regulation of cysteine-type endopeptidase activity	biological_process	1	14	0.071	0.00847802	0.0160886	CST3
GO:0000774	adenyl-nucleotide exchange factor activity	molecular_function	1	14	0.071	0.00847802	0.0160886	PFN1
GO:0032930	positive regulation of superoxide anion generation	biological_process	1	14	0.071	0.00847802	0.0160886	TGFB1
GO:0060391	positive regulation of SMAD protein signal transduction	biological_process	1	14	0.071	0.00847802	0.0160886	TGFB1
GO:0035723	interleukin-15-mediated signaling pathway	biological_process	1	14	0.071	0.00847802	0.0160886	GRB2
GO:0002687	positive regulation of leukocyte migration	biological_process	1	14	0.071	0.00847802	0.0160886	CCL8
GO:0043922	negative regulation by host of viral transcription	biological_process	1	14	0.071	0.00847802	0.0160886	JUN
GO:0033630	positive regulation of cell adhesion mediated by integrin	biological_process	1	14	0.071	0.00847802	0.0160886	PTPN6
GO:0098505	G-rich strand telomeric DNA binding	molecular_function	1	14	0.071	0.00847802	0.0160886	HNRNPA2B1
GO:0045806	negative regulation of endocytosis	biological_process	1	14	0.071	0.00847802	0.0160886	LGALS3
GO:0031053	primary miRNA processing	biological_process	1	14	0.071	0.00847802	0.0160886	HNRNPA2B1
GO:0022857	transmembrane transporter activity	molecular_function	2	42	0.048	0.0086467	0.0163569	MT-ATP6 MT-ATP8
GO:0030890	positive regulation of B cell proliferation	biological_process	2	42	0.048	0.0086467	0.0163569	CD74 CDKN1A
GO:0001784	phosphotyrosine residue binding	molecular_function	2	42	0.048	0.0086467	0.0163569	GRB2 PTPN6
GO:0007015	actin filament organization	biological_process	3	80	0.038	0.00868631	0.0164146	TMSB10 TPM4 CDC42
GO:0042127	regulation of cell proliferation	biological_process	5	176	0.028	0.00889762	0.0167962	CXCL10 SGK1 GRB2 JUN IER5
GO:0043005	neuron projection	cellular_component	6	231	0.026	0.00902733	0.0170232	VIM S100A4 ARPC2 CDC42 MT-ND5 UBB
GO:0050790	regulation of catalytic activity	biological_process	2	43	0.047	0.00922743	0.0173279	CTSB SGK1
GO:0032870	cellular response to hormone stimulus	biological_process	2	43	0.047	0.00922743	0.0173279	AIF1 JUN
GO:0051781	positive regulation of cell division	biological_process	2	43	0.047	0.00922743	0.0173279	YBX1 TGFB1
GO:0031100	animal organ regeneration	biological_process	2	43	0.047	0.00922743	0.0173279	MT-CYB CDKN1A
GO:0000956	nuclear-transcribed mRNA catabolic process	biological_process	1	15	0.067	0.009718	0.0179678	DDX5
GO:0043254	regulation of protein complex assembly	biological_process	1	15	0.067	0.009718	0.0179678	HSP90AA1
GO:0010466	negative regulation of peptidase activity	biological_process	1	15	0.067	0.009718	0.0179678	CST3
GO:0043097	pyrimidine nucleoside salvage	biological_process	1	15	0.067	0.009718	0.0179678	TYMP
GO:0030898	actin-dependent ATPase activity	molecular_function	1	15	0.067	0.009718	0.0179678	MYL6
GO:0051770	positive regulation of nitric-oxide synthase biosynthetic process	biological_process	1	15	0.067	0.009718	0.0179678	CCL2
GO:0010812	negative regulation of cell-substrate adhesion	biological_process	1	15	0.067	0.009718	0.0179678	LGALS1
GO:0031333	negative regulation of protein complex assembly	biological_process	1	15	0.067	0.009718	0.0179678	CDC42
GO:0022408	negative regulation of cell-cell adhesion	biological_process	1	15	0.067	0.009718	0.0179678	TGFB1
GO:0043122	regulation of I-kappaB kinase/NF-kappaB signaling	biological_process	1	15	0.067	0.009718	0.0179678	HSPB1
GO:0031932	TORC2 complex	cellular_component	1	15	0.067	0.009718	0.0179678	RPL23A
GO:0016049	cell growth	biological_process	1	15	0.067	0.009718	0.0179678	DDX5
GO:0051412	response to corticosterone	biological_process	1	15	0.067	0.009718	0.0179678	CDKN1A
GO:2000679	positive regulation of transcription regulatory region DNA binding	biological_process	1	15	0.067	0.009718	0.0179678	TGFB1
GO:2001234	negative regulation of apoptotic signaling pathway	biological_process	1	15	0.067	0.009718	0.0179678	TMBIM6
GO:0014070	response to organic cyclic compound	biological_process	2	44	0.045	0.00983045	0.0181013	MT-ND1 DUSP6
GO:0035329	hippo signaling	biological_process	2	44	0.045	0.00983045	0.0181013	YWHAB MOB1A
GO:0051973	positive regulation of telomerase activity	biological_process	2	44	0.045	0.00983045	0.0181013	HSP90AB1 HSP90AA1
GO:0007004	telomere maintenance via telomerase	biological_process	2	44	0.045	0.00983045	0.0181013	HSP90AB1 HSP90AA1
GO:0022617	extracellular matrix disassembly	biological_process	3	83	0.036	0.00986147	0.0181399	CTSL TIMP1 CD44
GO:0070098	chemokine-mediated signaling pathway	biological_process	3	84	0.036	0.010275	0.018862	CCL2 CXCL10 CCL8
GO:0005604	basement membrane	cellular_component	3	84	0.036	0.010275	0.018862	CST3 ANXA2 TIMP1
GO:0030838	positive regulation of actin filament polymerization	biological_process	2	45	0.044	0.0104559	0.0191355	PFN1 GRB2
GO:0006605	protein targeting	biological_process	2	45	0.044	0.0104559	0.0191355	RPL11 YWHAB
GO:0019730	antimicrobial humoral response	biological_process	2	45	0.044	0.0104559	0.0191355	SLC11A1 LYZ
GO:0042981	regulation of apoptotic process	biological_process	6	239	0.025	0.0107556	0.0196639	LGALS1 CTSB RPS3 SGK1 TPT1 TGFB1
GO:0005885	Arp2/3 protein complex	cellular_component	1	16	0.062	0.0110333	0.0197698	ARPC2
GO:0048020	CCR chemokine receptor binding	molecular_function	1	16	0.062	0.0110333	0.0197698	CCL8
GO:0010259	multicellular organism aging	biological_process	1	16	0.062	0.0110333	0.0197698	SERP1
GO:2000179	positive regulation of neural precursor cell proliferation	biological_process	1	16	0.062	0.0110333	0.0197698	GNG5
GO:0001190	transcriptional activator activity, RNA polymerase II transcription factor binding	molecular_function	1	16	0.062	0.0110333	0.0197698	JUN
GO:0030224	monocyte differentiation	biological_process	1	16	0.062	0.0110333	0.0197698	JUN
GO:0032270	positive regulation of cellular protein metabolic process	biological_process	1	16	0.062	0.0110333	0.0197698	TGFB1
GO:0010801	negative regulation of peptidyl-threonine phosphorylation	biological_process	1	16	0.062	0.0110333	0.0197698	CALM1
GO:0036002	pre-mRNA binding	molecular_function	1	16	0.062	0.0110333	0.0197698	DDX5
GO:0035994	response to muscle stretch	biological_process	1	16	0.062	0.0110333	0.0197698	JUN
GO:0001708	cell fate specification	biological_process	1	16	0.062	0.0110333	0.0197698	PPDPF
GO:1902230	negative regulation of intrinsic apoptotic signaling pathway in response to DNA damage	biological_process	1	16	0.062	0.0110333	0.0197698	TPT1
GO:0005521	lamin binding	molecular_function	1	16	0.062	0.0110333	0.0197698	IFI27
GO:0005545	1-phosphatidylinositol binding	molecular_function	1	16	0.062	0.0110333	0.0197698	SNX10
GO:0002407	dendritic cell chemotaxis	biological_process	1	16	0.062	0.0110333	0.0197698	HMGB1
GO:2000010	positive regulation of protein localization to cell surface	biological_process	1	16	0.062	0.0110333	0.0197698	HSP90AB1
GO:0048535	lymph node development	biological_process	1	16	0.062	0.0110333	0.0197698	TGFB1
GO:0045582	positive regulation of T cell differentiation	biological_process	1	16	0.062	0.0110333	0.0197698	CD74
GO:0019855	calcium channel inhibitor activity	molecular_function	1	16	0.062	0.0110333	0.0197698	CALM1
GO:0005001	transmembrane receptor protein tyrosine phosphatase activity	molecular_function	1	16	0.062	0.0110333	0.0197698	PTPN6
GO:0030218	erythrocyte differentiation	biological_process	2	46	0.043	0.011104	0.0198767	RPS19 RPS14
GO:0031966	mitochondrial membrane	cellular_component	3	86	0.035	0.0111353	0.0199129	MT-ND1 NDUFA1 TMBIM6
GO:0033138	positive regulation of peptidyl-serine phosphorylation	biological_process	3	87	0.034	0.0115823	0.0206712	CD44 CDC42 TGFB1
GO:0050731	positive regulation of peptidyl-tyrosine phosphorylation	biological_process	3	87	0.034	0.0115823	0.0206712	CD74 CD44 TGFB1
GO:0005881	cytoplasmic microtubule	cellular_component	2	47	0.043	0.0117747	0.020973	TUBA1B SERP1
GO:0043525	positive regulation of neuron apoptotic process	biological_process	2	47	0.043	0.0117747	0.020973	JUN CDC42
GO:0043410	positive regulation of MAPK cascade	biological_process	3	88	0.034	0.0120407	0.0214044	CD74 HMGB1 PSAP
GO:0006874	cellular calcium ion homeostasis	biological_process	3	88	0.034	0.0120407	0.0214044	CCL8 TPT1 TGFB1
GO:0006309	apoptotic DNA fragmentation	biological_process	1	17	0.059	0.0124223	0.0216758	HMGB1
GO:1902041	regulation of extrinsic apoptotic signaling pathway via death domain receptors	biological_process	1	17	0.059	0.0124223	0.0216758	LGALS3
GO:0006825	copper ion transport	biological_process	1	17	0.059	0.0124223	0.0216758	COX17
GO:0035855	megakaryocyte development	biological_process	1	17	0.059	0.0124223	0.0216758	PTPN6
GO:0005212	structural constituent of eye lens	molecular_function	1	17	0.059	0.0124223	0.0216758	VIM
GO:0051085	chaperone cofactor-dependent protein refolding	biological_process	1	17	0.059	0.0124223	0.0216758	CD74
GO:0001516	prostaglandin biosynthetic process	biological_process	1	17	0.059	0.0124223	0.0216758	CD74
GO:0031435	mitogen-activated protein kinase kinase kinase binding	molecular_function	1	17	0.059	0.0124223	0.0216758	CDC42
GO:0031432	titin binding	molecular_function	1	17	0.059	0.0124223	0.0216758	CALM1
GO:0008375	acetylglucosaminyltransferase activity	molecular_function	1	17	0.059	0.0124223	0.0216758	MGAT1
GO:0031092	platelet alpha granule membrane	cellular_component	1	17	0.059	0.0124223	0.0216758	APLP2
GO:0045616	regulation of keratinocyte differentiation	biological_process	1	17	0.059	0.0124223	0.0216758	CTSL
GO:0031641	regulation of myelination	biological_process	1	17	0.059	0.0124223	0.0216758	TYMP
GO:0032469	endoplasmic reticulum calcium ion homeostasis	biological_process	1	17	0.059	0.0124223	0.0216758	TMBIM6
GO:0005523	tropomyosin binding	molecular_function	1	17	0.059	0.0124223	0.0216758	S100A6
GO:0006265	DNA topological change	biological_process	1	17	0.059	0.0124223	0.0216758	HMGB1
GO:0032740	positive regulation of interleukin-17 production	biological_process	1	17	0.059	0.0124223	0.0216758	TGFB1
GO:1903077	negative regulation of protein localization to plasma membrane	biological_process	1	17	0.059	0.0124223	0.0216758	TGFB1
GO:0008250	oligosaccharyltransferase complex	cellular_component	1	17	0.059	0.0124223	0.0216758	OST4
GO:0071902	positive regulation of protein serine/threonine kinase activity	biological_process	2	48	0.042	0.0124684	0.0217141	CALM1 HSP90AB1
GO:0034097	response to cytokine	biological_process	2	48	0.042	0.0124684	0.0217141	TIMP1 JUN
GO:0006464	cellular protein modification process	biological_process	3	90	0.033	0.0129921	0.0226042	UBA52 UBL5 SERP1
GO:0008307	structural constituent of muscle	molecular_function	2	49	0.041	0.013185	0.0228956	TPM4 MYL6
GO:0042542	response to hydrogen peroxide	biological_process	2	49	0.041	0.013185	0.0228956	JUN MT-ND5
GO:0042832	defense response to protozoan	biological_process	1	18	0.056	0.0138834	0.0237191	SLC11A1
GO:0045198	establishment of epithelial cell apical/basal polarity	biological_process	1	18	0.056	0.0138834	0.0237191	CDC42
GO:0098641	cadherin binding involved in cell-cell adhesion	molecular_function	1	18	0.056	0.0138834	0.0237191	ANXA2
GO:0014002	astrocyte development	biological_process	1	18	0.056	0.0138834	0.0237191	VIM
GO:0006796	phosphate-containing compound metabolic process	biological_process	1	18	0.056	0.0138834	0.0237191	TGFB1
GO:0043923	positive regulation by host of viral transcription	biological_process	1	18	0.056	0.0138834	0.0237191	JUN
GO:0006970	response to osmotic stress	biological_process	1	18	0.056	0.0138834	0.0237191	TSC22D3
GO:0043011	myeloid dendritic cell differentiation	biological_process	1	18	0.056	0.0138834	0.0237191	TGFB1
GO:0006978	DNA damage response, signal transduction by p53 class mediator resulting in transcription of p21 class mediator	biological_process	1	18	0.056	0.0138834	0.0237191	CDKN1A
GO:0045663	positive regulation of myoblast differentiation	biological_process	1	18	0.056	0.0138834	0.0237191	BTG1
GO:0008156	negative regulation of DNA replication	biological_process	1	18	0.056	0.0138834	0.0237191	TGFB1
GO:0035066	positive regulation of histone acetylation	biological_process	1	18	0.056	0.0138834	0.0237191	TGFB1
GO:0004861	cyclin-dependent protein serine/threonine kinase inhibitor activity	molecular_function	1	18	0.056	0.0138834	0.0237191	CDKN1A
GO:0051968	positive regulation of synaptic transmission, glutamatergic	biological_process	1	18	0.056	0.0138834	0.0237191	GLUL
GO:0005114	type II transforming growth factor beta receptor binding	molecular_function	1	18	0.056	0.0138834	0.0237191	TGFB1
GO:0030225	macrophage differentiation	biological_process	1	18	0.056	0.0138834	0.0237191	CDC42
GO:0017119	Golgi transport complex	cellular_component	1	18	0.056	0.0138834	0.0237191	CDC42
GO:0000209	protein polyubiquitination	biological_process	6	252	0.024	0.0140599	0.0239979	RPS27A UBA52 PSME2 UBB PSMB3 UBC
GO:0002020	protease binding	molecular_function	4	143	0.028	0.0149267	0.0254532	CST3 ANXA2 TIMP1 UBC
GO:0042826	histone deacetylase binding	molecular_function	4	144	0.028	0.0153413	0.025773	RAC1 HSP90AB1 HSP90AA1 YWHAB
GO:0048255	mRNA stabilization	biological_process	1	19	0.053	0.0154151	0.025773	SLC11A1
GO:0045216	cell-cell junction organization	biological_process	1	19	0.053	0.0154151	0.025773	TGFB1
GO:0030705	cytoskeleton-dependent intracellular transport	biological_process	1	19	0.053	0.0154151	0.025773	TUBA1B
GO:0008585	female gonad development	biological_process	1	19	0.053	0.0154151	0.025773	UBB
GO:2000249	regulation of actin cytoskeleton reorganization	biological_process	1	19	0.053	0.0154151	0.025773	TGFB1
GO:0060997	dendritic spine morphogenesis	biological_process	1	19	0.053	0.0154151	0.025773	CDC42
GO:0048025	negative regulation of mRNA splicing, via spliceosome	biological_process	1	19	0.053	0.0154151	0.025773	HNRNPA2B1
GO:0017015	regulation of transforming growth factor beta receptor signaling pathway	biological_process	1	19	0.053	0.0154151	0.025773	TGFB1
GO:0044319	wound healing, spreading of cells	biological_process	1	19	0.053	0.0154151	0.025773	CD44
GO:0043277	apoptotic cell clearance	biological_process	1	19	0.053	0.0154151	0.025773	HMGB1
GO:0071310	cellular response to organic substance	biological_process	1	19	0.053	0.0154151	0.025773	PSAP
GO:0042474	middle ear morphogenesis	biological_process	1	19	0.053	0.0154151	0.025773	RPL38
GO:0002028	regulation of sodium ion transport	biological_process	1	19	0.053	0.0154151	0.025773	TGFB1
GO:0071837	HMG box domain binding	molecular_function	1	19	0.053	0.0154151	0.025773	JUN
GO:0030279	negative regulation of ossification	biological_process	1	19	0.053	0.0154151	0.025773	TGFB1
GO:0000380	alternative mRNA splicing, via spliceosome	biological_process	1	19	0.053	0.0154151	0.025773	DDX5
GO:0090190	positive regulation of branching involved in ureteric bud morphogenesis	biological_process	1	19	0.053	0.0154151	0.025773	TGFB1
GO:0045109	intermediate filament organization	biological_process	1	19	0.053	0.0154151	0.025773	VIM
GO:0008191	metalloendopeptidase inhibitor activity	molecular_function	1	19	0.053	0.0154151	0.025773	TIMP1
GO:0036499	PERK-mediated unfolded protein response	biological_process	1	19	0.053	0.0154151	0.025773	CCL2
GO:0009408	response to heat	biological_process	2	52	0.038	0.0154737	0.025847	HSP90AA1 MT-CYB
GO:0002244	hematopoietic progenitor cell differentiation	biological_process	2	53	0.038	0.0162831	0.0271737	PTPN6 TGFB1
GO:0050900	leukocyte migration	biological_process	5	202	0.025	0.016645	0.0277263	CD74 CD44 GRB2 PTPN6 TGFB1
GO:0034314	Arp2/3 complex-mediated actin nucleation	biological_process	1	20	0.05	0.0170157	0.0278537	ARPC2
GO:0004298	threonine-type endopeptidase activity	molecular_function	1	20	0.05	0.0170157	0.0278537	PSMB3
GO:0050870	positive regulation of T cell activation	biological_process	1	20	0.05	0.0170157	0.0278537	CCL2
GO:0042307	positive regulation of protein import into nucleus	biological_process	1	20	0.05	0.0170157	0.0278537	TGFB1
GO:0046847	filopodium assembly	biological_process	1	20	0.05	0.0170157	0.0278537	CDC42
GO:2000251	positive regulation of actin cytoskeleton reorganization	biological_process	1	20	0.05	0.0170157	0.0278537	CDC42
GO:0000400	four-way junction DNA binding	molecular_function	1	20	0.05	0.0170157	0.0278537	HMGB1
GO:0030520	intracellular estrogen receptor signaling pathway	biological_process	1	20	0.05	0.0170157	0.0278537	DDX5
GO:1901214	regulation of neuron death	biological_process	1	20	0.05	0.0170157	0.0278537	UBB
GO:0060389	pathway-restricted SMAD protein phosphorylation	biological_process	1	20	0.05	0.0170157	0.0278537	TGFB1
GO:0051443	positive regulation of ubiquitin-protein transferase activity	biological_process	1	20	0.05	0.0170157	0.0278537	RPS2
GO:0051497	negative regulation of stress fiber assembly	biological_process	1	20	0.05	0.0170157	0.0278537	PFN1
GO:0042026	protein refolding	biological_process	1	20	0.05	0.0170157	0.0278537	HSP90AA1
GO:0071901	negative regulation of protein serine/threonine kinase activity	biological_process	1	20	0.05	0.0170157	0.0278537	HSPB1
GO:0007492	endoderm development	biological_process	1	20	0.05	0.0170157	0.0278537	TGFB1
GO:0019882	antigen processing and presentation	biological_process	1	20	0.05	0.0170157	0.0278537	CTSL
GO:0016234	inclusion body	cellular_component	1	20	0.05	0.0170157	0.0278537	HSP90AB1
GO:0000307	cyclin-dependent protein kinase holoenzyme complex	cellular_component	1	20	0.05	0.0170157	0.0278537	CDKN1A
GO:0060314	regulation of ryanodine-sensitive calcium-release channel activity	biological_process	1	20	0.05	0.0170157	0.0278537	CALM1
GO:0045860	positive regulation of protein kinase activity	biological_process	2	54	0.037	0.0171159	0.0279269	RPLP1 CDKN1A
GO:0030145	manganese ion binding	molecular_function	2	54	0.037	0.0171159	0.0279269	LAP3 GLUL
GO:0005844	polysome	cellular_component	2	54	0.037	0.0171159	0.0279269	VIM RPS3
GO:0016579	protein deubiquitination	biological_process	7	326	0.021	0.0176645	0.0287588	RPS27A UBA52 ACTB PSME2 UBB PSMB3 UBC
GO:0051216	cartilage development	biological_process	2	55	0.036	0.0179722	0.0292333	TIMP1 CD44
GO:0055085	transmembrane transport	biological_process	6	265	0.023	0.0180354	0.0293096	RPS27A UBA52 PSME2 UBB PSMB3 UBC
GO:0030667	secretory granule membrane	cellular_component	3	100	0.03	0.0184633	0.0299041	RAC1 CD44 LGALS3
GO:0070064	proline-rich region binding	molecular_function	1	21	0.048	0.0186838	0.0299041	PFN1
GO:0035333	Notch receptor processing, ligand-dependent	biological_process	1	21	0.048	0.0186838	0.0299041	YBX1
GO:0045453	bone resorption	biological_process	1	21	0.048	0.0186838	0.0299041	RAC1
GO:0019955	cytokine binding	molecular_function	1	21	0.048	0.0186838	0.0299041	CD74
GO:0005839	proteasome core complex	cellular_component	1	21	0.048	0.0186838	0.0299041	PSMB3
GO:1901687	glutathione derivative biosynthetic process	biological_process	1	21	0.048	0.0186838	0.0299041	GSTO1
GO:0055117	regulation of cardiac muscle contraction	biological_process	1	21	0.048	0.0186838	0.0299041	CALM1
GO:0042326	negative regulation of phosphorylation	biological_process	1	21	0.048	0.0186838	0.0299041	CDKN1A
GO:0019372	lipoxygenase pathway	biological_process	1	21	0.048	0.0186838	0.0299041	GPX4
GO:0046961	proton-transporting ATPase activity, rotational mechanism	molecular_function	1	21	0.048	0.0186838	0.0299041	TCIRG1
GO:0071385	cellular response to glucocorticoid stimulus	biological_process	1	21	0.048	0.0186838	0.0299041	MT-ND3
GO:0051149	positive regulation of muscle cell differentiation	biological_process	1	21	0.048	0.0186838	0.0299041	CDC42
GO:0035902	response to immobilization stress	biological_process	1	21	0.048	0.0186838	0.0299041	TGFB1
GO:0003906	DNA-(apurinic or apyrimidinic site) endonuclease activity	molecular_function	1	21	0.048	0.0186838	0.0299041	RPS3
GO:0042267	natural killer cell mediated cytotoxicity	biological_process	1	21	0.048	0.0186838	0.0299041	PTPN6
GO:0061512	protein localization to cilium	biological_process	1	21	0.048	0.0186838	0.0299041	SNX10
GO:0006952	defense response	biological_process	2	56	0.036	0.0188519	0.0300928	CST3 CD74
GO:0051592	response to calcium ion	biological_process	2	56	0.036	0.0188519	0.0300928	CALM1 MT-CYB
GO:0050679	positive regulation of epithelial cell proliferation	biological_process	2	56	0.036	0.0188519	0.0300928	GLUL TGFB1
GO:0045471	response to ethanol	biological_process	3	101	0.03	0.0190778	0.0304264	RPL15 MT-ND4 MT-CYB
GO:0048812	neuron projection morphogenesis	biological_process	2	57	0.035	0.0197552	0.031451	SGK1 UBB
GO:0000049	tRNA binding	molecular_function	2	57	0.035	0.0197552	0.031451	RPL35A EEF1A1
GO:0051117	ATPase binding	molecular_function	3	103	0.029	0.0203445	0.0322773	RAC1 TCIRG1 SNX10
GO:0007141	male meiosis I	biological_process	1	22	0.045	0.0204178	0.0322773	UBB
GO:0031369	translation initiation factor binding	molecular_function	1	22	0.045	0.0204178	0.0322773	RPS24
GO:0045671	negative regulation of osteoclast differentiation	biological_process	1	22	0.045	0.0204178	0.0322773	MAFB
GO:0046697	decidualization	biological_process	1	22	0.045	0.0204178	0.0322773	CTSB
GO:0019835	cytolysis	biological_process	1	22	0.045	0.0204178	0.0322773	LYZ
GO:0042730	fibrinolysis	biological_process	1	22	0.045	0.0204178	0.0322773	ANXA2
GO:0071682	endocytic vesicle lumen	cellular_component	1	22	0.045	0.0204178	0.0322773	HSP90AA1
GO:0010977	negative regulation of neuron projection development	biological_process	2	59	0.034	0.0216324	0.0341674	VIM LGALS1
GO:0006936	muscle contraction	biological_process	3	105	0.029	0.0216618	0.0341838	CALM1 TPM4 MYL6
GO:0048247	lymphocyte chemotaxis	biological_process	1	23	0.043	0.0222162	0.0345735	CCL8
GO:0001891	phagocytic cup	cellular_component	1	23	0.043	0.0222162	0.0345735	AIF1
GO:0001819	positive regulation of cytokine production	biological_process	1	23	0.043	0.0222162	0.0345735	SLC11A1
GO:0071157	negative regulation of cell cycle arrest	biological_process	1	23	0.043	0.0222162	0.0345735	HSP90AB1
GO:0051233	spindle midzone	cellular_component	1	23	0.043	0.0222162	0.0345735	CDC42
GO:0017075	syntaxin-1 binding	molecular_function	1	23	0.043	0.0222162	0.0345735	STXBP2
GO:0043044	ATP-dependent chromatin remodeling	biological_process	1	23	0.043	0.0222162	0.0345735	ACTB
GO:0005540	hyaluronic acid binding	molecular_function	1	23	0.043	0.0222162	0.0345735	CD44
GO:0007088	regulation of mitotic nuclear division	biological_process	1	23	0.043	0.0222162	0.0345735	CDC42
GO:1904707	positive regulation of vascular smooth muscle cell proliferation	biological_process	1	23	0.043	0.0222162	0.0345735	JUN
GO:0071539	protein localization to centrosome	biological_process	1	23	0.043	0.0222162	0.0345735	SNX10
GO:0090398	cellular senescence	biological_process	1	23	0.043	0.0222162	0.0345735	CDKN1A
GO:0010165	response to X-ray	biological_process	1	23	0.043	0.0222162	0.0345735	CDKN1A
GO:1902236	negative regulation of endoplasmic reticulum stress-induced intrinsic apoptotic signaling pathway	biological_process	1	23	0.043	0.0222162	0.0345735	TMBIM6
GO:0030220	platelet formation	biological_process	1	23	0.043	0.0222162	0.0345735	PTPN6
GO:0045861	negative regulation of proteolysis	biological_process	1	23	0.043	0.0222162	0.0345735	CST3
GO:0070301	cellular response to hydrogen peroxide	biological_process	2	60	0.033	0.0226064	0.0351503	CST3 RPS3
GO:0035580	specific granule lumen	cellular_component	2	61	0.033	0.0236039	0.036638	LYZ PTPN6
GO:0045727	positive regulation of translation	biological_process	2	61	0.033	0.0236039	0.036638	VIM SERP1
GO:0003697	single-stranded DNA binding	molecular_function	3	108	0.028	0.0237339	0.0367706	YBX1 HMGB1 SUB1
GO:0006122	mitochondrial electron transport, ubiquinol to cytochrome c	biological_process	1	24	0.042	0.0240777	0.0367706	MT-CYB
GO:0007017	microtubule-based process	biological_process	1	24	0.042	0.0240777	0.0367706	TUBA1B
GO:0000793	condensed chromosome	cellular_component	1	24	0.042	0.0240777	0.0367706	HMGB1
GO:1900087	positive regulation of G1/S transition of mitotic cell cycle	biological_process	1	24	0.042	0.0240777	0.0367706	AIF1
GO:0045503	dynein light chain binding	molecular_function	1	24	0.042	0.0240777	0.0367706	GLUL
GO:0034704	calcium channel complex	cellular_component	1	24	0.042	0.0240777	0.0367706	CALM1
GO:0005719	nuclear euchromatin	cellular_component	1	24	0.042	0.0240777	0.0367706	JUN
GO:0015991	ATP hydrolysis coupled proton transport	biological_process	1	24	0.042	0.0240777	0.0367706	TCIRG1
GO:0019104	DNA N-glycosylase activity	molecular_function	1	24	0.042	0.0240777	0.0367706	RPS3
GO:0045333	cellular respiration	biological_process	1	24	0.042	0.0240777	0.0367706	MT-ND1
GO:0031293	membrane protein intracellular domain proteolysis	biological_process	1	24	0.042	0.0240777	0.0367706	TGFB1
GO:0033617	mitochondrial respiratory chain complex IV assembly	biological_process	1	24	0.042	0.0240777	0.0367706	COX17
GO:0031954	positive regulation of protein autophosphorylation	biological_process	1	24	0.042	0.0240777	0.0367706	CALM1
GO:0008652	cellular amino acid biosynthetic process	biological_process	1	24	0.042	0.0240777	0.0367706	GLUL
GO:0000188	inactivation of MAPK activity	biological_process	1	24	0.042	0.0240777	0.0367706	DUSP6
GO:0035267	NuA4 histone acetyltransferase complex	cellular_component	1	24	0.042	0.0240777	0.0367706	ACTB
GO:0050715	positive regulation of cytokine secretion	biological_process	1	24	0.042	0.0240777	0.0367706	GAPDH
GO:1990247	N6-methyladenosine-containing RNA binding	molecular_function	1	24	0.042	0.0240777	0.0367706	HNRNPA2B1
GO:0043687	post-translational protein modification	biological_process	7	346	0.02	0.0241983	0.0369234	CST3 LGALS1 TIMP1 ELOB APLP2 PSME2 PSMB3
GO:0019900	kinase binding	molecular_function	3	109	0.028	0.0244503	0.0372763	RPS3 HSP90AB1 BTG1
GO:0051291	protein heterooligomerization	biological_process	2	62	0.032	0.024625	0.0375109	YWHAB GRB2
GO:0005911	cell-cell junction	cellular_component	4	164	0.024	0.0253054	0.0385147	GRB2 CDC42 PTPN6 CFL1
GO:0005546	phosphatidylinositol-4,5-bisphosphate binding	molecular_function	2	63	0.032	0.0256697	0.0388822	ANXA2 PFN1
GO:0001968	fibronectin binding	molecular_function	1	25	0.04	0.0260007	0.0388822	CTSL
GO:0022604	regulation of cell morphogenesis	biological_process	1	25	0.04	0.0260007	0.0388822	CFL1
GO:0005246	calcium channel regulator activity	molecular_function	1	25	0.04	0.0260007	0.0388822	SGK1
GO:2000778	positive regulation of interleukin-6 secretion	biological_process	1	25	0.04	0.0260007	0.0388822	HMGB1
GO:0030511	positive regulation of transforming growth factor beta receptor signaling pathway	biological_process	1	25	0.04	0.0260007	0.0388822	HSP90AB1
GO:0045736	negative regulation of cyclin-dependent protein serine/threonine kinase activity	biological_process	1	25	0.04	0.0260007	0.0388822	CDKN1A
GO:0051899	membrane depolarization	biological_process	1	25	0.04	0.0260007	0.0388822	JUN
GO:0031069	hair follicle morphogenesis	biological_process	1	25	0.04	0.0260007	0.0388822	CDC42
GO:0050772	positive regulation of axonogenesis	biological_process	1	25	0.04	0.0260007	0.0388822	ZEB2
GO:0000375	RNA splicing, via transesterification reactions	biological_process	1	25	0.04	0.0260007	0.0388822	SCAF11
GO:0015035	protein disulfide oxidoreductase activity	molecular_function	1	25	0.04	0.0260007	0.0388822	SH3BGRL3
GO:0046686	response to cadmium ion	biological_process	1	25	0.04	0.0260007	0.0388822	MT-CYB
GO:0071526	semaphorin-plexin signaling pathway	biological_process	1	25	0.04	0.0260007	0.0388822	RAC1
GO:0022400	regulation of rhodopsin mediated signaling pathway	biological_process	1	25	0.04	0.0260007	0.0388822	CALM1
GO:0012506	vesicle membrane	cellular_component	1	25	0.04	0.0260007	0.0388822	GRB2
GO:0034341	response to interferon-gamma	biological_process	1	25	0.04	0.0260007	0.0388822	SLC11A1
GO:0000228	nuclear chromosome	cellular_component	1	25	0.04	0.0260007	0.0388822	JUN
GO:0030016	myofibril	cellular_component	1	25	0.04	0.0260007	0.0388822	ACTG1
GO:0030295	protein kinase activator activity	molecular_function	1	25	0.04	0.0260007	0.0388822	RPLP1
GO:0014003	oligodendrocyte development	biological_process	1	25	0.04	0.0260007	0.0388822	TGFB1
GO:0005902	microvillus	cellular_component	2	64	0.031	0.0267378	0.0399512	CD44 TGFB1
GO:0001525	angiogenesis	biological_process	5	227	0.022	0.0276094	0.0412193	ANXA2 CCL2 TYMP JUN WARS
GO:0030855	epithelial cell differentiation	biological_process	2	65	0.031	0.0278295	0.0413665	CTSB LGALS3
GO:0002040	sprouting angiogenesis	biological_process	1	26	0.038	0.0279839	0.0413665	CDC42
GO:0001836	release of cytochrome c from mitochondria	biological_process	1	26	0.038	0.0279839	0.0413665	JUN
GO:0032733	positive regulation of interleukin-10 production	biological_process	1	26	0.038	0.0279839	0.0413665	HMGB1
GO:0032735	positive regulation of interleukin-12 production	biological_process	1	26	0.038	0.0279839	0.0413665	HMGB1
GO:0061621	canonical glycolysis	biological_process	1	26	0.038	0.0279839	0.0413665	GAPDH
GO:0045930	negative regulation of mitotic cell cycle	biological_process	1	26	0.038	0.0279839	0.0413665	TGFB1
GO:0030316	osteoclast differentiation	biological_process	1	26	0.038	0.0279839	0.0413665	SNX10
GO:0002218	activation of innate immune response	biological_process	1	26	0.038	0.0279839	0.0413665	HMGB1
GO:0008301	DNA binding, bending	molecular_function	1	26	0.038	0.0279839	0.0413665	HMGB1
GO:0071158	positive regulation of cell cycle arrest	biological_process	1	26	0.038	0.0279839	0.0413665	TGFB1
GO:0033077	T cell differentiation in thymus	biological_process	1	26	0.038	0.0279839	0.0413665	MAFB
GO:0005544	calcium-dependent phospholipid binding	molecular_function	2	66	0.03	0.0289447	0.0426816	ANXA2 ANXA5
GO:0032092	positive regulation of protein binding	biological_process	2	66	0.03	0.0289447	0.0426816	RPL11 HSP90AB1
GO:0031093	platelet alpha granule lumen	cellular_component	2	66	0.03	0.0289447	0.0426816	TIMP1 TGFB1
GO:0009953	dorsal/ventral pattern formation	biological_process	1	27	0.037	0.0300258	0.0437507	DUSP6
GO:0032689	negative regulation of interferon-gamma production	biological_process	1	27	0.037	0.0300258	0.0437507	HMGB1
GO:0010332	response to gamma radiation	biological_process	1	27	0.037	0.0300258	0.0437507	CXCL10
GO:2000134	negative regulation of G1/S transition of mitotic cell cycle	biological_process	1	27	0.037	0.0300258	0.0437507	CDKN1A
GO:0030816	positive regulation of cAMP metabolic process	biological_process	1	27	0.037	0.0300258	0.0437507	CXCL10
GO:0021915	neural tube development	biological_process	1	27	0.037	0.0300258	0.0437507	TGFB1
GO:0004602	glutathione peroxidase activity	molecular_function	1	27	0.037	0.0300258	0.0437507	GPX4
GO:0043200	response to amino acid	biological_process	1	27	0.037	0.0300258	0.0437507	CFL1
GO:0090383	phagosome acidification	biological_process	1	27	0.037	0.0300258	0.0437507	TCIRG1
GO:0005980	glycogen catabolic process	biological_process	1	27	0.037	0.0300258	0.0437507	CALM1
GO:0005689	U12-type spliceosomal complex	cellular_component	1	27	0.037	0.0300258	0.0437507	YBX1
GO:0043388	positive regulation of DNA binding	biological_process	1	27	0.037	0.0300258	0.0437507	HMGB1
GO:0009611	response to wounding	biological_process	2	67	0.03	0.0300832	0.0437507	RAC1 TGFB1
GO:0001933	negative regulation of protein phosphorylation	biological_process	2	67	0.03	0.0300832	0.0437507	TGFB1 WARS
GO:0007173	epidermal growth factor receptor signaling pathway	biological_process	2	67	0.03	0.0300832	0.0437507	GRB2 TGFB1
GO:0000980	RNA polymerase II distal enhancer sequence-specific DNA binding	molecular_function	2	67	0.03	0.0300832	0.0437507	ACTB JUN
GO:0009749	response to glucose	biological_process	2	67	0.03	0.0300832	0.0437507	GLUL TGFB1
GO:0043202	lysosomal lumen	cellular_component	4	172	0.023	0.0302323	0.0439321	CTSL CD74 HSP90AA1 PSAP
GO:0022900	electron transport chain	biological_process	2	68	0.029	0.0312452	0.0453307	SH3BGRL3 COX7A2
GO:0043406	positive regulation of MAP kinase activity	biological_process	2	68	0.029	0.0312452	0.0453307	TGFB1 S100A12
GO:0010629	negative regulation of gene expression	biological_process	4	174	0.023	0.0315519	0.0457388	AIF1 CDC42 CDKN1A TGFB1
GO:0031667	response to nutrient levels	biological_process	1	28	0.036	0.0321251	0.0463457	CST3
GO:0000245	spliceosomal complex assembly	biological_process	1	28	0.036	0.0321251	0.0463457	SCAF11
GO:0046875	ephrin receptor binding	molecular_function	1	28	0.036	0.0321251	0.0463457	GRB2
GO:0048565	digestive tract development	biological_process	1	28	0.036	0.0321251	0.0463457	TGFB1
GO:0042220	response to cocaine	biological_process	1	28	0.036	0.0321251	0.0463457	HSP90AB1
GO:0005790	smooth endoplasmic reticulum	cellular_component	1	28	0.036	0.0321251	0.0463457	RPL10
GO:0071347	cellular response to interleukin-1	biological_process	2	69	0.029	0.0324304	0.0465993	CCL2 CCL8
GO:0017148	negative regulation of translation	biological_process	2	69	0.029	0.0324304	0.0465993	RPS3 GAPDH
GO:0031201	SNARE complex	cellular_component	2	69	0.029	0.0324304	0.0465993	STXBP2 VAMP5
GO:0046330	positive regulation of JNK cascade	biological_process	2	69	0.029	0.0324304	0.0465993	HMGB1 CDC42
GO:0032147	activation of protein kinase activity	biological_process	2	69	0.029	0.0324304	0.0465993	RPLP1 SLC11A1
GO:0051082	unfolded protein binding	molecular_function	3	120	0.025	0.0331966	0.0476622	PFDN5 HSP90AB1 HSP90AA1
GO:0072562	blood microparticle	cellular_component	4	177	0.023	0.0335982	0.0481435	PFN1 ACTB ACTG1 TGFB1
GO:0030574	collagen catabolic process	biological_process	2	70	0.029	0.0336389	0.0481435	CTSL CTSB
GO:0045454	cell redox homeostasis	biological_process	2	70	0.029	0.0336389	0.0481435	SH3BGRL3 SLC11A1
GO:0097110	scaffold protein binding	molecular_function	2	70	0.029	0.0336389	0.0481435	VIM HSP90AA1
GO:0071356	cellular response to tumor necrosis factor	biological_process	3	121	0.025	0.0340711	0.0484071	CCL2 RPS3 CCL8
GO:0043001	Golgi to plasma membrane protein transport	biological_process	1	29	0.034	0.0342805	0.0484071	VAMP5
GO:0001530	lipopolysaccharide binding	molecular_function	1	29	0.034	0.0342805	0.0484071	HMGB1
GO:0030032	lamellipodium assembly	biological_process	1	29	0.034	0.0342805	0.0484071	RAC1
GO:0045596	negative regulation of cell differentiation	biological_process	1	29	0.034	0.0342805	0.0484071	TGFB1
GO:0097193	intrinsic apoptotic signaling pathway	biological_process	1	29	0.034	0.0342805	0.0484071	CDKN1A
GO:0070372	regulation of ERK1 and ERK2 cascade	biological_process	1	29	0.034	0.0342805	0.0484071	PTPN6
GO:0007259	JAK-STAT cascade	biological_process	1	29	0.034	0.0342805	0.0484071	CCL2
GO:0008361	regulation of cell size	biological_process	1	29	0.034	0.0342805	0.0484071	RAC1
GO:0071549	cellular response to dexamethasone stimulus	biological_process	1	29	0.034	0.0342805	0.0484071	TGFB1
GO:0009314	response to radiation	biological_process	1	29	0.034	0.0342805	0.0484071	JUN
GO:0043029	T cell homeostasis	biological_process	1	29	0.034	0.0342805	0.0484071	TGFB1
GO:0006446	regulation of translational initiation	biological_process	1	29	0.034	0.0342805	0.0484071	HSPB1
GO:0071480	cellular response to gamma radiation	biological_process	1	29	0.034	0.0342805	0.0484071	CDKN1A
GO:0019731	antibacterial humoral response	biological_process	1	29	0.034	0.0342805	0.0484071	RPL39
GO:0010575	positive regulation of vascular endothelial growth factor production	biological_process	1	29	0.034	0.0342805	0.0484071	TGFB1
GO:0035198	miRNA binding	molecular_function	1	29	0.034	0.0342805	0.0484071	HNRNPA2B1
GO:0043085	positive regulation of catalytic activity	biological_process	2	71	0.028	0.0348705	0.0490861	YWHAB PSAP
GO:0032091	negative regulation of protein binding	biological_process	2	71	0.028	0.0348705	0.0490861	ACTB TMBIM6
GO:0003684	damaged DNA binding	molecular_function	2	71	0.028	0.0348705	0.0490861	RPS3 HMGB1
GO:0031625	ubiquitin protein ligase binding	molecular_function	7	373	0.019	0.0354854	0.0499126	RPL11 TUBA1B ELOB JUN ACTG1 CDKN1A TMBIM6

## Sheet: GO.Neutrophil_CD63+
ID	Term	Type	Count	Size	Percent	Pvalue	FDR	GeneSymbol
GO:0043312	neutrophil degranulation	biological_process	32	473	0.068	1.12843e-20	3.03017e-19	CTSD ATP6V0C CD63 FTH1 FTL ASAH1 PSAP CSTB FCER1G LGALS3 BRI3 PLAU NPC2 GRN CTSA S100P SDCBP TNFRSF1B TOM1 RAB7A LPCAT1 SLPI RHOA IGF2R FGR CD68 S100A11 CYSTM1 ARPC5 ITGAX CTSB CD44
GO:0090383	phagosome acidification	biological_process	9	27	0.33	1.47633e-14	3.90693e-13	ATP6V0C ATP6V1F ATP6V0E1 ATP6V0B ATP6V1G1 ATP6V0D1 RAB7A ATP6V1B2 RAB20
GO:0042470	melanosome	cellular_component	11	103	0.11	1.02578e-10	2.67582e-09	CTSD CD63 SLC3A2 SDCBP TPP1 ATP6V1B2 YWHAZ RAB1A CTSB FLOT1 STX3
GO:0046961	proton-transporting ATPase activity, rotational mechanism	molecular_function	6	21	0.29	3.63086e-10	9.33796e-09	ATP6V0C ATP6V1F ATP6V0E1 ATP6V0B ATP6V0D1 ATP6V1B2
GO:0015991	ATP hydrolysis coupled proton transport	biological_process	6	24	0.25	1.05717e-09	2.6811e-08	ATP6V0C ATP6V1F ATP6V0E1 ATP6V0B ATP6V0D1 ATP6V1B2
GO:0033572	transferrin transport	biological_process	7	40	0.18	1.75701e-09	4.39493e-08	ATP6V0C ATP6V1F ATP6V0E1 ATP6V0B ATP6V1G1 ATP6V0D1 ATP6V1B2
GO:0035577	azurophil granule membrane	cellular_component	7	60	0.12	5.0412e-08	1.24395e-06	ATP6V0C CD63 PSAP BRI3 TOM1 LPCAT1 CD68
GO:0030670	phagocytic vesicle membrane	cellular_component	8	88	0.091	7.63517e-08	1.85891e-06	ATP6V0C ATP6V0E1 ATP6V0B ATP6V0D1 RAB7A HLA-A RAC2 RAB20
GO:0034329	cell junction assembly	biological_process	4	18	0.22	3.78454e-07	8.97477e-06	FLNA LIMS1 RHOA VASP
GO:0044319	wound healing, spreading of cells	biological_process	4	19	0.21	5.09994e-07	1.19391e-05	FLNA RHOA LCP1 CD44
GO:0005925	focal adhesion	cellular_component	16	470	0.034	8.19842e-07	1.78218e-05	ATP6V0C PLAU FLNA SDCBP MARCKS LIMS1 RHOA IGF2R ANXA5 YWHAZ VASP ARPC5 LCP1 RAC2 FLOT1 CD44
GO:0006879	cellular iron ion homeostasis	biological_process	6	60	0.1	9.0601e-07	1.94632e-05	FTH1 FTL UBC ATP6V1G1 ATP6V0D1 HMOX1
GO:0005764	lysosome	cellular_component	12	276	0.043	9.71402e-07	2.04804e-05	CTSD PSAP IFI30 CXCR4 GABARAP NPC2 GRN CTSA RAB7A TPP1 RRAGC CTSB
GO:0034220	ion transmembrane transport	biological_process	10	191	0.052	9.75791e-07	2.04804e-05	ATP6V0C ATP6V1F CLCN7 UBC ATP6V0E1 SGK1 ATP6V0B ATP6V1G1 ATP6V0D1 ATP6V1B2
GO:0031625	ubiquitin protein ligase binding	molecular_function	14	373	0.038	1.0223e-06	2.12127e-05	SQSTM1 ATP6V0C GABARAPL2 CXCR4 GABARAP MAP1LC3B TNFRSF1B JUN TNFRSF14 UBE2B YWHAZ BID CDKN1A TANK
GO:1902600	proton transmembrane transport	biological_process	7	89	0.079	1.12299e-06	2.30402e-05	ATP6V0C ATP6V1F ATP6V0E1 ATP6V0B ATP6V1G1 ATP6V0D1 ATP6V1B2
GO:0071243	cellular response to arsenic-containing substance	biological_process	3	10	0.3	1.14332e-06	2.31967e-05	PPIF HMOX1 GSTO1
GO:0008286	insulin receptor signaling pathway	biological_process	7	93	0.075	1.5722e-06	3.15477e-05	ATP6V0C ATP6V1F ATP6V0E1 ATP6V0B ATP6V1G1 ATP6V0D1 ATP6V1B2
GO:0006995	cellular response to nitrogen starvation	biological_process	3	11	0.27	1.78439e-06	3.54163e-05	GABARAPL2 GABARAP MAP1LC3B
GO:0051090	regulation of DNA binding transcription factor activity	biological_process	4	25	0.16	2.23339e-06	4.38513e-05	SGK1 JUN HMOX1 FOS
GO:0051764	actin crosslink formation	biological_process	3	13	0.23	3.81365e-06	7.25388e-05	FLNA MARCKS LCP1
GO:0016471	vacuolar proton-transporting V-type ATPase complex	cellular_component	3	14	0.21	5.30272e-06	9.88037e-05	ATP6V1F ATP6V1G1 ATP6V0D1
GO:0004866	endopeptidase inhibitor activity	molecular_function	4	31	0.13	6.84591e-06	0.000123769	CSTB PI3 SLPI CAST
GO:0007035	vacuolar acidification	biological_process	3	15	0.2	7.18171e-06	0.000127318	ATP6V0E1 ATP6V0B ATP6V0D1
GO:0016049	cell growth	biological_process	3	15	0.2	7.18171e-06	0.000127318	SLC3A2 ERBIN RRAGC
GO:0000045	autophagosome assembly	biological_process	5	55	0.091	8.35623e-06	0.000146716	GABARAPL2 GABARAP MAP1LC3B RAB7A RAB1A
GO:0101003	ficolin-1-rich granule membrane	cellular_component	5	58	0.086	1.14174e-05	0.000196681	ATP6V0C FCER1G LGALS3 RHOA ITGAX
GO:0071222	cellular response to lipopolysaccharide	biological_process	7	129	0.054	1.80415e-05	0.000296791	CXCL8 TNFRSF1B LITAF CEBPB RHOA CARD17 CASP1
GO:0000421	autophagosome membrane	cellular_component	4	38	0.11	1.92486e-05	0.000313762	GABARAPL2 GABARAP MAP1LC3B RAB7A
GO:0015629	actin cytoskeleton	cellular_component	9	214	0.042	1.94168e-05	0.000313762	GABARAP FLNA MARCKS FGR LSP1 HNRNPC VASP ARPC5 LCP1
GO:0071310	cellular response to organic substance	biological_process	3	19	0.16	1.98431e-05	0.000317838	PSAP CD68 CASP1
GO:0042127	regulation of cell proliferation	biological_process	8	176	0.045	2.52073e-05	0.000390072	PLAU SGK1 CXCL2 TNFRSF1B JUN TNFRSF14 FGR BID
GO:0030667	secretory granule membrane	cellular_component	6	100	0.06	2.80316e-05	0.000430132	LGALS3 RAB7A RHOA IGF2R ITGAX CD44
GO:0045453	bone resorption	biological_process	3	21	0.14	3.02245e-05	0.000459916	RAB7A TPP1 RAC2
GO:0016241	regulation of macroautophagy	biological_process	7	140	0.05	3.25892e-05	0.000491801	ATP6V0C ATP6V0E1 ATP6V0B ATP6V1G1 ATP6V0D1 RRAGC ATP6V1B2
GO:0016070	RNA metabolic process	biological_process	4	43	0.093	3.5635e-05	0.000518656	PCBP1 WTAP HNRNPF HNRNPC
GO:0070821	tertiary granule membrane	cellular_component	5	74	0.068	4.65696e-05	0.000669576	ATP6V0C FCER1G PLAU CYSTM1 ITGAX
GO:0019221	cytokine-mediated signaling pathway	biological_process	12	399	0.03	5.0859e-05	0.000686357	CXCL8 VEGFA UBC CXCL2 TNFRSF1B HMOX1 YWHAZ CDKN1A FOS ITGAX CASP1 STX3
GO:0045296	cadherin binding	molecular_function	10	290	0.034	5.09192e-05	0.000686357	TBC1D2 FLNA SLC3A2 S100P SDCBP PCBP1 CAST YWHAZ VASP RAB1A
GO:0000422	autophagy of mitochondrion	biological_process	4	47	0.085	5.52073e-05	0.000686357	SQSTM1 GABARAPL2 GABARAP MAP1LC3B
GO:0035722	interleukin-12-mediated signaling pathway	biological_process	4	47	0.085	5.52073e-05	0.000686357	GSTO1 HNRNPF TALDO1 LCP1
GO:0002237	response to molecule of bacterial origin	biological_process	2	10	0.2	7.57073e-05	0.000686357	CXCL8 CXCL2
GO:0015078	proton transmembrane transporter activity	molecular_function	2	10	0.2	7.57073e-05	0.000686357	ATP6V1F ATP6V1B2
GO:0002576	platelet degranulation	biological_process	6	119	0.05	8.5403e-05	0.000764441	CD63 PSAP VEGFA FLNA ANXA5 TMSB4X
GO:0035556	intracellular signal transduction	biological_process	11	368	0.03	9.89157e-05	0.000881074	SQSTM1 CXCL8 MAP4K4 SGK1 SDCBP PAG1 HMOX1 IRAK2 DUSP1 HCLS1 ANP32A
GO:1903206	negative regulation of hydrogen peroxide-induced cell death	biological_process	2	11	0.18	0.000103428	0.000912365	PSAP TXN
GO:0004185	serine-type carboxypeptidase activity	molecular_function	2	11	0.18	0.000103428	0.000912365	CTSA CPD
GO:1904813	ficolin-1-rich granule lumen	cellular_component	6	123	0.049	0.000105174	0.000923306	CTSD FTH1 ASAH1 CSTB ARPC5 CTSB
GO:1904724	tertiary granule lumen	cellular_component	4	54	0.074	0.000108347	0.000946611	CTSD FTH1 ASAH1 CSTB
GO:0032496	response to lipopolysaccharide	biological_process	7	167	0.042	0.000113241	0.000978245	ERBIN CXCL2 JUN TNFRSF14 SLPI AKIRIN2 FOS
GO:0044344	cellular response to fibroblast growth factor stimulus	biological_process	3	29	0.1	0.000113575	0.000978245	CXCL8 ZFP36L1 CD44
GO:0090023	positive regulation of neutrophil chemotaxis	biological_process	3	29	0.1	0.000113575	0.000978245	CXCL8 CXCL2 RAC2
GO:0006914	autophagy	biological_process	6	128	0.047	0.000134968	0.00115705	CTSD SQSTM1 GABARAPL2 GABARAP MAP1LC3B RAB1A
GO:0051639	actin filament network formation	biological_process	2	12	0.17	0.000137018	0.00115831	ARPC5 LCP1
GO:0034116	positive regulation of heterotypic cell-cell adhesion	biological_process	2	12	0.17	0.000137018	0.00115831	FLOT1 CD44
GO:0071803	positive regulation of podosome assembly	biological_process	2	12	0.17	0.000137018	0.00115831	RHOA LCP1
GO:0043202	lysosomal lumen	cellular_component	7	172	0.041	0.000138904	0.00116861	CTSD ASAH1 PSAP IFI30 NPC2 CTSA TPP1
GO:0035578	azurophil granule lumen	cellular_component	5	90	0.056	0.000139516	0.00116861	FTL NPC2 GRN CTSA SDCBP
GO:0019068	virion assembly	biological_process	2	13	0.15	0.00017698	0.00147564	UBC RAB1A
GO:0097352	autophagosome maturation	biological_process	3	34	0.088	0.000214344	0.00148954	GABARAPL2 GABARAP MAP1LC3B
GO:0071850	mitotic cell cycle arrest	biological_process	2	14	0.14	0.000223801	0.00148954	DUSP1 CDKN1A
GO:0001817	regulation of cytokine production	biological_process	2	14	0.14	0.000223801	0.00148954	CD83 LITAF
GO:0043149	stress fiber assembly	biological_process	2	14	0.14	0.000223801	0.00148954	PHACTR1 RHOA
GO:0051020	GTPase binding	molecular_function	3	35	0.086	0.000240361	0.0015675	FLNA RRAGC LCP1
GO:0030855	epithelial cell differentiation	biological_process	4	65	0.062	0.000261924	0.00169905	LGALS3 VEGFA TPP1 CTSB
GO:0042981	regulation of apoptotic process	biological_process	8	239	0.033	0.000262395	0.00169905	SGK1 TNFRSF14 DUSP1 BID ANP32A CARD17 CTSB CASP1
GO:0042993	obsolete positive regulation of transcription factor import into nucleus	biological_process	2	15	0.13	0.000277956	0.00176846	FLNA HCLS1
GO:1901741	positive regulation of myoblast fusion	biological_process	2	15	0.13	0.000277956	0.00176846	TNFSF14 FLOT1
GO:0050930	induction of positive chemotaxis	biological_process	2	15	0.13	0.000277956	0.00176846	CXCL8 VEGFA
GO:0050811	GABA receptor binding	molecular_function	2	15	0.13	0.000277956	0.00176846	GABARAPL2 GABARAP
GO:0051412	response to corticosterone	biological_process	2	15	0.13	0.000277956	0.00176846	CDKN1A FOS
GO:0070412	R-SMAD binding	molecular_function	3	37	0.081	0.000299087	0.00187675	JUN FOS ZEB2
GO:0048487	beta-tubulin binding	molecular_function	3	37	0.081	0.000299087	0.00187675	GABARAPL2 GABARAP ARL8B
GO:0071276	cellular response to cadmium ion	biological_process	3	37	0.081	0.000299087	0.00187675	JUN HMOX1 FOS
GO:0000979	RNA polymerase II core promoter sequence-specific DNA binding	molecular_function	3	37	0.081	0.000299087	0.00187675	WBP2 CEBPB FOS
GO:0045184	establishment of protein localization	biological_process	3	38	0.079	0.00033201	0.0020762	FLNA WBP2 LIMS1
GO:0006622	protein targeting to lysosome	biological_process	2	16	0.12	0.000339905	0.00208277	ZFYVE16 RAB7A
GO:0001190	transcriptional activator activity, RNA polymerase II transcription factor binding	molecular_function	2	16	0.12	0.000339905	0.00208277	JUN FOS
GO:0030224	monocyte differentiation	biological_process	2	16	0.12	0.000339905	0.00208277	VEGFA JUN
GO:0097225	sperm midpiece	cellular_component	2	16	0.12	0.000339905	0.00208277	SQSTM1 GABARAP
GO:0035994	response to muscle stretch	biological_process	2	16	0.12	0.000339905	0.00208277	JUN FOS
GO:0005774	vacuolar membrane	cellular_component	2	16	0.12	0.000339905	0.00208277	ATP6V0B NAPA
GO:0071347	cellular response to interleukin-1	biological_process	4	69	0.058	0.000346508	0.00210908	CXCL8 CEBPB KLF2 TANK
GO:0019003	GDP binding	molecular_function	4	69	0.058	0.000346508	0.00210908	RAB7A RRAGC RHOA ARL8B
GO:0043154	negative regulation of cysteine-type endopeptidase activity involved in apoptotic process	biological_process	4	70	0.057	0.000370553	0.00224794	VEGFA TNFSF14 TNFRSF1B CD44
GO:0043085	positive regulation of catalytic activity	biological_process	4	71	0.056	0.000395838	0.0022867	PSAP CTSA NCF2 NSMAF
GO:0006954	inflammatory response	biological_process	10	368	0.027	0.00040721	0.0022867	CXCL8 CXCR4 MGLL CXCL2 TNFRSF1B TNFRSF14 CCRL2 CEBPB IRAK2 FOS
GO:1903543	positive regulation of exosomal secretion	biological_process	2	17	0.12	0.000410094	0.0022867	SDCBP RAB7A
GO:0051260	protein homooligomerization	biological_process	7	203	0.034	0.00042726	0.0022867	FCER1G HMOX1 MARCKS SPAG9 BID GLUL FLOT1
GO:0033209	tumor necrosis factor-mediated signaling pathway	biological_process	6	156	0.038	0.000453332	0.0022867	UBC TNFSF14 TNFRSF1B TNFRSF14 LIMS1 TMSB4X
GO:0000185	activation of MAPKKK activity	biological_process	2	18	0.11	0.000488959	0.0024328	MAP4K4 GADD45B
GO:0008637	apoptotic mitochondrial changes	biological_process	2	18	0.11	0.000488959	0.0024328	PPIF BID
GO:1990440	positive regulation of transcription from RNA polymerase II promoter in response to endoplasmic reticulum stress	biological_process	2	18	0.11	0.000488959	0.0024328	DDIT3 CEBPB
GO:0031668	cellular response to extracellular stimulus	biological_process	2	18	0.11	0.000488959	0.0024328	CDKN1A FOS
GO:0042789	mRNA transcription by RNA polymerase II	biological_process	2	18	0.11	0.000488959	0.0024328	FLNA DDIT3
GO:0016197	endosomal transport	biological_process	4	75	0.053	0.000510214	0.00253166	SQSTM1 UBC ZFYVE16 TOM1
GO:0016236	macroautophagy	biological_process	5	115	0.043	0.000527062	0.00260817	SQSTM1 GABARAPL2 GABARAP UBC MAP1LC3B
GO:0050790	regulation of catalytic activity	biological_process	3	43	0.07	0.000536546	0.00262663	SGK1 RALGDS CTSB
GO:0032870	cellular response to hormone stimulus	biological_process	3	43	0.07	0.000536546	0.00262663	JUN DUSP1 FOS
GO:0016235	aggresome	cellular_component	3	43	0.07	0.000536546	0.00262663	SQSTM1 TDP2 FGR
GO:0031100	animal organ regeneration	biological_process	3	43	0.07	0.000536546	0.00262663	IGF2R CDKN1A LCP1
GO:0034976	response to endoplasmic reticulum stress	biological_process	4	76	0.053	0.000542329	0.00264784	CXCL8 DDIT3 CEBPB FLOT1
GO:0006935	chemotaxis	biological_process	5	116	0.043	0.000551847	0.00268713	CXCL8 PLAU CXCL2 CCRL2 RAC2
GO:0009416	response to light stimulus	biological_process	2	19	0.11	0.000576918	0.00278987	DUSP1 FOS
GO:0036499	PERK-mediated unfolded protein response	biological_process	2	19	0.11	0.000576918	0.00278987	CXCL8 DDIT3
GO:0030168	platelet activation	biological_process	5	117	0.043	0.00057753	0.00278987	FCER1G FLNA RHOA YWHAZ RAC2
GO:0006687	glycosphingolipid metabolic process	biological_process	3	45	0.067	0.000639049	0.0030708	ASAH1 PSAP CTSA
GO:0006605	protein targeting	biological_process	3	45	0.067	0.000639049	0.0030708	GABARAP ERBIN YWHAZ
GO:1900745	positive regulation of p38MAPK cascade	biological_process	2	20	0.1	0.00067438	0.00318268	VEGFA GADD45B
GO:0071356	cellular response to tumor necrosis factor	biological_process	5	121	0.041	0.000689676	0.00318268	CXCL8 ERBIN KLF2 TANK ZFP36L1
GO:0034774	secretory granule lumen	cellular_component	5	122	0.041	0.000720181	0.00318268	CSTB S100P FGR S100A11 ARPC5
GO:0071345	cellular response to cytokine stimulus	biological_process	3	47	0.064	0.000754711	0.00318268	CXCR4 HCLS1 CASP1
GO:0051591	response to cAMP	biological_process	3	47	0.064	0.000754711	0.00318268	JUN DUSP1 FOS
GO:0043525	positive regulation of neuron apoptotic process	biological_process	3	47	0.064	0.000754711	0.00318268	DDIT3 JUN RHOA
GO:0090050	positive regulation of cell migration involved in sprouting angiogenesis	biological_process	2	21	0.095	0.000781739	0.00328151	VEGFA HMOX1
GO:1901223	negative regulation of NIK/NF-kappaB signaling	biological_process	2	21	0.095	0.000781739	0.00328151	LITAF TMSB4X
GO:0005769	early endosome	cellular_component	8	279	0.029	0.000803684	0.00336589	CXCR4 ZFYVE16 ATP6V0D1 TOM1 IGF2R RAB1A RAB20 FLOT1
GO:0001701	in utero embryonic development	biological_process	6	173	0.035	0.000837922	0.00350125	VEGFA MGAT1 ZFAND5 UBE2B MAFF KLF2
GO:0070098	chemokine-mediated signaling pathway	biological_process	4	84	0.048	0.000856866	0.00357223	CXCL8 CXCR4 CXCL2 CCRL2
GO:0042542	response to hydrogen peroxide	biological_process	3	49	0.061	0.000884433	0.00367876	JUN HMOX1 DUSP1
GO:0031258	lamellipodium membrane	cellular_component	2	22	0.091	0.000899378	0.00373242	VASP CD44
GO:0016477	cell migration	biological_process	6	176	0.034	0.000926719	0.00383716	CD63 RHOA FGR RAB1A ARPC5 LCP1
GO:0005776	autophagosome	cellular_component	4	86	0.047	0.000953185	0.00393578	SQSTM1 GABARAPL2 GABARAP MAP1LC3B
GO:0000149	SNARE binding	molecular_function	3	50	0.06	0.000954847	0.00393578	GABARAPL2 NAPA STX3
GO:0061024	membrane organization	biological_process	5	129	0.039	0.000964008	0.00396459	MBP UBC IGF2R YWHAZ ARPC5
GO:0031410	cytoplasmic vesicle	cellular_component	7	231	0.03	0.000995294	0.00408406	GABARAPL2 CXCR4 TBC1D2 GABARAP CLCN7 MAP1LC3B FLOT1
GO:0033138	positive regulation of peptidyl-serine phosphorylation	biological_process	4	87	0.046	0.00100426	0.00411161	VEGFA TXN HCLS1 CD44
GO:0002092	positive regulation of receptor internalization	biological_process	2	23	0.087	0.00102767	0.00418867	CD63 VEGFA
GO:0031267	small GTPase binding	molecular_function	2	23	0.087	0.00102767	0.00418867	FLNA RILPL2
GO:1901224	positive regulation of NIK/NF-kappaB signaling	biological_process	3	52	0.058	0.00110735	0.00421076	TNFSF14 LIMS1 RHOA
GO:0031532	actin cytoskeleton reorganization	biological_process	3	52	0.058	0.00110735	0.00421076	PHACTR1 FLNA RHOA
GO:0043123	positive regulation of I-kappaB kinase/NF-kappaB signaling	biological_process	6	182	0.033	0.0011265	0.00423249	UBC FLNA HMOX1 LITAF RHOA CASP1
GO:0005031	tumor necrosis factor-activated receptor activity	molecular_function	2	24	0.083	0.00116697	0.00436657	TNFRSF1B TNFRSF14
GO:0070423	nucleotide-binding oligomerization domain containing signaling pathway	biological_process	2	24	0.083	0.00116697	0.00436657	UBC IRAK2
GO:0048365	Rac GTPase binding	molecular_function	3	53	0.057	0.00118966	0.00444237	FLNA NCF2 RAB7A
GO:0005770	late endosome	cellular_component	5	135	0.037	0.00121969	0.00454521	SQSTM1 CXCR4 DDIT3 RAB7A IGF2R
GO:0050772	positive regulation of axonogenesis	biological_process	2	25	0.08	0.00131762	0.00488027	RHOA ZEB2
GO:0051894	positive regulation of focal adhesion assembly	biological_process	2	25	0.08	0.00131762	0.00488027	VEGFA LIMS1
GO:0006672	ceramide metabolic process	biological_process	2	25	0.08	0.00131762	0.00488027	ASAH1 NSMAF
GO:0043065	positive regulation of apoptotic process	biological_process	9	362	0.025	0.00135393	0.00500461	SQSTM1 UBC JUN HMOX1 NSMAF IGF2R GADD45B DUSP1 BID
GO:0010506	regulation of autophagy	biological_process	3	55	0.055	0.00136698	0.00504264	PSAP RRAGC CASP1
GO:0001836	release of cytochrome c from mitochondria	biological_process	2	26	0.077	0.00147997	0.00527392	JUN BID
GO:0032733	positive regulation of interleukin-10 production	biological_process	2	26	0.077	0.00147997	0.00527392	FCER1G CD83
GO:0048812	neuron projection morphogenesis	biological_process	3	57	0.053	0.00156196	0.00528174	MAP4K4 SGK1 RHOA
GO:1902895	positive regulation of pri-miRNA transcription by RNA polymerase II	biological_process	2	27	0.074	0.00165433	0.00557344	JUN FOS
GO:0043200	response to amino acid	biological_process	2	27	0.074	0.00165433	0.00557344	RRAGC RHOA
GO:0019886	antigen processing and presentation of exogenous peptide antigen via MHC class II	biological_process	4	98	0.041	0.00170918	0.00573706	CTSD IFI30 FCER1G RAB7A
GO:0007229	integrin-mediated signaling pathway	biological_process	4	98	0.041	0.00170918	0.00573706	FCER1G ERBIN FGR ITGAX
GO:0010033	response to organic substance	biological_process	2	28	0.071	0.00184102	0.00616826	S100P ANXA5
GO:0070301	cellular response to hydrogen peroxide	biological_process	3	60	0.05	0.00188951	0.00625981	PPIF KLF2 KDM6B
GO:0071277	cellular response to calcium ion	biological_process	3	61	0.049	0.00200849	0.00625981	PPIF JUN FOS
GO:0045859	regulation of protein kinase activity	biological_process	2	29	0.069	0.00204034	0.00625981	FGR RAC2
GO:0009314	response to radiation	biological_process	2	29	0.069	0.00204034	0.00625981	JUN TXN
GO:0050900	leukocyte migration	biological_process	6	202	0.03	0.00204611	0.00625981	FCER1G SLC3A2 SLC16A3 CD48 ITGAX CD44
GO:0030593	neutrophil chemotaxis	biological_process	3	62	0.048	0.00213256	0.0064578	CXCL8 FCER1G LGALS3
GO:0035255	ionotropic glutamate receptor binding	molecular_function	2	30	0.067	0.00225258	0.00676515	SQSTM1 FLOT1
GO:0006891	intra-Golgi vesicle-mediated transport	biological_process	2	30	0.067	0.00225258	0.00676515	GABARAPL2 NAPA
GO:0043542	endothelial cell migration	biological_process	2	30	0.067	0.00225258	0.00676515	S100P RHOA
GO:0034383	low-density lipoprotein particle clearance	biological_process	2	30	0.067	0.00225258	0.00676515	NPC2 HMOX1
GO:0043392	negative regulation of DNA binding	biological_process	2	30	0.067	0.00225258	0.00676515	JUN HMOX1
GO:0050727	regulation of inflammatory response	biological_process	3	64	0.047	0.00239637	0.00718518	MGLL CASP1 TMSB4X
GO:0005697	telomerase holoenzyme complex	cellular_component	2	31	0.065	0.00247803	0.00734341	NOP10 HNRNPC
GO:0030334	regulation of cell migration	biological_process	3	66	0.045	0.00268181	0.00744564	FLNA SGK1 RHOA
GO:0000790	nuclear chromatin	cellular_component	6	212	0.028	0.00268304	0.00744564	WBP2 UBE2B CEBPB KLF2 HNRNPC ZEB2
GO:0030163	protein catabolic process	biological_process	2	32	0.062	0.00271695	0.00750552	CTSD TPP1
GO:1900026	positive regulation of substrate adhesion-dependent cell spreading	biological_process	2	32	0.062	0.00271695	0.00750552	FLNA LIMS1
GO:0055072	iron ion homeostasis	biological_process	2	32	0.062	0.00271695	0.00750552	FTL HMOX1
GO:0043433	negative regulation of DNA binding transcription factor activity	biological_process	3	67	0.045	0.00283291	0.00780225	FLNA DDIT3 HMOX1
GO:0051603	proteolysis involved in cellular protein catabolic process	biological_process	2	33	0.061	0.0029696	0.00815511	CTSA CTSB
GO:0008380	RNA splicing	biological_process	5	161	0.031	0.00296996	0.00815511	LGALS3 CIR1 RRAGC WTAP HNRNPC
GO:0003705	transcription factor activity, RNA polymerase II distal enhancer sequence-specific binding	molecular_function	3	68	0.044	0.00298974	0.00819709	JUN CIR1 CEBPB
GO:0051017	actin filament bundle assembly	biological_process	2	34	0.059	0.00323624	0.0086643	MARCKS LCP1
GO:0071479	cellular response to ionizing radiation	biological_process	2	34	0.059	0.00323624	0.0086643	CDKN1A TANK
GO:0050699	WW domain binding	molecular_function	2	34	0.059	0.00323624	0.0086643	LITAF DAZAP2
GO:0032464	positive regulation of protein homooligomerization	biological_process	1	10	0.1	0.00327877	0.0086643	BID
GO:0043951	negative regulation of cAMP-mediated signaling	biological_process	1	10	0.1	0.00327877	0.0086643	UBE2B
GO:0005732	small nucleolar ribonucleoprotein complex	cellular_component	1	10	0.1	0.00327877	0.0086643	NOP10
GO:0021846	cell proliferation in forebrain	biological_process	1	10	0.1	0.00327877	0.0086643	ZEB2
GO:0035646	endosome to melanosome transport	biological_process	1	10	0.1	0.00327877	0.0086643	CD63
GO:0033148	positive regulation of intracellular estrogen receptor signaling pathway	biological_process	1	10	0.1	0.00327877	0.0086643	WBP2
GO:0045446	endothelial cell differentiation	biological_process	1	10	0.1	0.00327877	0.0086643	KDM6B
GO:0043486	histone exchange	biological_process	1	10	0.1	0.00327877	0.0086643	ANP32A
GO:0005522	profilin binding	molecular_function	1	10	0.1	0.00327877	0.0086643	VASP
GO:1902237	positive regulation of endoplasmic reticulum stress-induced intrinsic apoptotic signaling pathway	biological_process	1	10	0.1	0.00327877	0.0086643	DDIT3
GO:0060081	membrane hyperpolarization	biological_process	1	10	0.1	0.00327877	0.0086643	CASP1
GO:0043184	vascular endothelial growth factor receptor 2 binding	molecular_function	1	10	0.1	0.00327877	0.0086643	VEGFA
GO:0006518	peptide metabolic process	biological_process	1	10	0.1	0.00327877	0.0086643	CPD
GO:0010761	fibroblast migration	biological_process	1	10	0.1	0.00327877	0.0086643	ZFAND5
GO:0046638	positive regulation of alpha-beta T cell differentiation	biological_process	1	10	0.1	0.00327877	0.0086643	RHOA
GO:0045637	regulation of myeloid cell differentiation	biological_process	1	10	0.1	0.00327877	0.0086643	LGALS3
GO:0031953	negative regulation of protein autophosphorylation	biological_process	1	10	0.1	0.00327877	0.0086643	JUN
GO:0034101	erythrocyte homeostasis	biological_process	1	10	0.1	0.00327877	0.0086643	HMOX1
GO:0030091	protein repair	biological_process	1	10	0.1	0.00327877	0.0086643	TXN
GO:0032010	phagolysosome	cellular_component	1	10	0.1	0.00327877	0.0086643	NCF2
GO:0039536	negative regulation of RIG-I signaling pathway	biological_process	1	10	0.1	0.00327877	0.0086643	SEC14L1
GO:0045454	cell redox homeostasis	biological_process	3	70	0.043	0.00332099	0.00875055	DDIT3 NCF2 TXN
GO:0009636	response to toxic substance	biological_process	3	70	0.043	0.00332099	0.00875055	MBP CDKN1A FOS
GO:0008625	extrinsic apoptotic signaling pathway via death domain receptors	biological_process	2	35	0.057	0.0035171	0.00920089	GABARAP BID
GO:0097421	liver regeneration	biological_process	2	35	0.057	0.0035171	0.00920089	HMOX1 CEBPB
GO:0034614	cellular response to reactive oxygen species	biological_process	2	35	0.057	0.0035171	0.00920089	JUN FOS
GO:1900740	positive regulation of protein insertion into mitochondrial membrane involved in apoptotic signaling pathway	biological_process	2	35	0.057	0.0035171	0.00920089	YWHAZ BID
GO:0004869	cysteine-type endopeptidase inhibitor activity	molecular_function	2	35	0.057	0.0035171	0.00920089	CSTB CARD17
GO:0042056	chemoattractant activity	molecular_function	2	36	0.056	0.00381242	0.00991664	LGALS3 VEGFA
GO:0090200	positive regulation of release of cytochrome c from mitochondria	biological_process	2	36	0.056	0.00381242	0.00991664	PPIF BID
GO:0002931	response to ischemia	biological_process	2	36	0.056	0.00381242	0.00991664	SQSTM1 PPIF
GO:0070034	telomerase RNA binding	molecular_function	2	36	0.056	0.00381242	0.00991664	NOP10 HNRNPC
GO:0007265	Ras protein signal transduction	biological_process	3	73	0.041	0.00386343	0.00995282	RALGDS JUN CDKN1A
GO:0042589	zymogen granule membrane	cellular_component	1	11	0.091	0.0039844	0.00995282	STX3
GO:0042582	azurophil granule	cellular_component	1	11	0.091	0.0039844	0.00995282	STX3
GO:0008349	MAP kinase kinase kinase kinase activity	molecular_function	1	11	0.091	0.0039844	0.00995282	MAP4K4
GO:0033628	regulation of cell adhesion mediated by integrin	biological_process	1	11	0.091	0.0039844	0.00995282	PLAU
GO:1901653	cellular response to peptide	biological_process	1	11	0.091	0.0039844	0.00995282	KLF2
GO:0048333	mesodermal cell differentiation	biological_process	1	11	0.091	0.0039844	0.00995282	KDM6B
GO:0048745	smooth muscle tissue development	biological_process	1	11	0.091	0.0039844	0.00995282	ZFAND5
GO:0043304	regulation of mast cell degranulation	biological_process	1	11	0.091	0.0039844	0.00995282	RAC2
GO:0005068	transmembrane receptor protein tyrosine kinase adaptor activity	molecular_function	1	11	0.091	0.0039844	0.00995282	PAG1
GO:0045670	regulation of osteoclast differentiation	biological_process	1	11	0.091	0.0039844	0.00995282	CEBPB
GO:1901381	positive regulation of potassium ion transmembrane transport	biological_process	1	11	0.091	0.0039844	0.00995282	FLNA
GO:0015175	neutral amino acid transmembrane transporter activity	molecular_function	1	11	0.091	0.0039844	0.00995282	SLC3A2
GO:0007288	sperm axoneme assembly	biological_process	1	11	0.091	0.0039844	0.00995282	UBE2B
GO:0043394	proteoglycan binding	molecular_function	1	11	0.091	0.0039844	0.00995282	CTSB
GO:0042119	neutrophil activation	biological_process	1	11	0.091	0.0039844	0.00995282	CXCL8
GO:0016064	immunoglobulin mediated immune response	biological_process	1	11	0.091	0.0039844	0.00995282	FCER1G
GO:0042770	signal transduction in response to DNA damage	biological_process	1	11	0.091	0.0039844	0.00995282	BID
GO:0019852	L-ascorbic acid metabolic process	biological_process	1	11	0.091	0.0039844	0.00995282	GSTO1
GO:2001020	regulation of response to DNA damage stimulus	biological_process	1	11	0.091	0.0039844	0.00995282	IER3
GO:0030431	sleep	biological_process	1	11	0.091	0.0039844	0.00995282	FOS
GO:0019911	structural constituent of myelin sheath	molecular_function	1	11	0.091	0.0039844	0.00995282	MBP
GO:0042167	heme catabolic process	biological_process	1	11	0.091	0.0039844	0.00995282	HMOX1
GO:0097284	hepatocyte apoptotic process	biological_process	1	11	0.091	0.0039844	0.00995282	BID
GO:0004565	beta-galactosidase activity	molecular_function	1	11	0.091	0.0039844	0.00995282	PSAP
GO:0004308	exo-alpha-sialidase activity	molecular_function	1	11	0.091	0.0039844	0.00995282	CTSA
GO:0045176	apical protein localization	biological_process	1	11	0.091	0.0039844	0.00995282	NAPA
GO:0045792	negative regulation of cell size	biological_process	1	11	0.091	0.0039844	0.00995282	RHOA
GO:0036396	RNA N6-methyladenosine methyltransferase complex	cellular_component	1	11	0.091	0.0039844	0.00995282	WTAP
GO:0001666	response to hypoxia	biological_process	5	171	0.029	0.0039933	0.00996143	CXCR4 VEGFA PLAU RHOA CASP1
GO:0030100	regulation of endocytosis	biological_process	2	37	0.054	0.00412242	0.0102695	ZFYVE16 RAB20
GO:0060333	interferon-gamma-mediated signaling pathway	biological_process	3	75	0.04	0.0042566	0.0105893	IFI30 HLA-A CD44
GO:0031902	late endosome membrane	cellular_component	4	122	0.033	0.00441403	0.0109511	CD63 RNF13 RAB7A ARL8B
GO:0007179	transforming growth factor beta receptor signaling pathway	biological_process	4	122	0.033	0.00441403	0.0109511	UBC JUN RHOA FOS
GO:0071944	cell periphery	cellular_component	2	38	0.053	0.00444732	0.0109741	MBP RHOA
GO:0038128	ERBB2 signaling pathway	biological_process	2	38	0.053	0.00444732	0.0109741	UBC ERBIN
GO:0034613	cellular protein localization	biological_process	2	38	0.053	0.00444732	0.0109741	CD63 RRAGC
GO:0070059	intrinsic apoptotic signaling pathway in response to endoplasmic reticulum stress	biological_process	2	38	0.053	0.00444732	0.0109741	DDIT3 CEBPB
GO:0043296	apical junction complex	cellular_component	1	12	0.083	0.00475388	0.0114068	RHOA
GO:0006301	postreplication repair	biological_process	1	12	0.083	0.00475388	0.0114068	UBE2B
GO:0030833	regulation of actin filament polymerization	biological_process	1	12	0.083	0.00475388	0.0114068	HCLS1
GO:0008154	actin polymerization or depolymerization	biological_process	1	12	0.083	0.00475388	0.0114068	VASP
GO:0006002	fructose 6-phosphate metabolic process	biological_process	1	12	0.083	0.00475388	0.0114068	TALDO1
GO:0042577	lipid phosphatase activity	molecular_function	1	12	0.083	0.00475388	0.0114068	PLPP3
GO:0045744	negative regulation of G-protein coupled receptor protein signaling pathway	biological_process	1	12	0.083	0.00475388	0.0114068	CXCL8
GO:0001931	uropod	cellular_component	1	12	0.083	0.00475388	0.0114068	FLOT1
GO:0071498	cellular response to fluid shear stress	biological_process	1	12	0.083	0.00475388	0.0114068	KLF2
GO:0016540	protein autoprocessing	biological_process	1	12	0.083	0.00475388	0.0114068	CASP1
GO:0040007	growth	biological_process	1	12	0.083	0.00475388	0.0114068	VEGFA
GO:0003016	respiratory system process	biological_process	1	12	0.083	0.00475388	0.0114068	ZFAND5
GO:0051247	positive regulation of protein metabolic process	biological_process	1	12	0.083	0.00475388	0.0114068	KLF2
GO:0051272	positive regulation of cellular component movement	biological_process	1	12	0.083	0.00475388	0.0114068	VEGFA
GO:0050773	regulation of dendrite development	biological_process	1	12	0.083	0.00475388	0.0114068	RHOA
GO:0001706	endoderm formation	biological_process	1	12	0.083	0.00475388	0.0114068	DUSP1
GO:0017017	MAP kinase tyrosine/serine/threonine phosphatase activity	molecular_function	1	12	0.083	0.00475388	0.0114068	DUSP1
GO:0050921	positive regulation of chemotaxis	biological_process	1	12	0.083	0.00475388	0.0114068	STX3
GO:0042612	MHC class I protein complex	cellular_component	1	12	0.083	0.00475388	0.0114068	HLA-A
GO:0045730	respiratory burst	biological_process	1	12	0.083	0.00475388	0.0114068	NCF2
GO:0004726	non-membrane spanning protein tyrosine phosphatase activity	molecular_function	1	12	0.083	0.00475388	0.0114068	DUSP1
GO:0050918	positive chemotaxis	biological_process	2	39	0.051	0.0047873	0.0114269	LGALS3 VEGFA
GO:0090307	mitotic spindle assembly	biological_process	2	39	0.051	0.0047873	0.0114269	FLNA RHOA
GO:0032526	response to retinoic acid	biological_process	2	39	0.051	0.0047873	0.0114269	IGF2R DUSP1
GO:0032781	positive regulation of ATPase activity	biological_process	2	39	0.051	0.0047873	0.0114269	GABARAPL2 NAPA
GO:0050821	protein stabilization	biological_process	5	180	0.028	0.0051192	0.0121953	PLPP3 FLNA UBE2B CDKN1A FLOT1
GO:0005547	phosphatidylinositol-3,4,5-trisphosphate binding	molecular_function	2	40	0.05	0.00514258	0.0121953	PLEKHB2 ZFYVE16
GO:0001541	ovarian follicle development	biological_process	2	40	0.05	0.00514258	0.0121953	VEGFA CEBPB
GO:0021762	substantia nigra development	biological_process	2	40	0.05	0.00514258	0.0121953	MBP RHOA
GO:0042769	DNA damage response, detection of DNA damage	biological_process	2	40	0.05	0.00514258	0.0121953	UBC UBE2B
GO:0045121	membrane raft	cellular_component	6	239	0.025	0.00517006	0.0122445	CTSD SDCBP TNFRSF1B PAG1 CD48 FLOT1
GO:0032570	response to progesterone	biological_process	2	41	0.049	0.00551334	0.0125001	WBP2 FOS
GO:0001102	RNA polymerase II activating transcription factor binding	molecular_function	2	41	0.049	0.00551334	0.0125001	JUN FOS
GO:0030177	positive regulation of Wnt signaling pathway	biological_process	2	41	0.049	0.00551334	0.0125001	ATP6V0C ZEB2
GO:0030027	lamellipodium	cellular_component	5	183	0.027	0.0055417	0.0125001	RHOA ARPC5 RAC2 FLOT1 STX3
GO:0007034	vacuolar transport	biological_process	1	13	0.077	0.00558604	0.0125001	ATP6V0D1
GO:0031629	synaptic vesicle fusion to presynaptic active zone membrane	biological_process	1	13	0.077	0.00558604	0.0125001	STX3
GO:0032585	multivesicular body membrane	cellular_component	1	13	0.077	0.00558604	0.0125001	CD63
GO:0046685	response to arsenic-containing substance	biological_process	1	13	0.077	0.00558604	0.0125001	CDKN1A
GO:0016242	negative regulation of macroautophagy	biological_process	1	13	0.077	0.00558604	0.0125001	HMOX1
GO:0001741	XY body	cellular_component	1	13	0.077	0.00558604	0.0125001	UBE2B
GO:0031103	axon regeneration	biological_process	1	13	0.077	0.00558604	0.0125001	JUN
GO:0008093	cytoskeletal adaptor activity	molecular_function	1	13	0.077	0.00558604	0.0125001	SDCBP
GO:0046839	phospholipid dephosphorylation	biological_process	1	13	0.077	0.00558604	0.0125001	PLPP3
GO:0050868	negative regulation of T cell activation	biological_process	1	13	0.077	0.00558604	0.0125001	PAG1
GO:0010820	positive regulation of T cell chemotaxis	biological_process	1	13	0.077	0.00558604	0.0125001	TNFSF14
GO:0090399	replicative senescence	biological_process	1	13	0.077	0.00558604	0.0125001	CDKN1A
GO:0010243	response to organonitrogen compound	biological_process	1	13	0.077	0.00558604	0.0125001	CDKN1A
GO:0051258	protein polymerization	biological_process	1	13	0.077	0.00558604	0.0125001	GPX4
GO:0002437	inflammatory response to antigenic stimulus	biological_process	1	13	0.077	0.00558604	0.0125001	KDM6B
GO:0007041	lysosomal transport	biological_process	1	13	0.077	0.00558604	0.0125001	IGF2R
GO:0071391	cellular response to estrogen stimulus	biological_process	1	13	0.077	0.00558604	0.0125001	WBP2
GO:0000288	nuclear-transcribed mRNA catabolic process, deadenylation-dependent decay	biological_process	1	13	0.077	0.00558604	0.0125001	ZFP36L1
GO:0060544	regulation of necroptotic process	biological_process	1	13	0.077	0.00558604	0.0125001	UBC
GO:0097200	cysteine-type endopeptidase activity involved in execution phase of apoptosis	molecular_function	1	13	0.077	0.00558604	0.0125001	CASP1
GO:0043522	leucine zipper domain binding	molecular_function	1	13	0.077	0.00558604	0.0125001	DDIT3
GO:0016018	cyclosporin A binding	molecular_function	1	13	0.077	0.00558604	0.0125001	PPIF
GO:0036500	ATF6-mediated unfolded protein response	biological_process	1	13	0.077	0.00558604	0.0125001	DDIT3
GO:0001944	vasculature development	biological_process	1	13	0.077	0.00558604	0.0125001	ZFAND5
GO:1902166	negative regulation of intrinsic apoptotic signaling pathway in response to DNA damage by p53 class mediator	biological_process	1	13	0.077	0.00558604	0.0125001	CD44
GO:0035497	cAMP response element binding	molecular_function	1	13	0.077	0.00558604	0.0125001	JUN
GO:0040029	regulation of gene expression, epigenetic	biological_process	1	13	0.077	0.00558604	0.0125001	KLF2
GO:2000279	negative regulation of DNA biosynthetic process	biological_process	1	13	0.077	0.00558604	0.0125001	DUSP1
GO:0004518	nuclease activity	molecular_function	1	13	0.077	0.00558604	0.0125001	TDP2
GO:0007195	adenylate cyclase-inhibiting dopamine receptor signaling pathway	biological_process	1	13	0.077	0.00558604	0.0125001	FLNA
GO:0043249	erythrocyte maturation	biological_process	1	13	0.077	0.00558604	0.0125001	KLF2
GO:0061029	eyelid development in camera-type eye	biological_process	1	13	0.077	0.00558604	0.0125001	JUN
GO:0044130	negative regulation of growth of symbiont in host	biological_process	1	13	0.077	0.00558604	0.0125001	SQSTM1
GO:0045651	positive regulation of macrophage differentiation	biological_process	1	13	0.077	0.00558604	0.0125001	HCLS1
GO:2000406	positive regulation of T cell migration	biological_process	1	13	0.077	0.00558604	0.0125001	RHOA
GO:0032780	negative regulation of ATPase activity	biological_process	1	13	0.077	0.00558604	0.0125001	PPIF
GO:0050786	RAGE receptor binding	molecular_function	1	13	0.077	0.00558604	0.0125001	S100P
GO:0050678	regulation of epithelial cell proliferation	biological_process	1	13	0.077	0.00558604	0.0125001	LIMS1
GO:0050927	positive regulation of positive chemotaxis	biological_process	1	13	0.077	0.00558604	0.0125001	VEGFA
GO:0048246	macrophage chemotaxis	biological_process	1	13	0.077	0.00558604	0.0125001	LGALS3
GO:0042169	SH2 domain binding	molecular_function	2	42	0.048	0.00589976	0.0131538	SQSTM1 PAG1
GO:0003151	outflow tract morphogenesis	biological_process	2	42	0.048	0.00589976	0.0131538	VEGFA JUN
GO:0032993	protein-DNA complex	cellular_component	2	42	0.048	0.00589976	0.0131538	DDIT3 FOS
GO:0022617	extracellular matrix disassembly	biological_process	3	83	0.036	0.00609857	0.0135639	LCP1 FLOT1 CD44
GO:0032088	negative regulation of NF-kappaB transcription factor activity	biological_process	3	83	0.036	0.00609857	0.0135639	ERBIN IRAK2 TMSB4X
GO:0032991	protein-containing complex	cellular_component	9	448	0.02	0.00618931	0.013749	CXCR4 MBP CIR1 GPX4 HNRNPC CARD17 TANK CASP1 DAZAP2
GO:0035914	skeletal muscle cell differentiation	biological_process	2	43	0.047	0.006302	0.0139037	MAFF FOS
GO:0010951	negative regulation of endopeptidase activity	biological_process	4	133	0.03	0.00634098	0.0139037	CSTB PI3 SLPI CARD17
GO:2001224	positive regulation of neuron migration	biological_process	1	14	0.071	0.00647975	0.0139037	FLNA
GO:1900153	positive regulation of nuclear-transcribed mRNA catabolic process, deadenylation-dependent decay	biological_process	1	14	0.071	0.00647975	0.0139037	ZFP36L1
GO:0042581	specific granule	cellular_component	1	14	0.071	0.00647975	0.0139037	STX3
GO:0046039	GTP metabolic process	biological_process	1	14	0.071	0.00647975	0.0139037	RHOA
GO:0000982	transcription factor activity, RNA polymerase II proximal promoter sequence-specific DNA binding	molecular_function	1	14	0.071	0.00647975	0.0139037	JUN
GO:0047496	vesicle transport along microtubule	biological_process	1	14	0.071	0.00647975	0.0139037	RAB1A
GO:0060644	mammary gland epithelial cell differentiation	biological_process	1	14	0.071	0.00647975	0.0139037	CEBPB
GO:0060315	negative regulation of ryanodine-sensitive calcium-release channel activity	biological_process	1	14	0.071	0.00647975	0.0139037	GSTO1
GO:0005773	vacuole	cellular_component	1	14	0.071	0.00647975	0.0139037	STX3
GO:0015718	monocarboxylic acid transport	biological_process	1	14	0.071	0.00647975	0.0139037	SLC16A3
GO:0032006	regulation of TOR signaling	biological_process	1	14	0.071	0.00647975	0.0139037	RRAGC
GO:0034162	toll-like receptor 9 signaling pathway	biological_process	1	14	0.071	0.00647975	0.0139037	IRAK2
GO:0032743	positive regulation of interleukin-2 production	biological_process	1	14	0.071	0.00647975	0.0139037	CD83
GO:0042711	maternal behavior	biological_process	1	14	0.071	0.00647975	0.0139037	CREBRF
GO:1901222	regulation of NIK/NF-kappaB signaling	biological_process	1	14	0.071	0.00647975	0.0139037	TMSB4X
GO:0016600	flotillin complex	cellular_component	1	14	0.071	0.00647975	0.0139037	FLOT1
GO:0006983	ER overload response	biological_process	1	14	0.071	0.00647975	0.0139037	DDIT3
GO:2000045	regulation of G1/S transition of mitotic cell cycle	biological_process	1	14	0.071	0.00647975	0.0139037	BID
GO:0050713	negative regulation of interleukin-1 beta secretion	biological_process	1	14	0.071	0.00647975	0.0139037	CARD17
GO:0002687	positive regulation of leukocyte migration	biological_process	1	14	0.071	0.00647975	0.0139037	VEGFA
GO:0043020	NADPH oxidase complex	cellular_component	1	14	0.071	0.00647975	0.0139037	NCF2
GO:0043922	negative regulation by host of viral transcription	biological_process	1	14	0.071	0.00647975	0.0139037	JUN
GO:0097067	cellular response to thyroid hormone stimulus	biological_process	1	14	0.071	0.00647975	0.0139037	CTSB
GO:0005432	calcium:sodium antiporter activity	molecular_function	1	14	0.071	0.00647975	0.0139037	SLC3A2
GO:0045088	regulation of innate immune response	biological_process	1	14	0.071	0.00647975	0.0139037	FGR
GO:0045806	negative regulation of endocytosis	biological_process	1	14	0.071	0.00647975	0.0139037	LGALS3
GO:0032495	response to muramyl dipeptide	biological_process	1	14	0.071	0.00647975	0.0139037	ERBIN
GO:0008047	enzyme activator activity	molecular_function	2	44	0.045	0.00672023	0.0144027	PSAP CTSA
GO:0007346	regulation of mitotic cell cycle	biological_process	3	86	0.035	0.00690704	0.0147858	MAP4K4 SDCBP PIM3
GO:0030838	positive regulation of actin filament polymerization	biological_process	2	45	0.044	0.0071546	0.0152442	RHOA VASP
GO:0043124	negative regulation of I-kappaB kinase/NF-kappaB signaling	biological_process	2	45	0.044	0.0071546	0.0152442	RHOA TANK
GO:0008630	intrinsic apoptotic signaling pathway in response to DNA damage	biological_process	2	45	0.044	0.0071546	0.0152442	TNFRSF1B HMOX1
GO:0043536	positive regulation of blood vessel endothelial cell migration	biological_process	2	45	0.044	0.0071546	0.0152442	VEGFA TMSB4X
GO:0050731	positive regulation of peptidyl-tyrosine phosphorylation	biological_process	3	87	0.034	0.00719151	0.015305	VEGFA HCLS1 CD44
GO:0010466	negative regulation of peptidase activity	biological_process	1	15	0.067	0.00743387	0.0154957	CSTB
GO:0010812	negative regulation of cell-substrate adhesion	biological_process	1	15	0.067	0.00743387	0.0154957	RHOA
GO:0030695	GTPase regulator activity	molecular_function	1	15	0.067	0.00743387	0.0154957	RALGDS
GO:1903672	positive regulation of sprouting angiogenesis	biological_process	1	15	0.067	0.00743387	0.0154957	VEGFA
GO:0090280	positive regulation of calcium ion import	biological_process	1	15	0.067	0.00743387	0.0154957	LGALS3
GO:0001774	microglial cell activation	biological_process	1	15	0.067	0.00743387	0.0154957	JUN
GO:0097440	apical dendrite	cellular_component	1	15	0.067	0.00743387	0.0154957	FLNA
GO:0043122	regulation of I-kappaB kinase/NF-kappaB signaling	biological_process	1	15	0.067	0.00743387	0.0154957	SQSTM1
GO:0043518	negative regulation of DNA damage response, signal transduction by p53 class mediator	biological_process	1	15	0.067	0.00743387	0.0154957	CD44
GO:1904874	positive regulation of telomerase RNA localization to Cajal body	biological_process	1	15	0.067	0.00743387	0.0154957	NOP10
GO:0070528	protein kinase C signaling	biological_process	1	15	0.067	0.00743387	0.0154957	FLOT1
GO:0090557	establishment of endothelial intestinal barrier	biological_process	1	15	0.067	0.00743387	0.0154957	RAB1A
GO:0042554	superoxide anion generation	biological_process	1	15	0.067	0.00743387	0.0154957	NCF2
GO:0046902	regulation of mitochondrial membrane permeability	biological_process	1	15	0.067	0.00743387	0.0154957	PPIF
GO:1904706	negative regulation of vascular smooth muscle cell proliferation	biological_process	1	15	0.067	0.00743387	0.0154957	HMOX1
GO:0035259	glucocorticoid receptor binding	molecular_function	1	15	0.067	0.00743387	0.0154957	CEBPB
GO:0015297	antiporter activity	molecular_function	1	15	0.067	0.00743387	0.0154957	CLCN7
GO:0015935	small ribosomal subunit	cellular_component	1	15	0.067	0.00743387	0.0154957	RPS28
GO:0030335	positive regulation of cell migration	biological_process	5	195	0.026	0.00748991	0.0155947	VEGFA PLAU SDCBP SPAG9 FGR
GO:0034198	cellular response to amino acid starvation	biological_process	2	46	0.043	0.00760525	0.0157809	RRAGC CDKN1A
GO:0045785	positive regulation of cell adhesion	biological_process	2	46	0.043	0.00760525	0.0157809	VEGFA STX3
GO:0031623	receptor internalization	biological_process	2	46	0.043	0.00760525	0.0157809	CXCL8 FCER1G
GO:0098869	cellular oxidant detoxification	biological_process	3	89	0.034	0.00778343	0.0161323	TXN GSTO1 GPX4
GO:0032755	positive regulation of interleukin-6 production	biological_process	2	47	0.043	0.00807234	0.0166932	FCER1G AKIRIN2
GO:0043679	axon terminus	cellular_component	2	47	0.043	0.00807234	0.0166932	ATP6V0D1 GLUL
GO:0035579	specific granule membrane	cellular_component	3	90	0.033	0.00809105	0.016713	PLAU TNFRSF1B TOM1
GO:0032587	ruffle membrane	cellular_component	3	91	0.033	0.00840654	0.0168577	RHOA FGR LCP1
GO:0005885	Arp2/3 protein complex	cellular_component	1	16	0.062	0.00844729	0.0168577	ARPC5
GO:0048020	CCR chemokine receptor binding	molecular_function	1	16	0.062	0.00844729	0.0168577	CCRL2
GO:0032461	positive regulation of protein oligomerization	biological_process	1	16	0.062	0.00844729	0.0168577	BID
GO:0046914	transition metal ion binding	molecular_function	1	16	0.062	0.00844729	0.0168577	S100P
GO:2000179	positive regulation of neural precursor cell proliferation	biological_process	1	16	0.062	0.00844729	0.0168577	FLNA
GO:0030140	trans-Golgi network transport vesicle	cellular_component	1	16	0.062	0.00844729	0.0168577	IGF2R
GO:0071375	cellular response to peptide hormone stimulus	biological_process	1	16	0.062	0.00844729	0.0168577	ZFP36L1
GO:0047372	acylglycerol lipase activity	molecular_function	1	16	0.062	0.00844729	0.0168577	MGLL
GO:1904668	positive regulation of ubiquitin protein ligase activity	biological_process	1	16	0.062	0.00844729	0.0168577	RAB1A
GO:0060749	mammary gland alveolus development	biological_process	1	16	0.062	0.00844729	0.0168577	VEGFA
GO:0045104	intermediate filament cytoskeleton organization	biological_process	1	16	0.062	0.00844729	0.0168577	ERBIN
GO:0090051	negative regulation of cell migration involved in sprouting angiogenesis	biological_process	1	16	0.062	0.00844729	0.0168577	RHOA
GO:0089720	caspase binding	molecular_function	1	16	0.062	0.00844729	0.0168577	CARD17
GO:0010880	regulation of release of sequestered calcium ion into cytosol by sarcoplasmic reticulum	biological_process	1	16	0.062	0.00844729	0.0168577	GSTO1
GO:0071404	cellular response to low-density lipoprotein particle stimulus	biological_process	1	16	0.062	0.00844729	0.0168577	FCER1G
GO:0036148	phosphatidylglycerol acyl-chain remodeling	biological_process	1	16	0.062	0.00844729	0.0168577	LPCAT1
GO:0005123	death receptor binding	molecular_function	1	16	0.062	0.00844729	0.0168577	BID
GO:0003382	epithelial cell morphogenesis	biological_process	1	16	0.062	0.00844729	0.0168577	RILPL2
GO:0004791	thioredoxin-disulfide reductase activity	molecular_function	1	16	0.062	0.00844729	0.0168577	TXN
GO:1902230	negative regulation of intrinsic apoptotic signaling pathway in response to DNA damage	biological_process	1	16	0.062	0.00844729	0.0168577	BID
GO:0005545	1-phosphatidylinositol binding	molecular_function	1	16	0.062	0.00844729	0.0168577	ZFYVE16
GO:0035635	entry of bacterium into host cell	biological_process	1	16	0.062	0.00844729	0.0168577	UBC
GO:0048009	insulin-like growth factor receptor signaling pathway	biological_process	1	16	0.062	0.00844729	0.0168577	IGF2R
GO:0001935	endothelial cell proliferation	biological_process	1	16	0.062	0.00844729	0.0168577	HMOX1
GO:0030280	structural constituent of epidermis	molecular_function	1	16	0.062	0.00844729	0.0168577	PI3
GO:0002407	dendritic cell chemotaxis	biological_process	1	16	0.062	0.00844729	0.0168577	CXCR4
GO:2000010	positive regulation of protein localization to cell surface	biological_process	1	16	0.062	0.00844729	0.0168577	STX3
GO:0055093	response to hyperoxia	biological_process	1	16	0.062	0.00844729	0.0168577	CDKN1A
GO:0030881	beta-2-microglobulin binding	molecular_function	1	16	0.062	0.00844729	0.0168577	HLA-A
GO:0045197	establishment or maintenance of epithelial cell apical/basal polarity	biological_process	1	16	0.062	0.00844729	0.0168577	ERBIN
GO:0002020	protease binding	molecular_function	4	143	0.028	0.00854749	0.0170373	CSTB MBP UBC FLOT1
GO:0003824	catalytic activity	molecular_function	2	48	0.042	0.00855598	0.0170373	ASAH1 SLC3A2
GO:0007264	small GTPase mediated signal transduction	biological_process	3	92	0.033	0.00872999	0.0173271	HMOX1 RRAGC RAC2
GO:0007249	I-kappaB kinase/NF-kappaB signaling	biological_process	3	92	0.033	0.00872999	0.0173271	UBC IRAK2 TANK
GO:0001726	ruffle	cellular_component	3	92	0.033	0.00872999	0.0173271	ATP6V1B2 S100A11 LCP1
GO:0043524	negative regulation of neuron apoptotic process	biological_process	4	144	0.028	0.00879392	0.0174351	JUN HMOX1 CEBPB RHOA
GO:0002224	toll-like receptor signaling pathway	biological_process	2	49	0.041	0.00905629	0.0179358	IRAK2 CTSB
GO:0048010	vascular endothelial growth factor receptor signaling pathway	biological_process	3	94	0.032	0.00940107	0.018335	VEGFA NCF2 RHOA
GO:0005768	endosome	cellular_component	6	268	0.022	0.0094487	0.018335	GRN TOM1 RHOA IGF2R ARPC5 FLOT1
GO:0003924	GTPase activity	molecular_function	7	335	0.021	0.00948238	0.018335	RAB7A RRAGC RHOA RAB1A RAC2 RAB20 ARL8B
GO:0031527	filopodium membrane	cellular_component	1	17	0.059	0.00951892	0.018335	VASP
GO:1902041	regulation of extrinsic apoptotic signaling pathway via death domain receptors	biological_process	1	17	0.059	0.00951892	0.018335	LGALS3
GO:1904380	endoplasmic reticulum mannose trimming	biological_process	1	17	0.059	0.00951892	0.018335	UBC
GO:0004950	chemokine receptor activity	molecular_function	1	17	0.059	0.00951892	0.018335	CCRL2
GO:0044389	ubiquitin-like protein ligase binding	molecular_function	1	17	0.059	0.00951892	0.018335	CEBPB
GO:0008656	cysteine-type endopeptidase activator activity involved in apoptotic process	molecular_function	1	17	0.059	0.00951892	0.018335	CASP1
GO:0030033	microvillus assembly	biological_process	1	17	0.059	0.00951892	0.018335	MAP4K4
GO:0002042	cell migration involved in sprouting angiogenesis	biological_process	1	17	0.059	0.00951892	0.018335	VEGFA
GO:0008375	acetylglucosaminyltransferase activity	molecular_function	1	17	0.059	0.00951892	0.018335	MGAT1
GO:0030949	positive regulation of vascular endothelial growth factor receptor signaling pathway	biological_process	1	17	0.059	0.00951892	0.018335	VEGFA
GO:0090201	negative regulation of release of cytochrome c from mitochondria	biological_process	1	17	0.059	0.00951892	0.018335	PPIF
GO:0046328	regulation of JNK cascade	biological_process	1	17	0.059	0.00951892	0.018335	MAP4K4
GO:0045616	regulation of keratinocyte differentiation	biological_process	1	17	0.059	0.00951892	0.018335	ZFP36L1
GO:0032793	positive regulation of CREB transcription factor activity	biological_process	1	17	0.059	0.00951892	0.018335	VEGFA
GO:0000028	ribosomal small subunit assembly	biological_process	1	17	0.059	0.00951892	0.018335	RPS28
GO:0044291	cell-cell contact zone	cellular_component	1	17	0.059	0.00951892	0.018335	FLOT1
GO:0032469	endoplasmic reticulum calcium ion homeostasis	biological_process	1	17	0.059	0.00951892	0.018335	GRINA
GO:0048566	embryonic digestive tract development	biological_process	1	17	0.059	0.00951892	0.018335	CXCL8
GO:0016175	superoxide-generating NADPH oxidase activity	molecular_function	1	17	0.059	0.00951892	0.018335	NCF2
GO:0033162	melanosome membrane	cellular_component	1	17	0.059	0.00951892	0.018335	RAB7A
GO:0070935	3'-UTR-mediated mRNA stabilization	biological_process	1	17	0.059	0.00951892	0.018335	HNRNPC
GO:0032479	regulation of type I interferon production	biological_process	1	17	0.059	0.00951892	0.018335	UBC
GO:0047144	2-acylglycerol-3-phosphate O-acyltransferase activity	molecular_function	1	17	0.059	0.00951892	0.018335	LPCAT1
GO:0007050	cell cycle arrest	biological_process	4	147	0.027	0.00956262	0.0183997	CXCL8 DDIT3 RRAGC CDKN1A
GO:0045600	positive regulation of fat cell differentiation	biological_process	2	50	0.04	0.00957341	0.0184011	CEBPB ZFP36L1
GO:0043209	myelin sheath	cellular_component	4	149	0.027	0.0101001	0.0193056	MBP ATP6V1B2 NAPA GLUL
GO:0002755	MyD88-dependent toll-like receptor signaling pathway	biological_process	2	51	0.039	0.0101074	0.0193056	UBC IRAK2
GO:0035666	TRIF-dependent toll-like receptor signaling pathway	biological_process	2	51	0.039	0.0101074	0.0193056	UBC TANK
GO:0043280	positive regulation of cysteine-type endopeptidase activity involved in apoptotic process	biological_process	2	51	0.039	0.0101074	0.0193056	RHOA CASP1
GO:1903078	positive regulation of protein localization to plasma membrane	biological_process	2	51	0.039	0.0101074	0.0193056	SQSTM1 STX3
GO:0001570	vasculogenesis	biological_process	2	51	0.039	0.0101074	0.0193056	VEGFA ZFP36L1
GO:0003779	actin binding	molecular_function	6	272	0.022	0.0101968	0.019456	CXCR4 PHACTR1 LSP1 VASP HCLS1 LCP1
GO:0006955	immune response	biological_process	9	483	0.019	0.0102218	0.0194833	FTH1 CXCL8 MBP CXCL2 TNFSF14 TNFRSF1B TNFRSF14 CEBPB SLPI
GO:0050700	CARD domain binding	molecular_function	1	18	0.056	0.0106477	0.0198799	CASP1
GO:0045198	establishment of epithelial cell apical/basal polarity	biological_process	1	18	0.056	0.0106477	0.0198799	RHOA
GO:0098641	cadherin binding involved in cell-cell adhesion	molecular_function	1	18	0.056	0.0106477	0.0198799	S100A11
GO:0042462	eye photoreceptor cell development	biological_process	1	18	0.056	0.0106477	0.0198799	VEGFA
GO:0009792	embryo development ending in birth or egg hatching	biological_process	1	18	0.056	0.0106477	0.0198799	AKIRIN2
GO:0043923	positive regulation by host of viral transcription	biological_process	1	18	0.056	0.0106477	0.0198799	JUN
GO:0099738	cell cortex region	cellular_component	1	18	0.056	0.0106477	0.0198799	MYL12B
GO:0006978	DNA damage response, signal transduction by p53 class mediator resulting in transcription of p21 class mediator	biological_process	1	18	0.056	0.0106477	0.0198799	CDKN1A
GO:0042098	T cell proliferation	biological_process	1	18	0.056	0.0106477	0.0198799	TNFSF14
GO:0045663	positive regulation of myoblast differentiation	biological_process	1	18	0.056	0.0106477	0.0198799	TNFSF14
GO:0008156	negative regulation of DNA replication	biological_process	1	18	0.056	0.0106477	0.0198799	S100A11
GO:0051044	positive regulation of membrane protein ectodomain proteolysis	biological_process	1	18	0.056	0.0106477	0.0198799	TNFRSF1B
GO:0042274	ribosomal small subunit biogenesis	biological_process	1	18	0.056	0.0106477	0.0198799	RPS28
GO:0060324	face development	biological_process	1	18	0.056	0.0106477	0.0198799	ZFAND5
GO:0004861	cyclin-dependent protein serine/threonine kinase inhibitor activity	molecular_function	1	18	0.056	0.0106477	0.0198799	CDKN1A
GO:0006098	pentose-phosphate shunt	biological_process	1	18	0.056	0.0106477	0.0198799	TALDO1
GO:0051968	positive regulation of synaptic transmission, glutamatergic	biological_process	1	18	0.056	0.0106477	0.0198799	GLUL
GO:0030225	macrophage differentiation	biological_process	1	18	0.056	0.0106477	0.0198799	VEGFA
GO:1903561	extracellular vesicle	cellular_component	2	52	0.038	0.0106585	0.0198799	MGAT1 SDCBP
GO:0005080	protein kinase C binding	molecular_function	2	52	0.038	0.0106585	0.0198799	SQSTM1 MARCKS
GO:0006968	cellular defense response	biological_process	2	52	0.038	0.0106585	0.0198799	NCF2 LSP1
GO:0005903	brush border	cellular_component	2	53	0.038	0.0112266	0.0208755	RALGDS MYL12B
GO:0006644	phospholipid metabolic process	biological_process	2	53	0.038	0.0112266	0.0208755	PLPP3 GPX4
GO:0051384	response to glucocorticoid	biological_process	2	53	0.038	0.0112266	0.0208755	RHOA DUSP1
GO:0006886	intracellular protein transport	biological_process	5	213	0.023	0.0112772	0.0209483	TBC1D2 CTSA TOM1 NAPA STX3
GO:0007568	aging	biological_process	4	154	0.026	0.0115337	0.0213989	TNFRSF1B JUN LITAF FOS
GO:0007160	cell-matrix adhesion	biological_process	3	100	0.03	0.011613	0.0213989	CD63 RHOA CD44
GO:0008009	chemokine activity	molecular_function	2	54	0.037	0.0118119	0.0213989	CXCL8 CXCL2
GO:0071230	cellular response to amino acid stimulus	biological_process	2	54	0.037	0.0118119	0.0213989	CEBPB RRAGC
GO:0015459	potassium channel regulator activity	molecular_function	2	54	0.037	0.0118119	0.0213989	FLNA SGK1
GO:0007254	JNK cascade	biological_process	2	54	0.037	0.0118119	0.0213989	UBC IRAK2
GO:0030145	manganese ion binding	molecular_function	2	54	0.037	0.0118119	0.0213989	TDP2 GLUL
GO:1900273	positive regulation of long-term synaptic potentiation	biological_process	1	19	0.053	0.0118325	0.0213989	SQSTM1
GO:0010821	regulation of mitochondrion organization	biological_process	1	19	0.053	0.0118325	0.0213989	SQSTM1
GO:0043409	negative regulation of MAPK cascade	biological_process	1	19	0.053	0.0118325	0.0213989	DUSP1
GO:0005537	mannose binding	molecular_function	1	19	0.053	0.0118325	0.0213989	IGF2R
GO:0030490	maturation of SSU-rRNA	biological_process	1	19	0.053	0.0118325	0.0213989	RPS28
GO:0019957	C-C chemokine binding	molecular_function	1	19	0.053	0.0118325	0.0213989	CXCR4
GO:0048714	positive regulation of oligodendrocyte differentiation	biological_process	1	19	0.053	0.0118325	0.0213989	CXCR4
GO:0043171	peptide catabolic process	biological_process	1	19	0.053	0.0118325	0.0213989	TPP1
GO:0014066	regulation of phosphatidylinositol 3-kinase signaling	biological_process	1	19	0.053	0.0118325	0.0213989	IER3
GO:0008028	monocarboxylic acid transmembrane transporter activity	molecular_function	1	19	0.053	0.0118325	0.0213989	SLC16A3
GO:0033198	response to ATP	biological_process	1	19	0.053	0.0118325	0.0213989	CASP1
GO:0071837	HMG box domain binding	molecular_function	1	19	0.053	0.0118325	0.0213989	JUN
GO:0001965	G-protein alpha-subunit binding	molecular_function	1	19	0.053	0.0118325	0.0213989	IGF2R
GO:0090190	positive regulation of branching involved in ureteric bud morphogenesis	biological_process	1	19	0.053	0.0118325	0.0213989	VEGFA
GO:0048593	camera-type eye morphogenesis	biological_process	1	19	0.053	0.0118325	0.0213989	VEGFA
GO:0001892	embryonic placenta development	biological_process	1	19	0.053	0.0118325	0.0213989	CEBPB
GO:0070987	error-free translesion synthesis	biological_process	1	19	0.053	0.0118325	0.0213989	UBC
GO:0004180	carboxypeptidase activity	molecular_function	1	19	0.053	0.0118325	0.0213989	CTSA
GO:0006397	mRNA processing	biological_process	4	155	0.026	0.0118362	0.0213989	LGALS3 CIR1 WTAP ZFP36L1
GO:0043488	regulation of mRNA stability	biological_process	4	155	0.026	0.0118362	0.0213989	UBC YWHAZ ANP32A ZFP36L1
GO:0048146	positive regulation of fibroblast proliferation	biological_process	2	55	0.036	0.0124145	0.0224073	JUN CDKN1A
GO:0070498	interleukin-1-mediated signaling pathway	biological_process	3	102	0.029	0.0124185	0.0224073	SQSTM1 UBC IRAK2
GO:0009267	cellular response to starvation	biological_process	2	56	0.036	0.0130344	0.0229518	MAP1LC3B GLUL
GO:0006952	defense response	biological_process	2	56	0.036	0.0130344	0.0229518	CD83 CD48
GO:0045335	phagocytic vesicle	cellular_component	2	56	0.036	0.0130344	0.0229518	RAB7A RAB20
GO:0071560	cellular response to transforming growth factor beta stimulus	biological_process	2	56	0.036	0.0130344	0.0229518	LIMS1 ZFP36L1
GO:0050679	positive regulation of epithelial cell proliferation	biological_process	2	56	0.036	0.0130344	0.0229518	VEGFA GLUL
GO:0034314	Arp2/3 complex-mediated actin nucleation	biological_process	1	20	0.05	0.0130722	0.0229518	ARPC5
GO:0042246	tissue regeneration	biological_process	1	20	0.05	0.0130722	0.0229518	NINJ1
GO:2000251	positive regulation of actin cytoskeleton reorganization	biological_process	1	20	0.05	0.0130722	0.0229518	HCLS1
GO:0032753	positive regulation of interleukin-4 production	biological_process	1	20	0.05	0.0130722	0.0229518	CEBPB
GO:0030101	natural killer cell activation	biological_process	1	20	0.05	0.0130722	0.0229518	SLAMF7
GO:2001243	negative regulation of intrinsic apoptotic signaling pathway	biological_process	1	20	0.05	0.0130722	0.0229518	PPIF
GO:0008195	phosphatidate phosphatase activity	molecular_function	1	20	0.05	0.0130722	0.0229518	PLPP3
GO:0035249	synaptic transmission, glutamatergic	biological_process	1	20	0.05	0.0130722	0.0229518	NAPA
GO:0035970	peptidyl-threonine dephosphorylation	biological_process	1	20	0.05	0.0130722	0.0229518	DUSP1
GO:0005657	replication fork	cellular_component	1	20	0.05	0.0130722	0.0229518	UBE2B
GO:0071360	cellular response to exogenous dsRNA	biological_process	1	20	0.05	0.0130722	0.0229518	FLOT1
GO:0030863	cortical cytoskeleton	cellular_component	1	20	0.05	0.0130722	0.0229518	FLNA
GO:0097755	positive regulation of blood vessel diameter	biological_process	1	20	0.05	0.0130722	0.0229518	HMOX1
GO:0000407	phagophore assembly site	cellular_component	1	20	0.05	0.0130722	0.0229518	SQSTM1
GO:0034045	phagophore assembly site membrane	cellular_component	1	20	0.05	0.0130722	0.0229518	RAB7A
GO:0090110	cargo loading into COPII-coated vesicle	biological_process	1	20	0.05	0.0130722	0.0229518	RAB1A
GO:0002286	T cell activation involved in immune response	biological_process	1	20	0.05	0.0130722	0.0229518	LCP1
GO:0016234	inclusion body	cellular_component	1	20	0.05	0.0130722	0.0229518	SQSTM1
GO:0050860	negative regulation of T cell receptor signaling pathway	biological_process	1	20	0.05	0.0130722	0.0229518	LGALS3
GO:1901379	regulation of potassium ion transmembrane transport	biological_process	1	20	0.05	0.0130722	0.0229518	CD63
GO:0000307	cyclin-dependent protein kinase holoenzyme complex	cellular_component	1	20	0.05	0.0130722	0.0229518	CDKN1A
GO:0002052	positive regulation of neuroblast proliferation	biological_process	1	20	0.05	0.0130722	0.0229518	VEGFA
GO:0005247	voltage-gated chloride channel activity	molecular_function	1	20	0.05	0.0130722	0.0229518	CLCN7
GO:0006979	response to oxidative stress	biological_process	3	104	0.029	0.0132588	0.023257	HMOX1 GPX4 DUSP1
GO:0021766	hippocampus development	biological_process	2	57	0.035	0.0136718	0.0239126	ZEB2 KDM6B
GO:0005912	adherens junction	cellular_component	2	57	0.035	0.0136718	0.0239126	PLPP3 SDCBP
GO:0009612	response to mechanical stimulus	biological_process	2	57	0.035	0.0136718	0.0239126	JUN RHOA
GO:0001725	stress fiber	cellular_component	2	58	0.034	0.0143266	0.0247241	LCP1 MYL12B
GO:0017160	Ral GTPase binding	molecular_function	1	21	0.048	0.014366	0.0247241	FLNA
GO:0002756	MyD88-independent toll-like receptor signaling pathway	biological_process	1	21	0.048	0.014366	0.0247241	UBC
GO:0051893	regulation of focal adhesion assembly	biological_process	1	21	0.048	0.014366	0.0247241	RHOA
GO:0034394	protein localization to cell surface	biological_process	1	21	0.048	0.014366	0.0247241	FLNA
GO:0051213	dioxygenase activity	molecular_function	1	21	0.048	0.014366	0.0247241	KDM6B
GO:0044548	S100 protein binding	molecular_function	1	21	0.048	0.014366	0.0247241	S100A11
GO:1901687	glutathione derivative biosynthetic process	biological_process	1	21	0.048	0.014366	0.0247241	GSTO1
GO:0030301	cholesterol transport	biological_process	1	21	0.048	0.014366	0.0247241	NPC2
GO:0030159	receptor signaling complex scaffold activity	molecular_function	1	21	0.048	0.014366	0.0247241	SPAG9
GO:0042326	negative regulation of phosphorylation	biological_process	1	21	0.048	0.014366	0.0247241	CDKN1A
GO:0019372	lipoxygenase pathway	biological_process	1	21	0.048	0.014366	0.0247241	GPX4
GO:0071385	cellular response to glucocorticoid stimulus	biological_process	1	21	0.048	0.014366	0.0247241	ZFP36L1
GO:0005161	platelet-derived growth factor receptor binding	molecular_function	1	21	0.048	0.014366	0.0247241	VEGFA
GO:0051149	positive regulation of muscle cell differentiation	biological_process	1	21	0.048	0.014366	0.0247241	SPAG9
GO:0035902	response to immobilization stress	biological_process	1	21	0.048	0.014366	0.0247241	FOS
GO:0042267	natural killer cell mediated cytotoxicity	biological_process	1	21	0.048	0.014366	0.0247241	SLAMF7
GO:0012505	endomembrane system	cellular_component	3	107	0.028	0.014586	0.0250791	TBC1D2 MAP1LC3B ATP6V1B2
GO:0005911	cell-cell junction	cellular_component	4	164	0.024	0.0148046	0.025431	FLNA LIMS1 FLOT1 STX3
GO:0043491	protein kinase B signaling	biological_process	2	59	0.034	0.014999	0.0256925	CDKN1A ZFP36L1
GO:0019722	calcium-mediated signaling	biological_process	2	59	0.034	0.014999	0.0256925	CXCL8 CXCR4
GO:0034605	cellular response to heat	biological_process	2	59	0.034	0.014999	0.0256925	HMOX1 CDKN1A
GO:0019900	kinase binding	molecular_function	3	109	0.028	0.0155158	0.0264679	FLNA CEBPB CASP1
GO:0060395	SMAD protein signal transduction	biological_process	2	60	0.033	0.015689	0.0264679	JUN FOS
GO:0043236	laminin binding	molecular_function	1	22	0.045	0.0157126	0.0264679	LGALS3
GO:0006801	superoxide metabolic process	biological_process	1	22	0.045	0.0157126	0.0264679	NCF2
GO:0031904	endosome lumen	cellular_component	1	22	0.045	0.0157126	0.0264679	CD63
GO:0046697	decidualization	biological_process	1	22	0.045	0.0157126	0.0264679	CTSB
GO:0043113	receptor clustering	biological_process	1	22	0.045	0.0157126	0.0264679	FLNA
GO:0055007	cardiac muscle cell differentiation	biological_process	1	22	0.045	0.0157126	0.0264679	KDM6B
GO:0048844	artery morphogenesis	biological_process	1	22	0.045	0.0157126	0.0264679	VEGFA
GO:0045672	positive regulation of osteoclast differentiation	biological_process	1	22	0.045	0.0157126	0.0264679	FOS
GO:0010592	positive regulation of lamellipodium assembly	biological_process	1	22	0.045	0.0157126	0.0264679	RAC2
GO:0001954	positive regulation of cell-matrix adhesion	biological_process	1	22	0.045	0.0157126	0.0264679	NINJ1
GO:0008266	poly(U) RNA binding	molecular_function	1	22	0.045	0.0157126	0.0264679	HNRNPC
GO:0050771	negative regulation of axonogenesis	biological_process	1	22	0.045	0.0157126	0.0264679	RHOA
GO:0032418	lysosome localization	biological_process	1	22	0.045	0.0157126	0.0264679	ARL8B
GO:0034113	heterotypic cell-cell adhesion	biological_process	1	22	0.045	0.0157126	0.0264679	ITGAX
GO:0042730	fibrinolysis	biological_process	1	22	0.045	0.0157126	0.0264679	PLAU
GO:0071456	cellular response to hypoxia	biological_process	3	110	0.027	0.0159944	0.026893	VEGFA HMOX1 ZFP36L1
GO:0048013	ephrin receptor signaling pathway	biological_process	3	110	0.027	0.0159944	0.026893	SDCBP RHOA ARPC5
GO:0043627	response to estrogen	biological_process	2	61	0.033	0.0163966	0.0275186	HMOX1 WBP2
GO:0035580	specific granule lumen	cellular_component	2	61	0.033	0.0163966	0.0275186	CTSD SLPI
GO:0007596	blood coagulation	biological_process	4	170	0.024	0.0170389	0.0281663	FCER1G PLAU MAFF ANXA5
GO:0001891	phagocytic cup	cellular_component	1	23	0.043	0.0171112	0.0281663	LCP1
GO:0050840	extracellular matrix binding	molecular_function	1	23	0.043	0.0171112	0.0281663	VEGFA
GO:0045022	early endosome to late endosome transport	biological_process	1	23	0.043	0.0171112	0.0281663	RAB7A
GO:0001819	positive regulation of cytokine production	biological_process	1	23	0.043	0.0171112	0.0281663	FLOT1
GO:0051233	spindle midzone	cellular_component	1	23	0.043	0.0171112	0.0281663	ARL8B
GO:0048278	vesicle docking	biological_process	1	23	0.043	0.0171112	0.0281663	STX3
GO:0006090	pyruvate metabolic process	biological_process	1	23	0.043	0.0171112	0.0281663	SLC16A3
GO:0045662	negative regulation of myoblast differentiation	biological_process	1	23	0.043	0.0171112	0.0281663	DDIT3
GO:0030111	regulation of Wnt signaling pathway	biological_process	1	23	0.043	0.0171112	0.0281663	PLPP3
GO:0043044	ATP-dependent chromatin remodeling	biological_process	1	23	0.043	0.0171112	0.0281663	HNRNPC
GO:0005540	hyaluronic acid binding	molecular_function	1	23	0.043	0.0171112	0.0281663	CD44
GO:1904707	positive regulation of vascular smooth muscle cell proliferation	biological_process	1	23	0.043	0.0171112	0.0281663	JUN
GO:0090398	cellular senescence	biological_process	1	23	0.043	0.0171112	0.0281663	CDKN1A
GO:0010165	response to X-ray	biological_process	1	23	0.043	0.0171112	0.0281663	CDKN1A
GO:0002376	immune system process	biological_process	1	23	0.043	0.0171112	0.0281663	SQSTM1
GO:1902236	negative regulation of endoplasmic reticulum stress-induced intrinsic apoptotic signaling pathway	biological_process	1	23	0.043	0.0171112	0.0281663	GRINA
GO:0045861	negative regulation of proteolysis	biological_process	1	23	0.043	0.0171112	0.0281663	CSTB
GO:0000717	nucleotide-excision repair, DNA duplex unwinding	biological_process	1	23	0.043	0.0171112	0.0281663	UBC
GO:0051291	protein heterooligomerization	biological_process	2	62	0.032	0.0171219	0.0281663	SQSTM1 LIMS1
GO:0036498	IRE1-mediated unfolded protein response	biological_process	2	62	0.032	0.0171219	0.0281663	ATP6V0D1 TPP1
GO:0043195	terminal bouton	cellular_component	2	62	0.032	0.0171219	0.0281663	RAB7A NAPA
GO:0008654	phospholipid biosynthetic process	biological_process	1	24	0.042	0.0185607	0.0301797	LPCAT1
GO:0016050	vesicle organization	biological_process	1	24	0.042	0.0185607	0.0301797	ZFYVE16
GO:0031528	microvillus membrane	cellular_component	1	24	0.042	0.0185607	0.0301797	S100P
GO:0045503	dynein light chain binding	molecular_function	1	24	0.042	0.0185607	0.0301797	GLUL
GO:0005719	nuclear euchromatin	cellular_component	1	24	0.042	0.0185607	0.0301797	JUN
GO:0008157	protein phosphatase 1 binding	molecular_function	1	24	0.042	0.0185607	0.0301797	PHACTR1
GO:0031954	positive regulation of protein autophosphorylation	biological_process	1	24	0.042	0.0185607	0.0301797	VEGFA
GO:0008652	cellular amino acid biosynthetic process	biological_process	1	24	0.042	0.0185607	0.0301797	GLUL
GO:0000188	inactivation of MAPK activity	biological_process	1	24	0.042	0.0185607	0.0301797	DUSP1
GO:0017127	cholesterol transporter activity	molecular_function	1	24	0.042	0.0185607	0.0301797	NPC2
GO:0050715	positive regulation of cytokine secretion	biological_process	1	24	0.042	0.0185607	0.0301797	FGR
GO:0004896	cytokine receptor activity	molecular_function	1	24	0.042	0.0185607	0.0301797	CD44
GO:1990247	N6-methyladenosine-containing RNA binding	molecular_function	1	24	0.042	0.0185607	0.0301797	HNRNPC
GO:0005902	microvillus	cellular_component	2	64	0.031	0.0186256	0.0302046	ATP6V1B2 CD44
GO:0001664	G-protein coupled receptor binding	molecular_function	2	64	0.031	0.0186256	0.0302046	PSAP FLNA
GO:0005518	collagen binding	molecular_function	2	64	0.031	0.0186256	0.0302046	CTSB CD44
GO:0045087	innate immune response	biological_process	8	459	0.017	0.0199548	0.0319631	FCER1G LGALS3 UBC NCF2 SEC14L1 SLPI FGR AKIRIN2
GO:0019899	enzyme binding	molecular_function	8	459	0.017	0.0199548	0.0319631	SQSTM1 NPC2 JUN HMOX1 SLPI IGF2R AKIRIN2 TMSB4X
GO:0001968	fibronectin binding	molecular_function	1	25	0.04	0.0200601	0.0319631	VEGFA
GO:0005246	calcium channel regulator activity	molecular_function	1	25	0.04	0.0200601	0.0319631	SGK1
GO:2000778	positive regulation of interleukin-6 secretion	biological_process	1	25	0.04	0.0200601	0.0319631	MBP
GO:0032402	melanosome transport	biological_process	1	25	0.04	0.0200601	0.0319631	RAB1A
GO:0030511	positive regulation of transforming growth factor beta receptor signaling pathway	biological_process	1	25	0.04	0.0200601	0.0319631	SDCBP
GO:0045736	negative regulation of cyclin-dependent protein serine/threonine kinase activity	biological_process	1	25	0.04	0.0200601	0.0319631	CDKN1A
GO:0051899	membrane depolarization	biological_process	1	25	0.04	0.0200601	0.0319631	JUN
GO:0015035	protein disulfide oxidoreductase activity	molecular_function	1	25	0.04	0.0200601	0.0319631	TXN
GO:0071526	semaphorin-plexin signaling pathway	biological_process	1	25	0.04	0.0200601	0.0319631	FLNA
GO:0048870	cell motility	biological_process	1	25	0.04	0.0200601	0.0319631	PHACTR1
GO:0010881	regulation of cardiac muscle contraction by regulation of the release of sequestered calcium ion	biological_process	1	25	0.04	0.0200601	0.0319631	GSTO1
GO:0006306	DNA methylation	biological_process	1	25	0.04	0.0200601	0.0319631	FOS
GO:0000228	nuclear chromosome	cellular_component	1	25	0.04	0.0200601	0.0319631	JUN
GO:0048754	branching morphogenesis of an epithelial tube	biological_process	1	25	0.04	0.0200601	0.0319631	VEGFA
GO:0001972	retinoic acid binding	molecular_function	1	25	0.04	0.0200601	0.0319631	IGF2R
GO:0043027	cysteine-type endopeptidase inhibitor activity involved in apoptotic process	molecular_function	1	25	0.04	0.0200601	0.0319631	TNFSF14
GO:0070507	regulation of microtubule cytoskeleton organization	biological_process	1	25	0.04	0.0200601	0.0319631	RHOA
GO:0080009	mRNA methylation	biological_process	1	25	0.04	0.0200601	0.0319631	WTAP
GO:0009615	response to virus	biological_process	3	118	0.025	0.0201581	0.0319637	CXCR4 NPC2 FGR
GO:0006629	lipid metabolic process	biological_process	3	118	0.025	0.0201581	0.0319637	PLPP3 MGLL TPP1
GO:0008217	regulation of blood pressure	biological_process	2	66	0.03	0.0202005	0.0319637	SGK1 HMOX1
GO:0031093	platelet alpha granule lumen	cellular_component	2	66	0.03	0.0202005	0.0319637	VEGFA TMSB4X
GO:0051865	protein autoubiquitination	biological_process	2	66	0.03	0.0202005	0.0319637	RNF13 UBE2B
GO:0005884	actin filament	cellular_component	2	66	0.03	0.0202005	0.0319637	LCP1 RAC2
GO:0048208	COPII vesicle coating	biological_process	2	66	0.03	0.0202005	0.0319637	RAB1A NAPA
GO:0017053	transcriptional repressor complex	cellular_component	2	66	0.03	0.0202005	0.0319637	JUN AKIRIN2
GO:0007173	epidermal growth factor receptor signaling pathway	biological_process	2	67	0.03	0.0210146	0.0331657	ERBIN PAG1
GO:0000980	RNA polymerase II distal enhancer sequence-specific DNA binding	molecular_function	2	67	0.03	0.0210146	0.0331657	JUN HNRNPC
GO:0009749	response to glucose	biological_process	2	67	0.03	0.0210146	0.0331657	RHOA GLUL
GO:0045742	positive regulation of epidermal growth factor receptor signaling pathway	biological_process	1	26	0.038	0.0216084	0.0337816	UBC
GO:0045807	positive regulation of endocytosis	biological_process	1	26	0.038	0.0216084	0.0337816	FLOT1
GO:0017022	myosin binding	molecular_function	1	26	0.038	0.0216084	0.0337816	RHOA
GO:0006913	nucleocytoplasmic transport	biological_process	1	26	0.038	0.0216084	0.0337816	ANP32A
GO:0002053	positive regulation of mesenchymal cell proliferation	biological_process	1	26	0.038	0.0216084	0.0337816	VEGFA
GO:0030214	hyaluronan catabolic process	biological_process	1	26	0.038	0.0216084	0.0337816	CD44
GO:0051924	regulation of calcium ion transport	biological_process	1	26	0.038	0.0216084	0.0337816	RHOA
GO:0033077	T cell differentiation in thymus	biological_process	1	26	0.038	0.0216084	0.0337816	ZFP36L1
GO:0017025	TBP-class protein binding	molecular_function	1	26	0.038	0.0216084	0.0337816	HNRNPF
GO:0008305	integrin complex	cellular_component	1	26	0.038	0.0216084	0.0337816	ITGAX
GO:0000715	nucleotide-excision repair, DNA damage recognition	biological_process	1	26	0.038	0.0216084	0.0337816	UBC
GO:0038095	Fc-epsilon receptor signaling pathway	biological_process	4	181	0.022	0.0216949	0.0338878	FCER1G UBC JUN FOS
GO:0007399	nervous system development	biological_process	6	317	0.019	0.0218302	0.03407	VEGFA HES4 TPP1 NINJ1 FOS ZEB2
GO:0030036	actin cytoskeleton organization	biological_process	3	121	0.025	0.0218761	0.0340834	SDCBP RHOA ARPC5
GO:0000187	activation of MAPK activity	biological_process	3	121	0.025	0.0218761	0.0340834	CXCR4 UBC IRAK2
GO:0006977	DNA damage response, signal transduction by p53 class mediator resulting in cell cycle arrest	biological_process	2	69	0.029	0.0226962	0.0352409	UBC CDKN1A
GO:0031201	SNARE complex	cellular_component	2	69	0.029	0.0226962	0.0352409	NAPA STX3
GO:0046330	positive regulation of JNK cascade	biological_process	2	69	0.029	0.0226962	0.0352409	SDCBP GADD45B
GO:0001889	liver development	biological_process	2	69	0.029	0.0226962	0.0352409	JUN IGF2R
GO:0005525	GTP binding	molecular_function	7	394	0.018	0.0229497	0.0355768	RAB7A RRAGC RHOA RAB1A RAC2 RAB20 ARL8B
GO:0031032	actomyosin structure organization	biological_process	1	27	0.037	0.0232048	0.0355768	PHACTR1
GO:2000134	negative regulation of G1/S transition of mitotic cell cycle	biological_process	1	27	0.037	0.0232048	0.0355768	CDKN1A
GO:0031334	positive regulation of protein complex assembly	biological_process	1	27	0.037	0.0232048	0.0355768	VEGFA
GO:0021915	neural tube development	biological_process	1	27	0.037	0.0232048	0.0355768	ZFP36L1
GO:0051403	stress-activated MAPK cascade	biological_process	1	27	0.037	0.0232048	0.0355768	UBC
GO:0071542	dopaminergic neuron differentiation	biological_process	1	27	0.037	0.0232048	0.0355768	VEGFA
GO:0004602	glutathione peroxidase activity	molecular_function	1	27	0.037	0.0232048	0.0355768	GPX4
GO:0007569	cell aging	biological_process	1	27	0.037	0.0232048	0.0355768	LIMS1
GO:0001755	neural crest cell migration	biological_process	1	27	0.037	0.0232048	0.0355768	ZEB2
GO:0036151	phosphatidylcholine acyl-chain remodeling	biological_process	1	27	0.037	0.0232048	0.0355768	LPCAT1
GO:0043388	positive regulation of DNA binding	biological_process	1	27	0.037	0.0232048	0.0355768	TXN
GO:0048147	negative regulation of fibroblast proliferation	biological_process	1	27	0.037	0.0232048	0.0355768	FTH1
GO:0050873	brown fat cell differentiation	biological_process	1	27	0.037	0.0232048	0.0355768	CEBPB
GO:0032211	negative regulation of telomere maintenance via telomerase	biological_process	1	27	0.037	0.0232048	0.0355768	HNRNPC
GO:0030574	collagen catabolic process	biological_process	2	70	0.029	0.0235637	0.0360363	CTSD CTSB
GO:0014068	positive regulation of phosphatidylinositol 3-kinase signaling	biological_process	2	70	0.029	0.0235637	0.0360363	FGR HCLS1
GO:0045732	positive regulation of protein catabolic process	biological_process	2	70	0.029	0.0235637	0.0360363	RAB7A LPCAT1
GO:0005975	carbohydrate metabolic process	biological_process	3	124	0.024	0.023681	0.0361551	MGAT1 SLC3A2 TALDO1
GO:0042254	ribosome biogenesis	biological_process	1	28	0.036	0.0248481	0.037313	RPS28
GO:0045595	regulation of cell differentiation	biological_process	1	28	0.036	0.0248481	0.037313	PLEKHB2
GO:2000379	positive regulation of reactive oxygen species metabolic process	biological_process	1	28	0.036	0.0248481	0.037313	CDKN1A
GO:0043014	alpha-tubulin binding	molecular_function	1	28	0.036	0.0248481	0.037313	ARL8B
GO:0032435	negative regulation of proteasomal ubiquitin-dependent protein catabolic process	biological_process	1	28	0.036	0.0248481	0.037313	SDCBP
GO:0006612	protein targeting to membrane	biological_process	1	28	0.036	0.0248481	0.037313	SDCBP
GO:0031226	intrinsic component of plasma membrane	cellular_component	1	28	0.036	0.0248481	0.037313	CD63
GO:0032715	negative regulation of interleukin-6 production	biological_process	1	28	0.036	0.0248481	0.037313	KLF2
GO:0032757	positive regulation of interleukin-8 production	biological_process	1	28	0.036	0.0248481	0.037313	DDIT3
GO:0070266	necroptotic process	biological_process	1	28	0.036	0.0248481	0.037313	PPIF
GO:0015914	phospholipid transport	biological_process	1	28	0.036	0.0248481	0.037313	NPC2
GO:0009966	regulation of signal transduction	biological_process	1	28	0.036	0.0248481	0.037313	MGLL
GO:2000145	regulation of cell motility	biological_process	1	28	0.036	0.0248481	0.037313	RHOA
GO:0001205	transcriptional activator activity, RNA polymerase II distal enhancer sequence-specific DNA binding	molecular_function	1	28	0.036	0.0248481	0.037313	ZEB2
GO:0071889	14-3-3 protein binding	molecular_function	1	28	0.036	0.0248481	0.037313	ZFP36L1
GO:0051930	regulation of sensory perception of pain	biological_process	1	28	0.036	0.0248481	0.037313	MGLL
GO:2001238	positive regulation of extrinsic apoptotic signaling pathway	biological_process	1	28	0.036	0.0248481	0.037313	BID
GO:0004864	protein phosphatase inhibitor activity	molecular_function	1	28	0.036	0.0248481	0.037313	PHACTR1
GO:0005790	smooth endoplasmic reticulum	cellular_component	1	28	0.036	0.0248481	0.037313	GABARAP
GO:0006297	nucleotide-excision repair, DNA gap filling	biological_process	1	28	0.036	0.0248481	0.037313	UBC
GO:0003729	mRNA binding	molecular_function	3	127	0.024	0.0255739	0.0383714	PCBP1 SLPI ZFP36L1
GO:0042531	positive regulation of tyrosine phosphorylation of STAT protein	biological_process	2	73	0.027	0.0262732	0.0393882	VEGFA HCLS1
GO:0030041	actin filament polymerization	biological_process	1	29	0.034	0.0265376	0.0393965	HCLS1
GO:0005875	microtubule associated complex	cellular_component	1	29	0.034	0.0265376	0.0393965	GABARAP
GO:0051959	dynein light intermediate chain binding	molecular_function	1	29	0.034	0.0265376	0.0393965	RILPL2
GO:0050718	positive regulation of interleukin-1 beta secretion	biological_process	1	29	0.034	0.0265376	0.0393965	CASP1
GO:0070555	response to interleukin-1	biological_process	1	29	0.034	0.0265376	0.0393965	IRAK2
GO:0097193	intrinsic apoptotic signaling pathway	biological_process	1	29	0.034	0.0265376	0.0393965	CDKN1A
GO:0043029	T cell homeostasis	biological_process	1	29	0.034	0.0265376	0.0393965	TNFSF14
GO:0006446	regulation of translational initiation	biological_process	1	29	0.034	0.0265376	0.0393965	EIF1
GO:0071480	cellular response to gamma radiation	biological_process	1	29	0.034	0.0265376	0.0393965	CDKN1A
GO:0019731	antibacterial humoral response	biological_process	1	29	0.034	0.0265376	0.0393965	SLPI
GO:0035035	histone acetyltransferase binding	molecular_function	1	29	0.034	0.0265376	0.0393965	CEBPB
GO:0042788	polysomal ribosome	cellular_component	1	29	0.034	0.0265376	0.0393965	RPS28
GO:0002479	antigen processing and presentation of exogenous peptide antigen via MHC class I, TAP-dependent	biological_process	2	74	0.027	0.0272119	0.0403319	NCF2 HLA-A
GO:0061418	regulation of transcription from RNA polymerase II promoter in response to hypoxia	biological_process	2	74	0.027	0.0272119	0.0403319	VEGFA UBC
GO:0006897	endocytosis	biological_process	3	130	0.023	0.0275555	0.0408081	TOM1 RAB7A RAB1A
GO:0048705	skeletal system morphogenesis	biological_process	1	30	0.033	0.0282722	0.0413994	ZFAND5
GO:0016239	positive regulation of macroautophagy	biological_process	1	30	0.033	0.0282722	0.0413994	HMOX1
GO:0004712	protein serine/threonine/tyrosine kinase activity	molecular_function	1	30	0.033	0.0282722	0.0413994	SGK1
GO:0070371	ERK1 and ERK2 cascade	biological_process	1	30	0.033	0.0282722	0.0413994	ZFP36L1
GO:0050766	positive regulation of phagocytosis	biological_process	1	30	0.033	0.0282722	0.0413994	FCER1G
GO:0008135	translation factor activity, RNA binding	molecular_function	1	30	0.033	0.0282722	0.0413994	EIF1
GO:0015949	nucleobase-containing small molecule interconversion	biological_process	1	30	0.033	0.0282722	0.0413994	TXN
GO:0017048	Rho GTPase binding	molecular_function	1	30	0.033	0.0282722	0.0413994	FLNA
GO:0001569	branching involved in blood vessel morphogenesis	biological_process	1	30	0.033	0.0282722	0.0413994	VEGFA
GO:0050919	negative chemotaxis	biological_process	1	30	0.033	0.0282722	0.0413994	RHOA
GO:0043330	response to exogenous dsRNA	biological_process	1	30	0.033	0.0282722	0.0413994	SLC3A2
GO:0003007	heart morphogenesis	biological_process	1	30	0.033	0.0282722	0.0413994	VEGFA
GO:0048662	negative regulation of smooth muscle cell proliferation	biological_process	1	30	0.033	0.0282722	0.0413994	HMOX1
GO:0035925	mRNA 3'-UTR AU-rich region binding	molecular_function	1	30	0.033	0.0282722	0.0413994	ZFP36L1
GO:0045666	positive regulation of neuron differentiation	biological_process	2	76	0.026	0.0291426	0.0425715	SPAG9 RHOA
GO:0001843	neural tube closure	biological_process	2	76	0.026	0.0291426	0.0425715	VASP ZEB2
GO:0004197	cysteine-type endopeptidase activity	molecular_function	3	133	0.023	0.0296266	0.0432439	CTSD CTSB CASP1
GO:0002102	podosome	cellular_component	1	31	0.032	0.0300511	0.0435848	LCP1
GO:0061158	3'-UTR-mediated mRNA destabilization	biological_process	1	31	0.032	0.0300511	0.0435848	ZFP36L1
GO:0019058	viral life cycle	biological_process	1	31	0.032	0.0300511	0.0435848	UBC
GO:0043484	regulation of RNA splicing	biological_process	1	31	0.032	0.0300511	0.0435848	HNRNPF
GO:0009925	basal plasma membrane	cellular_component	1	31	0.032	0.0300511	0.0435848	ERBIN
GO:0019369	arachidonic acid metabolic process	biological_process	1	31	0.032	0.0300511	0.0435848	MGLL
GO:0007498	mesoderm development	biological_process	1	31	0.032	0.0300511	0.0435848	VEGFA
GO:0045765	regulation of angiogenesis	biological_process	1	31	0.032	0.0300511	0.0435848	HMOX1
GO:0031234	extrinsic component of cytoplasmic side of plasma membrane	cellular_component	2	77	0.026	0.0301345	0.0436711	RHOA FGR
GO:0006974	cellular response to DNA damage stimulus	biological_process	5	267	0.019	0.0303816	0.0439821	SGK1 DDIT3 UBE2B CDKN1A TANK
GO:0051015	actin filament binding	molecular_function	4	198	0.02	0.0303973	0.0439821	FLNA MARCKS ARPC5 LCP1
GO:0003785	actin monomer binding	molecular_function	1	32	0.031	0.0318734	0.0456119	TMSB4X
GO:2001244	positive regulation of intrinsic apoptotic signaling pathway	biological_process	1	32	0.031	0.0318734	0.0456119	BID
GO:0042327	positive regulation of phosphorylation	biological_process	1	32	0.031	0.0318734	0.0456119	SDCBP
GO:0042177	negative regulation of protein catabolic process	biological_process	1	32	0.031	0.0318734	0.0456119	FLNA
GO:0033574	response to testosterone	biological_process	1	32	0.031	0.0318734	0.0456119	DUSP1
GO:0042059	negative regulation of epidermal growth factor receptor signaling pathway	biological_process	1	32	0.031	0.0318734	0.0456119	UBC
GO:0006953	acute-phase response	biological_process	1	32	0.031	0.0318734	0.0456119	CEBPB
GO:0042594	response to starvation	biological_process	1	32	0.031	0.0318734	0.0456119	DDIT3
GO:0030904	retromer complex	cellular_component	1	32	0.031	0.0318734	0.0456119	RAB7A
GO:0046034	ATP metabolic process	biological_process	1	32	0.031	0.0318734	0.0456119	ATP6V1B2
GO:1901216	positive regulation of neuron death	biological_process	1	32	0.031	0.0318734	0.0456119	FOS
GO:0043552	positive regulation of phosphatidylinositol 3-kinase activity	biological_process	1	32	0.031	0.0318734	0.0456119	FGR
GO:0070911	global genome nucleotide-excision repair	biological_process	1	32	0.031	0.0318734	0.0456119	UBC
GO:0097190	apoptotic signaling pathway	biological_process	2	79	0.025	0.0321712	0.0458584	TNFRSF1B TNFRSF14
GO:0035264	multicellular organism growth	biological_process	2	79	0.025	0.0321712	0.0458584	KLF2 ZFP36L1
GO:0071260	cellular response to mechanical stimulus	biological_process	2	79	0.025	0.0321712	0.0458584	TNFSF14 CASP1
GO:0043130	ubiquitin binding	molecular_function	2	79	0.025	0.0321712	0.0458584	SQSTM1 CXCR4
GO:0001618	virus receptor activity	molecular_function	2	79	0.025	0.0321712	0.0458584	CXCR4 TNFRSF14
GO:0042742	defense response to bacterium	biological_process	3	137	0.022	0.032528	0.0463308	FCER1G CEBPB RAB1A
GO:0007015	actin filament organization	biological_process	2	80	0.025	0.033216	0.0472371	RAC2 TMSB4X
GO:1903955	positive regulation of protein targeting to mitochondrion	biological_process	2	80	0.025	0.033216	0.0472371	ITGAX RAC2
GO:0031941	filamentous actin	cellular_component	1	33	0.03	0.0337382	0.0475355	FLNA
GO:0007616	long-term memory	biological_process	1	33	0.03	0.0337382	0.0475355	SGK1
GO:0061025	membrane fusion	biological_process	1	33	0.03	0.0337382	0.0475355	NAPA
GO:0048018	receptor ligand activity	molecular_function	1	33	0.03	0.0337382	0.0475355	VEGFA
GO:0031492	nucleosomal DNA binding	molecular_function	1	33	0.03	0.0337382	0.0475355	HNRNPC
GO:0070979	protein K11-linked ubiquitination	biological_process	1	33	0.03	0.0337382	0.0475355	UBE2B
GO:0007040	lysosome organization	biological_process	1	33	0.03	0.0337382	0.0475355	TPP1
GO:0019838	growth factor binding	molecular_function	1	33	0.03	0.0337382	0.0475355	DUSP1
GO:0032008	positive regulation of TOR signaling	biological_process	1	33	0.03	0.0337382	0.0475355	RRAGC
GO:0004190	aspartic-type endopeptidase activity	molecular_function	1	33	0.03	0.0337382	0.0475355	CTSD
GO:0042476	odontogenesis	biological_process	1	33	0.03	0.0337382	0.0475355	RHOA
GO:0070530	K63-linked polyubiquitin modification-dependent protein binding	molecular_function	1	33	0.03	0.0337382	0.0475355	SQSTM1
GO:0001938	positive regulation of endothelial cell proliferation	biological_process	2	81	0.025	0.0342783	0.048222	VEGFA JUN
GO:0030307	positive regulation of cell growth	biological_process	2	81	0.025	0.0342783	0.048222	SDCBP RHOA
GO:0001077	transcriptional activator activity, RNA polymerase II proximal promoter sequence-specific DNA binding	molecular_function	5	276	0.018	0.0348751	0.0490238	DDIT3 JUN LITAF CEBPB FOS
GO:0055038	recycling endosome membrane	cellular_component	2	82	0.024	0.0353581	0.0496469	PLEKHB2 HLA-A
GO:0019433	triglyceride catabolic process	biological_process	1	34	0.029	0.0356446	0.0496469	MGLL
GO:0004521	endoribonuclease activity	molecular_function	1	34	0.029	0.0356446	0.0496469	RNASEK
GO:0031663	lipopolysaccharide-mediated signaling pathway	biological_process	1	34	0.029	0.0356446	0.0496469	IRAK2
GO:1901998	toxin transport	biological_process	1	34	0.029	0.0356446	0.0496469	CASP1
GO:0008219	cell death	biological_process	1	34	0.029	0.0356446	0.0496469	HMOX1
GO:0015026	coreceptor activity	molecular_function	1	34	0.029	0.0356446	0.0496469	CXCR4
GO:0042771	intrinsic apoptotic signaling pathway in response to DNA damage by p53 class mediator	biological_process	1	34	0.029	0.0356446	0.0496469	CDKN1A
GO:0002474	antigen processing and presentation of peptide antigen via MHC class I	biological_process	1	34	0.029	0.0356446	0.0496469	HLA-A
GO:0007032	endosome organization	biological_process	1	34	0.029	0.0356446	0.0496469	SQSTM1
GO:0031098	stress-activated protein kinase signaling cascade	biological_process	1	34	0.029	0.0356446	0.0496469	RHOA
GO:0004181	metallocarboxypeptidase activity	molecular_function	1	34	0.029	0.0356446	0.0496469	CPD

## Sheet: GO.Neutrophil_MT
ID	Term	Type	Count	Size	Percent	Pvalue	FDR	GeneSymbol
GO:0008137	NADH dehydrogenase (ubiquinone) activity	molecular_function	7	64	0.11	5.13836e-10	1.50675e-08	MT-ND4L MT-ND3 MT-ND6 MT-ND5 MT-ND4 MT-ND1 MT-ND2
GO:0006120	mitochondrial electron transport, NADH to ubiquinone	biological_process	7	100	0.07	1.89076e-08	5.38596e-07	MT-ND4L MT-ND3 MT-ND6 MT-ND5 MT-ND4 MT-ND1 MT-ND2
GO:0015078	proton transmembrane transporter activity	molecular_function	3	10	0.3	8.61253e-08	2.38519e-06	MT-ATP8 MT-ATP6 ATP6V1F
GO:0043312	neutrophil degranulation	biological_process	12	473	0.025	2.33981e-07	6.13892e-06	PLAU PLEKHO2 TNFRSF1B PSAP LGALS3 TNFAIP6 CTSD ASAH1 TOM1 CD63 CSTB EEF1A1
GO:0032981	mitochondrial respiratory chain complex I assembly	biological_process	6	105	0.057	5.37461e-07	1.37107e-05	MT-ND3 MT-ND6 MT-ND5 MT-ND4 MT-ND1 MT-ND2
GO:0046688	response to copper ion	biological_process	3	15	0.2	5.50077e-07	1.37107e-05	MT-CO1 MT-CYB ICAM1
GO:0055093	response to hyperoxia	biological_process	3	16	0.19	7.30867e-07	1.77725e-05	MT-CYB MT-ATP6 CDKN1A
GO:0071356	cellular response to tumor necrosis factor	biological_process	6	121	0.05	1.40552e-06	3.33644e-05	CCL3L1 CCL4 CCL3 ERBIN ICAM1 ZFP36
GO:0002548	monocyte chemotaxis	biological_process	4	43	0.093	1.54067e-06	3.55619e-05	CCL3L1 CCL4 CCL3 LGALS3
GO:1904813	ficolin-1-rich granule lumen	cellular_component	6	123	0.049	1.56943e-06	3.55619e-05	PLEKHO2 TNFAIP6 CTSD ASAH1 CSTB EEF1A1
GO:1904724	tertiary granule lumen	cellular_component	4	54	0.074	4.86503e-06	0.000105444	TNFAIP6 CTSD ASAH1 CSTB
GO:0005747	mitochondrial respiratory chain complex I	cellular_component	6	147	0.041	5.14877e-06	0.000105727	MT-ND4L MT-ND3 MT-ND5 MT-ND4 MT-ND1 MT-ND2
GO:0004129	cytochrome-c oxidase activity	molecular_function	3	26	0.12	5.79668e-06	0.000115586	MT-CO1 MT-CO3 MT-CO2
GO:0006954	inflammatory response	biological_process	9	368	0.024	7.19389e-06	0.000140633	CCL3L1 CCL4 CCL3 MGLL TNFRSF1B CCRL2 TNFAIP6 TNFRSF14 IRAK2
GO:0006123	mitochondrial electron transport, cytochrome c to oxygen	biological_process	3	29	0.1	9.11286e-06	0.000171425	MT-CO1 MT-CO3 MT-CO2
GO:0030593	neutrophil chemotaxis	biological_process	4	62	0.065	9.67197e-06	0.000178573	CCL3L1 CCL4 CCL3 LGALS3
GO:0071347	cellular response to interleukin-1	biological_process	4	69	0.058	1.63799e-05	0.000246141	CCL3L1 CCL4 CCL3 ICAM1
GO:0031663	lipopolysaccharide-mediated signaling pathway	biological_process	3	34	0.088	1.74848e-05	0.000246141	CCL3 NFKBIA IRAK2
GO:0010243	response to organonitrogen compound	biological_process	2	13	0.15	2.60995e-05	0.000299094	MT-ND5 CDKN1A
GO:0048246	macrophage chemotaxis	biological_process	2	13	0.15	2.60995e-05	0.000299094	CCL3 LGALS3
GO:0005750	mitochondrial respiratory chain complex III	cellular_component	2	14	0.14	3.31071e-05	0.00035878	MT-CO1 MT-CYB
GO:0016471	vacuolar proton-transporting V-type ATPase complex	cellular_component	2	14	0.14	3.31071e-05	0.00035878	ATP6V0D1 ATP6V1F
GO:0043922	negative regulation by host of viral transcription	biological_process	2	14	0.14	3.31071e-05	0.00035878	CCL4 CCL3
GO:0031726	CCR1 chemokine receptor binding	molecular_function	2	14	0.14	3.31071e-05	0.00035878	CCL4 CCL3
GO:0032495	response to muramyl dipeptide	biological_process	2	14	0.14	3.31071e-05	0.00035878	NFKBIA ERBIN
GO:0005751	mitochondrial respiratory chain complex IV	cellular_component	2	15	0.13	4.12464e-05	0.00043287	MT-CO1 MT-CO2
GO:1901741	positive regulation of myoblast fusion	biological_process	2	15	0.13	4.12464e-05	0.00043287	TNFSF14 FLOT1
GO:0090280	positive regulation of calcium ion import	biological_process	2	15	0.13	4.12464e-05	0.00043287	CCL3 LGALS3
GO:0070098	chemokine-mediated signaling pathway	biological_process	4	84	0.048	4.26321e-05	0.000442752	CCL3L1 CCL4 CCL3 CCRL2
GO:0071346	cellular response to interferon-gamma	biological_process	4	85	0.047	4.51341e-05	0.000463904	CCL3L1 CCL4 CCL3 ACTR3
GO:0048020	CCR chemokine receptor binding	molecular_function	2	16	0.12	5.05961e-05	0.000509539	CCL3L1 CCRL2
GO:0042407	cristae formation	biological_process	2	16	0.12	5.05961e-05	0.000509539	MT-ATP8 MT-ATP6
GO:1902600	proton transmembrane transport	biological_process	4	89	0.045	5.62982e-05	0.000517172	MT-CO3 MT-CO2 ATP6V0D1 ATP6V1F
GO:0006754	ATP biosynthetic process	biological_process	2	17	0.12	6.12341e-05	0.000517172	MT-ATP8 MT-ATP6
GO:0050850	positive regulation of calcium-mediated signaling	biological_process	2	17	0.12	6.12341e-05	0.000517172	CCL4 CCL3
GO:0000185	activation of MAPKKK activity	biological_process	2	18	0.11	7.32368e-05	0.000598501	GADD45B MAP4K4
GO:0019221	cytokine-mediated signaling pathway	biological_process	8	399	0.02	9.02985e-05	0.000731932	CCL3L1 CCL4 CCL3 TNFRSF1B OSM CDKN1A ICAM1 IL2RG
GO:0008009	chemokine activity	molecular_function	3	54	0.056	0.000111177	0.000775034	CCL3L1 CCL4 CCL3
GO:0042470	melanosome	cellular_component	4	103	0.039	0.000112912	0.000775034	CTSD TPP1 CD63 FLOT1
GO:0046961	proton-transporting ATPase activity, rotational mechanism	molecular_function	2	21	0.095	0.000118184	0.000775034	ATP6V0D1 ATP6V1F
GO:0071385	cellular response to glucocorticoid stimulus	biological_process	2	21	0.095	0.000118184	0.000775034	MT-ND3 ZFP36
GO:0048247	lymphocyte chemotaxis	biological_process	2	23	0.087	0.000156328	0.000961689	CCL3L1 CCL3
GO:0043491	protein kinase B signaling	biological_process	3	59	0.051	0.000157227	0.000961689	CCL3 PLK3 CDKN1A
GO:0042127	regulation of cell proliferation	biological_process	5	176	0.028	0.000161534	0.000982009	PLAU BID TNFRSF1B NFKBIA TNFRSF14
GO:0035577	azurophil granule membrane	cellular_component	3	60	0.05	0.00016787	0.00101434	PSAP TOM1 CD63
GO:0005031	tumor necrosis factor-activated receptor activity	molecular_function	2	24	0.083	0.000178068	0.00106308	TNFRSF1B TNFRSF14
GO:0015991	ATP hydrolysis coupled proton transport	biological_process	2	24	0.083	0.000178068	0.00106308	ATP6V0D1 ATP6V1F
GO:0001836	release of cytochrome c from mitochondria	biological_process	2	26	0.077	0.000227229	0.00119235	BID SOD2
GO:0090383	phagosome acidification	biological_process	2	27	0.074	0.000254785	0.00132995	ATP6V0D1 ATP6V1F
GO:0030335	positive regulation of cell migration	biological_process	5	195	0.026	0.000281192	0.00143558	PLAU CCL3 SOD2 TNFAIP6 SPAG9
GO:0051928	positive regulation of calcium ion transport	biological_process	2	28	0.071	0.000284413	0.00143558	CCL4 CCL3
GO:0051930	regulation of sensory perception of pain	biological_process	2	28	0.071	0.000284413	0.00143558	CCL3 MGLL
GO:2001238	positive regulation of extrinsic apoptotic signaling pathway	biological_process	2	28	0.071	0.000284413	0.00143558	BID G0S2
GO:0009636	response to toxic substance	biological_process	3	70	0.043	0.000304818	0.00143558	CCL4 CCL3 CDKN1A
GO:0097193	intrinsic apoptotic signaling pathway	biological_process	2	29	0.069	0.000316179	0.00145267	NBN CDKN1A
GO:0071222	cellular response to lipopolysaccharide	biological_process	4	129	0.031	0.000323385	0.00147897	TNFRSF1B ICAM1 CARD17 ZFP36
GO:0035255	ionotropic glutamate receptor binding	molecular_function	2	30	0.067	0.000350145	0.00158679	MT-ND2 FLOT1
GO:0007163	establishment or maintenance of cell polarity	biological_process	2	30	0.067	0.000350145	0.00158679	CCL4 ACTR3
GO:0007093	mitotic cell cycle checkpoint	biological_process	2	31	0.065	0.000386377	0.00173128	NBN PLK3
GO:0034976	response to endoplasmic reticulum stress	biological_process	3	76	0.039	0.000417688	0.00173128	PPP1R15A DDIT3 FLOT1
GO:0030163	protein catabolic process	biological_process	2	32	0.062	0.000424934	0.00173128	CTSD TPP1
GO:0042594	response to starvation	biological_process	2	32	0.062	0.000424934	0.00173128	DDIT3 ZFP36
GO:0001772	immunological synapse	cellular_component	2	35	0.057	0.000555173	0.00206225	LGALS3 ICAM1
GO:0004869	cysteine-type endopeptidase inhibitor activity	molecular_function	2	35	0.057	0.000555173	0.00206225	CSTB CARD17
GO:0032088	negative regulation of NF-kappaB transcription factor activity	biological_process	3	83	0.036	0.000583843	0.0020789	NFKBIA ERBIN IRAK2
GO:0007050	cell cycle arrest	biological_process	4	147	0.027	0.000588259	0.00208717	PPP1R15A NBN CDKN1A DDIT3
GO:0042056	chemoattractant activity	molecular_function	2	36	0.056	0.000603638	0.00213414	CCL3 LGALS3
GO:0035094	response to nicotine	biological_process	2	37	0.054	0.000654726	0.00230658	MT-ND6 MT-ND4
GO:0070059	intrinsic apoptotic signaling pathway in response to endoplasmic reticulum stress	biological_process	2	38	0.053	0.000708493	0.00239463	PPP1R15A DDIT3
GO:0007568	aging	biological_process	4	154	0.026	0.000726232	0.00239463	MT-CO1 MT-ND4 MT-ATP6 TNFRSF1B
GO:0050918	positive chemotaxis	biological_process	2	39	0.051	0.000764995	0.00246828	CCL3 LGALS3
GO:0033209	tumor necrosis factor-mediated signaling pathway	biological_process	4	156	0.026	0.00076976	0.00247565	TNFRSF1B NFKBIA TNFSF14 TNFRSF14
GO:0035579	specific granule membrane	cellular_component	3	90	0.033	0.000792278	0.00253988	PLAU TNFRSF1B TOM1
GO:0045121	membrane raft	cellular_component	5	239	0.021	0.000823928	0.00261724	TNFRSF1B CTSD ICAM1 PLSCR1 FLOT1
GO:0033572	transferrin transport	biological_process	2	40	0.05	0.000824286	0.00261724	ATP6V0D1 ATP6V1F
GO:0021549	cerebellum development	biological_process	2	40	0.05	0.000824286	0.00261724	MT-CO1 MT-ND4
GO:0071364	cellular response to epidermal growth factor stimulus	biological_process	2	41	0.049	0.00088642	0.00280559	ZFP36 EEF1A1
GO:0008121	ubiquinol-cytochrome-c reductase activity	molecular_function	1	10	0.1	0.000921941	0.00282823	MT-CYB
GO:0032464	positive regulation of protein homooligomerization	biological_process	1	10	0.1	0.000921941	0.00282823	BID
GO:0010818	T cell chemotaxis	biological_process	1	10	0.1	0.000921941	0.00282823	CCL3
GO:0021846	cell proliferation in forebrain	biological_process	1	10	0.1	0.000921941	0.00282823	ZEB2
GO:0035646	endosome to melanosome transport	biological_process	1	10	0.1	0.000921941	0.00282823	CD63
GO:0043486	histone exchange	biological_process	1	10	0.1	0.000921941	0.00282823	ANP32A
GO:1902237	positive regulation of endoplasmic reticulum stress-induced intrinsic apoptotic signaling pathway	biological_process	1	10	0.1	0.000921941	0.00282823	DDIT3
GO:0031669	cellular response to nutrient levels	biological_process	1	10	0.1	0.000921941	0.00282823	ICAM1
GO:0008535	respiratory chain complex IV assembly	biological_process	1	10	0.1	0.000921941	0.00282823	MT-CO3
GO:0045637	regulation of myeloid cell differentiation	biological_process	1	10	0.1	0.000921941	0.00282823	LGALS3
GO:0022857	transmembrane transporter activity	molecular_function	2	42	0.048	0.000951449	0.0029009	MT-ATP8 MT-ATP6
GO:0050885	neuromuscular process controlling balance	biological_process	2	42	0.048	0.000951449	0.0029009	NBN TPP1
GO:0031100	animal organ regeneration	biological_process	2	43	0.047	0.00101943	0.00309869	MT-CYB CDKN1A
GO:0014070	response to organic cyclic compound	biological_process	2	44	0.045	0.0010904	0.00330407	MT-ND1 CD83
GO:0006995	cellular response to nitrogen starvation	biological_process	1	11	0.091	0.00112345	0.00330407	GABARAPL2
GO:0008349	MAP kinase kinase kinase kinase activity	molecular_function	1	11	0.091	0.00112345	0.00330407	MAP4K4
GO:0033628	regulation of cell adhesion mediated by integrin	biological_process	1	11	0.091	0.00112345	0.00330407	PLAU
GO:1903206	negative regulation of hydrogen peroxide-induced cell death	biological_process	1	11	0.091	0.00112345	0.00330407	PSAP
GO:0032206	positive regulation of telomere maintenance	biological_process	1	11	0.091	0.00112345	0.00330407	NBN
GO:0042770	signal transduction in response to DNA damage	biological_process	1	11	0.091	0.00112345	0.00330407	BID
GO:2001020	regulation of response to DNA damage stimulus	biological_process	1	11	0.091	0.00112345	0.00330407	IER3
GO:0000302	response to reactive oxygen species	biological_process	1	11	0.091	0.00112345	0.00330407	PLK3
GO:0097284	hepatocyte apoptotic process	biological_process	1	11	0.091	0.00112345	0.00330407	BID
GO:0004565	beta-galactosidase activity	molecular_function	1	11	0.091	0.00112345	0.00330407	PSAP
GO:0001666	response to hypoxia	biological_process	4	171	0.023	0.0011612	0.00338466	MT-CYB MT-ND5 MT-ND4 PLAU
GO:0006687	glycosphingolipid metabolic process	biological_process	2	45	0.044	0.00116443	0.00338466	PSAP ASAH1
GO:0030864	cortical actin cytoskeleton	cellular_component	2	45	0.044	0.00116443	0.00338466	FLOT1 EEF1A1
GO:0043202	lysosomal lumen	cellular_component	4	172	0.023	0.0011917	0.00345385	PSAP CTSD TPP1 ASAH1
GO:0045471	response to ethanol	biological_process	3	101	0.03	0.00121845	0.00352114	MT-CYB MT-ND4 ICAM1
GO:0043525	positive regulation of neuron apoptotic process	biological_process	2	47	0.043	0.00132182	0.00375372	CCL3 DDIT3
GO:0060213	positive regulation of nuclear-transcribed mRNA poly(A) tail shortening	biological_process	1	12	0.083	0.00134411	0.00375372	ZFP36
GO:2000637	positive regulation of gene silencing by miRNA	biological_process	1	12	0.083	0.00134411	0.00375372	ZFP36
GO:0042994	cytoplasmic sequestering of transcription factor	biological_process	1	12	0.083	0.00134411	0.00375372	NFKBIA
GO:0001931	uropod	cellular_component	1	12	0.083	0.00134411	0.00375372	FLOT1
GO:1902176	negative regulation of oxidative stress-induced intrinsic apoptotic signaling pathway	biological_process	1	12	0.083	0.00134411	0.00375372	SOD2
GO:0032897	negative regulation of viral transcription	biological_process	1	12	0.083	0.00134411	0.00375372	ZFP36
GO:0033674	positive regulation of kinase activity	biological_process	1	12	0.083	0.00134411	0.00375372	NBN
GO:0034116	positive regulation of heterotypic cell-cell adhesion	biological_process	1	12	0.083	0.00134411	0.00375372	FLOT1
GO:0033762	response to glucagon	biological_process	1	12	0.083	0.00134411	0.00375372	MT-CYB
GO:0038110	interleukin-2-mediated signaling pathway	biological_process	1	12	0.083	0.00134411	0.00375372	IL2RG
GO:0006979	response to oxidative stress	biological_process	3	104	0.029	0.00135797	0.00378183	MT-CO1 MT-ND3 GPX4
GO:0097191	extrinsic apoptotic signaling pathway	biological_process	2	49	0.041	0.00149199	0.00412054	TNFRSF1B G0S2
GO:0042542	response to hydrogen peroxide	biological_process	2	49	0.041	0.00149199	0.00412054	MT-ND6 MT-ND5
GO:0071407	cellular response to organic cyclic compound	biological_process	2	49	0.041	0.00149199	0.00412054	CCL3 NFKBIA
GO:0000149	SNARE binding	molecular_function	2	50	0.04	0.00158198	0.00419946	TNFAIP2 GABARAPL2
GO:0007034	vacuolar transport	biological_process	1	13	0.077	0.00158375	0.00419946	ATP6V0D1
GO:0032585	multivesicular body membrane	cellular_component	1	13	0.077	0.00158375	0.00419946	CD63
GO:0046685	response to arsenic-containing substance	biological_process	1	13	0.077	0.00158375	0.00419946	CDKN1A
GO:0010820	positive regulation of T cell chemotaxis	biological_process	1	13	0.077	0.00158375	0.00419946	TNFSF14
GO:0090399	replicative senescence	biological_process	1	13	0.077	0.00158375	0.00419946	CDKN1A
GO:0051258	protein polymerization	biological_process	1	13	0.077	0.00158375	0.00419946	GPX4
GO:0000288	nuclear-transcribed mRNA catabolic process, deadenylation-dependent decay	biological_process	1	13	0.077	0.00158375	0.00419946	ZFP36
GO:0043522	leucine zipper domain binding	molecular_function	1	13	0.077	0.00158375	0.00419946	DDIT3
GO:0036500	ATF6-mediated unfolded protein response	biological_process	1	13	0.077	0.00158375	0.00419946	DDIT3
GO:0030870	Mre11 complex	cellular_component	1	13	0.077	0.00158375	0.00419946	NBN
GO:0042405	nuclear inclusion body	cellular_component	1	13	0.077	0.00158375	0.00419946	NBN
GO:0004698	calcium-dependent protein kinase C activity	molecular_function	1	13	0.077	0.00158375	0.00419946	CCL3
GO:0051926	negative regulation of calcium ion transport	biological_process	1	13	0.077	0.00158375	0.00419946	ICAM1
GO:0051764	actin crosslink formation	biological_process	1	13	0.077	0.00158375	0.00419946	MARCKS
GO:0031625	ubiquitin protein ligase binding	molecular_function	6	373	0.016	0.00165868	0.00438648	BID TNFRSF1B NFKBIA GABARAPL2 CDKN1A TNFRSF14
GO:0006955	immune response	biological_process	7	483	0.014	0.00170735	0.00450325	CCL4 TNFRSF1B OSM TNFSF14 TNFRSF14 IL2RG FCGR1A
GO:0017128	phospholipid scramblase activity	molecular_function	1	14	0.071	0.00184219	0.00458021	PLSCR1
GO:1900153	positive regulation of nuclear-transcribed mRNA catabolic process, deadenylation-dependent decay	biological_process	1	14	0.071	0.00184219	0.00458021	ZFP36
GO:0001191	transcriptional repressor activity, RNA polymerase II transcription factor binding	molecular_function	1	14	0.071	0.00184219	0.00458021	BHLHE40
GO:0019430	removal of superoxide radicals	biological_process	1	14	0.071	0.00184219	0.00458021	SOD2
GO:0034162	toll-like receptor 9 signaling pathway	biological_process	1	14	0.071	0.00184219	0.00458021	IRAK2
GO:0032743	positive regulation of interleukin-2 production	biological_process	1	14	0.071	0.00184219	0.00458021	CD83
GO:0090656	t-circle formation	biological_process	1	14	0.071	0.00184219	0.00458021	NBN
GO:0030502	negative regulation of bone mineralization	biological_process	1	14	0.071	0.00184219	0.00458021	CCL3
GO:0001775	cell activation	biological_process	1	14	0.071	0.00184219	0.00458021	CCL3
GO:0032516	positive regulation of phosphoprotein phosphatase activity	biological_process	1	14	0.071	0.00184219	0.00458021	PPP1R15A
GO:0071850	mitotic cell cycle arrest	biological_process	1	14	0.071	0.00184219	0.00458021	CDKN1A
GO:0000164	protein phosphatase type 1 complex	cellular_component	1	14	0.071	0.00184219	0.00458021	PPP1R15A
GO:1901222	regulation of NIK/NF-kappaB signaling	biological_process	1	14	0.071	0.00184219	0.00458021	NFKBIA
GO:0016600	flotillin complex	cellular_component	1	14	0.071	0.00184219	0.00458021	FLOT1
GO:0006983	ER overload response	biological_process	1	14	0.071	0.00184219	0.00458021	DDIT3
GO:0010745	negative regulation of macrophage derived foam cell differentiation	biological_process	1	14	0.071	0.00184219	0.00458021	NFKBIA
GO:2000045	regulation of G1/S transition of mitotic cell cycle	biological_process	1	14	0.071	0.00184219	0.00458021	BID
GO:0035723	interleukin-15-mediated signaling pathway	biological_process	1	14	0.071	0.00184219	0.00458021	IL2RG
GO:0050713	negative regulation of interleukin-1 beta secretion	biological_process	1	14	0.071	0.00184219	0.00458021	CARD17
GO:0001817	regulation of cytokine production	biological_process	1	14	0.071	0.00184219	0.00458021	CD83
GO:0071354	cellular response to interleukin-6	biological_process	1	14	0.071	0.00184219	0.00458021	ICAM1
GO:0045806	negative regulation of endocytosis	biological_process	1	14	0.071	0.00184219	0.00458021	LGALS3
GO:0035278	miRNA mediated inhibition of translation	biological_process	1	14	0.071	0.00184219	0.00458021	ZFP36
GO:0005903	brush border	cellular_component	2	53	0.038	0.00187213	0.00464307	RALGDS ACTR3
GO:0006935	chemotaxis	biological_process	3	116	0.026	0.00202833	0.00501798	PLAU CCL3 CCRL2
GO:0010466	negative regulation of peptidase activity	biological_process	1	15	0.067	0.00211926	0.00510363	CSTB
GO:0030695	GTPase regulator activity	molecular_function	1	15	0.067	0.00211926	0.00510363	RALGDS
GO:0004784	superoxide dismutase activity	molecular_function	1	15	0.067	0.00211926	0.00510363	SOD2
GO:0007035	vacuolar acidification	biological_process	1	15	0.067	0.00211926	0.00510363	ATP6V0D1
GO:0050811	GABA receptor binding	molecular_function	1	15	0.067	0.00211926	0.00510363	GABARAPL2
GO:0000729	DNA double-strand break processing	biological_process	1	15	0.067	0.00211926	0.00510363	NBN
GO:0016049	cell growth	biological_process	1	15	0.067	0.00211926	0.00510363	ERBIN
GO:0070528	protein kinase C signaling	biological_process	1	15	0.067	0.00211926	0.00510363	FLOT1
GO:0090557	establishment of endothelial intestinal barrier	biological_process	1	15	0.067	0.00211926	0.00510363	ICAM1
GO:0051412	response to corticosterone	biological_process	1	15	0.067	0.00211926	0.00510363	CDKN1A
GO:0015935	small ribosomal subunit	cellular_component	1	15	0.067	0.00211926	0.00510363	RPS28
GO:0002576	platelet degranulation	biological_process	3	119	0.025	0.00222614	0.0053481	PSAP CD63 ANXA5
GO:0005885	Arp2/3 protein complex	cellular_component	1	16	0.062	0.00241478	0.00561197	ACTR3
GO:0032461	positive regulation of protein oligomerization	biological_process	1	16	0.062	0.00241478	0.00561197	BID
GO:0061028	establishment of endothelial barrier	biological_process	1	16	0.062	0.00241478	0.00561197	ICAM1
GO:0006414	translational elongation	biological_process	1	16	0.062	0.00241478	0.00561197	EEF1A1
GO:0047372	acylglycerol lipase activity	molecular_function	1	16	0.062	0.00241478	0.00561197	MGLL
GO:0032270	positive regulation of cellular protein metabolic process	biological_process	1	16	0.062	0.00241478	0.00561197	NFKBIA
GO:0045104	intermediate filament cytoskeleton organization	biological_process	1	16	0.062	0.00241478	0.00561197	ERBIN
GO:0089720	caspase binding	molecular_function	1	16	0.062	0.00241478	0.00561197	CARD17
GO:0035994	response to muscle stretch	biological_process	1	16	0.062	0.00241478	0.00561197	NFKBIA
GO:0005123	death receptor binding	molecular_function	1	16	0.062	0.00241478	0.00561197	BID
GO:0003382	epithelial cell morphogenesis	biological_process	1	16	0.062	0.00241478	0.00561197	RILPL2
GO:1902230	negative regulation of intrinsic apoptotic signaling pathway in response to DNA damage	biological_process	1	16	0.062	0.00241478	0.00561197	BID
GO:0045197	establishment or maintenance of epithelial cell apical/basal polarity	biological_process	1	16	0.062	0.00241478	0.00561197	ERBIN
GO:0051260	protein homooligomerization	biological_process	4	203	0.02	0.00246528	0.00571601	BID MARCKS FLOT1 SPAG9
GO:0034142	toll-like receptor 4 signaling pathway	biological_process	1	17	0.059	0.00272858	0.00614084	NFKBIA
GO:1902041	regulation of extrinsic apoptotic signaling pathway via death domain receptors	biological_process	1	17	0.059	0.00272858	0.00614084	LGALS3
GO:0004950	chemokine receptor activity	molecular_function	1	17	0.059	0.00272858	0.00614084	CCRL2
GO:0030033	microvillus assembly	biological_process	1	17	0.059	0.00272858	0.00614084	MAP4K4
GO:0030330	DNA damage response, signal transduction by p53 class mediator	biological_process	1	17	0.059	0.00272858	0.00614084	NBN
GO:0046328	regulation of JNK cascade	biological_process	1	17	0.059	0.00272858	0.00614084	MAP4K4
GO:0045616	regulation of keratinocyte differentiation	biological_process	1	17	0.059	0.00272858	0.00614084	ZFP36
GO:0045190	isotype switching	biological_process	1	17	0.059	0.00272858	0.00614084	NBN
GO:0000028	ribosomal small subunit assembly	biological_process	1	17	0.059	0.00272858	0.00614084	RPS28
GO:0044291	cell-cell contact zone	cellular_component	1	17	0.059	0.00272858	0.00614084	FLOT1
GO:0010875	positive regulation of cholesterol efflux	biological_process	1	17	0.059	0.00272858	0.00614084	NFKBIA
GO:0070935	3'-UTR-mediated mRNA stabilization	biological_process	1	17	0.059	0.00272858	0.00614084	ZFP36
GO:0003746	translation elongation factor activity	molecular_function	1	17	0.059	0.00272858	0.00614084	EEF1A1
GO:0050729	positive regulation of inflammatory response	biological_process	2	61	0.033	0.00280122	0.00629013	CCL3 NFKBIA
GO:0070374	positive regulation of ERK1 and ERK2 cascade	biological_process	4	210	0.019	0.00285345	0.00639301	CCL3L1 CCL4 CCL3 ICAM1
GO:0036498	IRE1-mediated unfolded protein response	biological_process	2	62	0.032	0.00293396	0.00655865	TPP1 ATP6V0D1
GO:0045638	negative regulation of myeloid cell differentiation	biological_process	1	18	0.056	0.0030605	0.00661891	NFKBIA
GO:0070063	RNA polymerase binding	molecular_function	1	18	0.056	0.0030605	0.00661891	ZFP36
GO:0043153	entrainment of circadian clock by photoperiod	biological_process	1	18	0.056	0.0030605	0.00661891	BHLHE40
GO:0038111	interleukin-7-mediated signaling pathway	biological_process	1	18	0.056	0.0030605	0.00661891	IL2RG
GO:0006970	response to osmotic stress	biological_process	1	18	0.056	0.0030605	0.00661891	PLK3
GO:0008637	apoptotic mitochondrial changes	biological_process	1	18	0.056	0.0030605	0.00661891	BID
GO:0006978	DNA damage response, signal transduction by p53 class mediator resulting in transcription of p21 class mediator	biological_process	1	18	0.056	0.0030605	0.00661891	CDKN1A
GO:0042098	T cell proliferation	biological_process	1	18	0.056	0.0030605	0.00661891	TNFSF14
GO:1990440	positive regulation of transcription from RNA polymerase II promoter in response to endoplasmic reticulum stress	biological_process	1	18	0.056	0.0030605	0.00661891	DDIT3
GO:0045663	positive regulation of myoblast differentiation	biological_process	1	18	0.056	0.0030605	0.00661891	TNFSF14
GO:0051044	positive regulation of membrane protein ectodomain proteolysis	biological_process	1	18	0.056	0.0030605	0.00661891	TNFRSF1B
GO:0042274	ribosomal small subunit biogenesis	biological_process	1	18	0.056	0.0030605	0.00661891	RPS28
GO:0004861	cyclin-dependent protein serine/threonine kinase inhibitor activity	molecular_function	1	18	0.056	0.0030605	0.00661891	CDKN1A
GO:0031668	cellular response to extracellular stimulus	biological_process	1	18	0.056	0.0030605	0.00661891	CDKN1A
GO:0042789	mRNA transcription by RNA polymerase II	biological_process	1	18	0.056	0.0030605	0.00661891	DDIT3
GO:0030855	epithelial cell differentiation	biological_process	2	65	0.031	0.00335519	0.00722489	LGALS3 TPP1
GO:0007275	multicellular organism development	biological_process	6	424	0.014	0.00339738	0.00723432	ZNF267 TNFRSF1B OSM GPX4 GADD45B TNFRSF14
GO:0030490	maturation of SSU-rRNA	biological_process	1	19	0.053	0.00341036	0.00723432	RPS28
GO:0019957	C-C chemokine binding	molecular_function	1	19	0.053	0.00341036	0.00723432	ZFP36
GO:0071310	cellular response to organic substance	biological_process	1	19	0.053	0.00341036	0.00723432	PSAP
GO:0043171	peptide catabolic process	biological_process	1	19	0.053	0.00341036	0.00723432	TPP1
GO:0014066	regulation of phosphatidylinositol 3-kinase signaling	biological_process	1	19	0.053	0.00341036	0.00723432	IER3
GO:0036499	PERK-mediated unfolded protein response	biological_process	1	19	0.053	0.00341036	0.00723432	DDIT3
GO:0043433	negative regulation of DNA binding transcription factor activity	biological_process	2	67	0.03	0.00365555	0.00773797	BHLHE40 DDIT3
GO:0034314	Arp2/3 complex-mediated actin nucleation	biological_process	1	20	0.05	0.003778	0.00781466	ACTR3
GO:0042246	tissue regeneration	biological_process	1	20	0.05	0.003778	0.00781466	NINJ1
GO:0030101	natural killer cell activation	biological_process	1	20	0.05	0.003778	0.00781466	SLAMF7
GO:0007095	mitotic G2 DNA damage checkpoint	biological_process	1	20	0.05	0.003778	0.00781466	NBN
GO:2001243	negative regulation of intrinsic apoptotic signaling pathway	biological_process	1	20	0.05	0.003778	0.00781466	IVNS1ABP
GO:0005657	replication fork	cellular_component	1	20	0.05	0.003778	0.00781466	NBN
GO:0071360	cellular response to exogenous dsRNA	biological_process	1	20	0.05	0.003778	0.00781466	FLOT1
GO:1900745	positive regulation of p38MAPK cascade	biological_process	1	20	0.05	0.003778	0.00781466	GADD45B
GO:0050860	negative regulation of T cell receptor signaling pathway	biological_process	1	20	0.05	0.003778	0.00781466	LGALS3
GO:1901379	regulation of potassium ion transmembrane transport	biological_process	1	20	0.05	0.003778	0.00781466	CD63
GO:0000307	cyclin-dependent protein kinase holoenzyme complex	cellular_component	1	20	0.05	0.003778	0.00781466	CDKN1A
GO:0006977	DNA damage response, signal transduction by p53 class mediator resulting in cell cycle arrest	biological_process	2	69	0.029	0.00397183	0.00819858	PLK3 CDKN1A
GO:0043154	negative regulation of cysteine-type endopeptidase activity involved in apoptotic process	biological_process	2	70	0.029	0.00413602	0.00838535	TNFRSF1B TNFSF14
GO:0030014	CCR4-NOT complex	cellular_component	1	21	0.048	0.00416324	0.00838535	ZFP36
GO:0000145	exocyst	cellular_component	1	21	0.048	0.00416324	0.00838535	TNFAIP2
GO:0045089	positive regulation of innate immune response	biological_process	1	21	0.048	0.00416324	0.00838535	PLSCR1
GO:0045453	bone resorption	biological_process	1	21	0.048	0.00416324	0.00838535	TPP1
GO:0030159	receptor signaling complex scaffold activity	molecular_function	1	21	0.048	0.00416324	0.00838535	SPAG9
GO:0042326	negative regulation of phosphorylation	biological_process	1	21	0.048	0.00416324	0.00838535	CDKN1A
GO:0019372	lipoxygenase pathway	biological_process	1	21	0.048	0.00416324	0.00838535	GPX4
GO:0017091	AU-rich element binding	molecular_function	1	21	0.048	0.00416324	0.00838535	ZFP36
GO:0051149	positive regulation of muscle cell differentiation	biological_process	1	21	0.048	0.00416324	0.00838535	SPAG9
GO:0000178	exosome (RNase complex)	cellular_component	1	21	0.048	0.00416324	0.00838535	ZFP36
GO:0042267	natural killer cell mediated cytotoxicity	biological_process	1	21	0.048	0.00416324	0.00838535	SLAMF7
GO:0043236	laminin binding	molecular_function	1	22	0.045	0.00456593	0.00906819	LGALS3
GO:0006801	superoxide metabolic process	biological_process	1	22	0.045	0.00456593	0.00906819	SOD2
GO:0031904	endosome lumen	cellular_component	1	22	0.045	0.00456593	0.00906819	CD63
GO:0045671	negative regulation of osteoclast differentiation	biological_process	1	22	0.045	0.00456593	0.00906819	CCL3
GO:0001954	positive regulation of cell-matrix adhesion	biological_process	1	22	0.045	0.00456593	0.00906819	NINJ1
GO:0042730	fibrinolysis	biological_process	1	22	0.045	0.00456593	0.00906819	PLAU
GO:0033627	cell adhesion mediated by integrin	biological_process	1	22	0.045	0.00456593	0.00906819	ICAM1
GO:0007265	Ras protein signal transduction	biological_process	2	73	0.027	0.00465318	0.0092048	CDKN1A RALGDS
GO:0006887	exocytosis	biological_process	2	73	0.027	0.00465318	0.0092048	TNFAIP2 CCL3
GO:0007155	cell adhesion	biological_process	6	452	0.013	0.0048126	0.00950131	CCL4 SLAMF7 NINJ1 TNFAIP6 ERBIN ICAM1
GO:0042981	regulation of apoptotic process	biological_process	4	239	0.017	0.00494286	0.00963359	BID TNFRSF14 ANP32A CARD17
GO:0001819	positive regulation of cytokine production	biological_process	1	23	0.043	0.00498589	0.00963359	FLOT1
GO:0045662	negative regulation of myoblast differentiation	biological_process	1	23	0.043	0.00498589	0.00963359	DDIT3
GO:0005540	hyaluronic acid binding	molecular_function	1	23	0.043	0.00498589	0.00963359	TNFAIP6
GO:0090316	positive regulation of intracellular protein transport	biological_process	1	23	0.043	0.00498589	0.00963359	PLK3
GO:0090398	cellular senescence	biological_process	1	23	0.043	0.00498589	0.00963359	CDKN1A
GO:0010165	response to X-ray	biological_process	1	23	0.043	0.00498589	0.00963359	CDKN1A
GO:0002092	positive regulation of receptor internalization	biological_process	1	23	0.043	0.00498589	0.00963359	CD63
GO:0006402	mRNA catabolic process	biological_process	1	23	0.043	0.00498589	0.00963359	ZFP36
GO:0031267	small GTPase binding	molecular_function	1	23	0.043	0.00498589	0.00963359	RILPL2
GO:0045861	negative regulation of proteolysis	biological_process	1	23	0.043	0.00498589	0.00963359	CSTB
GO:0060333	interferon-gamma-mediated signaling pathway	biological_process	2	75	0.027	0.00501872	0.00967827	ICAM1 FCGR1A
GO:0006122	mitochondrial electron transport, ubiquinol to cytochrome c	biological_process	1	24	0.042	0.00542297	0.0103181	MT-CYB
GO:0070423	nucleotide-binding oligomerization domain containing signaling pathway	biological_process	1	24	0.042	0.00542297	0.0103181	IRAK2
GO:0045333	cellular respiration	biological_process	1	24	0.042	0.00542297	0.0103181	MT-ND1
GO:0008157	protein phosphatase 1 binding	molecular_function	1	24	0.042	0.00542297	0.0103181	PPP1R15A
GO:0031954	positive regulation of protein autophosphorylation	biological_process	1	24	0.042	0.00542297	0.0103181	NBN
GO:0070578	RISC-loading complex	cellular_component	1	24	0.042	0.00542297	0.0103181	ZFP36
GO:0050715	positive regulation of cytokine secretion	biological_process	1	24	0.042	0.00542297	0.0103181	CLEC4E
GO:0097190	apoptotic signaling pathway	biological_process	2	79	0.025	0.00580063	0.0109947	TNFRSF1B TNFRSF14
GO:0001618	virus receptor activity	molecular_function	2	79	0.025	0.00580063	0.0109947	TNFRSF14 ICAM1
GO:0045736	negative regulation of cyclin-dependent protein serine/threonine kinase activity	biological_process	1	25	0.04	0.00587699	0.0110346	CDKN1A
GO:0050772	positive regulation of axonogenesis	biological_process	1	25	0.04	0.00587699	0.0110346	ZEB2
GO:0046686	response to cadmium ion	biological_process	1	25	0.04	0.00587699	0.0110346	MT-CYB
GO:0006672	ceramide metabolic process	biological_process	1	25	0.04	0.00587699	0.0110346	ASAH1
GO:0043027	cysteine-type endopeptidase inhibitor activity involved in apoptotic process	molecular_function	1	25	0.04	0.00587699	0.0110346	TNFSF14
GO:0005925	focal adhesion	cellular_component	6	470	0.013	0.00593307	0.0111189	PLAU ICAM1 MARCKS FLOT1 ACTR3 ANXA5
GO:0050728	negative regulation of inflammatory response	biological_process	2	80	0.025	0.00600684	0.0112361	TNFRSF1B TNFAIP6
GO:0008139	nuclear localization sequence binding	molecular_function	1	26	0.038	0.0063478	0.0117417	NFKBIA
GO:0032733	positive regulation of interleukin-10 production	biological_process	1	26	0.038	0.0063478	0.0117417	CD83
GO:0045807	positive regulation of endocytosis	biological_process	1	26	0.038	0.0063478	0.0117417	FLOT1
GO:0001975	response to amphetamine	biological_process	1	26	0.038	0.0063478	0.0117417	ICAM1
GO:0051602	response to electrical stimulus	biological_process	1	26	0.038	0.0063478	0.0117417	MT-CO1
GO:0006913	nucleocytoplasmic transport	biological_process	1	26	0.038	0.0063478	0.0117417	ANP32A
GO:0009897	external side of plasma membrane	cellular_component	4	258	0.016	0.00679404	0.0124584	CD83 ICAM1 IL2RG ANXA5
GO:2000134	negative regulation of G1/S transition of mitotic cell cycle	biological_process	1	27	0.037	0.00683525	0.0124584	CDKN1A
GO:0004602	glutathione peroxidase activity	molecular_function	1	27	0.037	0.00683525	0.0124584	GPX4
GO:0043200	response to amino acid	biological_process	1	27	0.037	0.00683525	0.0124584	ICAM1
GO:0007569	cell aging	biological_process	1	27	0.037	0.00683525	0.0124584	ICAM1
GO:0001755	neural crest cell migration	biological_process	1	27	0.037	0.00683525	0.0124584	ZEB2
GO:0000732	strand displacement	biological_process	1	27	0.037	0.00683525	0.0124584	NBN
GO:0007159	leukocyte cell-cell adhesion	biological_process	1	27	0.037	0.00683525	0.0124584	ICAM1
GO:0005543	phospholipid binding	molecular_function	2	85	0.024	0.00710354	0.0129002	PSAP ANXA5
GO:0019216	regulation of lipid metabolic process	biological_process	2	86	0.023	0.00733616	0.0130663	PSAP G0S2
GO:0031295	T cell costimulation	biological_process	2	86	0.023	0.00733616	0.0130663	TNFSF14 TNFRSF14
GO:0042254	ribosome biogenesis	biological_process	1	28	0.036	0.00733916	0.0130663	RPS28
GO:2000379	positive regulation of reactive oxygen species metabolic process	biological_process	1	28	0.036	0.00733916	0.0130663	CDKN1A
GO:0031226	intrinsic component of plasma membrane	cellular_component	1	28	0.036	0.00733916	0.0130663	CD63
GO:0032757	positive regulation of interleukin-8 production	biological_process	1	28	0.036	0.00733916	0.0130663	DDIT3
GO:0009966	regulation of signal transduction	biological_process	1	28	0.036	0.00733916	0.0130663	MGLL
GO:0001205	transcriptional activator activity, RNA polymerase II distal enhancer sequence-specific DNA binding	molecular_function	1	28	0.036	0.00733916	0.0130663	ZEB2
GO:0071889	14-3-3 protein binding	molecular_function	1	28	0.036	0.00733916	0.0130663	ZFP36
GO:0010033	response to organic substance	biological_process	1	28	0.036	0.00733916	0.0130663	ANXA5
GO:0042220	response to cocaine	biological_process	1	28	0.036	0.00733916	0.0130663	MT-ND6
GO:0050731	positive regulation of peptidyl-tyrosine phosphorylation	biological_process	2	87	0.023	0.00757326	0.0134351	OSM ICAM1
GO:0046718	viral entry into host cell	biological_process	2	87	0.023	0.00757326	0.0134351	TNFRSF14 ICAM1
GO:0043410	positive regulation of MAPK cascade	biological_process	2	88	0.023	0.00781486	0.013675	PSAP OSM
GO:0006974	cellular response to DNA damage stimulus	biological_process	4	267	0.015	0.0078215	0.013675	PPP1R15A PLK3 CDKN1A DDIT3
GO:0051959	dynein light intermediate chain binding	molecular_function	1	29	0.034	0.00785938	0.013675	RILPL2
GO:0050718	positive regulation of interleukin-1 beta secretion	biological_process	1	29	0.034	0.00785938	0.013675	CCL3
GO:0070555	response to interleukin-1	biological_process	1	29	0.034	0.00785938	0.013675	IRAK2
GO:0044344	cellular response to fibroblast growth factor stimulus	biological_process	1	29	0.034	0.00785938	0.013675	ZFP36
GO:0071549	cellular response to dexamethasone stimulus	biological_process	1	29	0.034	0.00785938	0.013675	ICAM1
GO:0009314	response to radiation	biological_process	1	29	0.034	0.00785938	0.013675	PLK3
GO:0043029	T cell homeostasis	biological_process	1	29	0.034	0.00785938	0.013675	TNFSF14
GO:0071480	cellular response to gamma radiation	biological_process	1	29	0.034	0.00785938	0.013675	CDKN1A
GO:0042788	polysomal ribosome	cellular_component	1	29	0.034	0.00785938	0.013675	RPS28
GO:0007596	blood coagulation	biological_process	3	170	0.018	0.00789296	0.0137095	PLAU MAFF ANXA5
GO:0000165	MAPK cascade	biological_process	4	268	0.015	0.00794198	0.0137707	CCL3 IL2RG MAP4K4 ZFP36
GO:0045907	positive regulation of vasoconstriction	biological_process	1	30	0.033	0.00839575	0.014432	ICAM1
GO:0006891	intra-Golgi vesicle-mediated transport	biological_process	1	30	0.033	0.00839575	0.014432	GABARAPL2
GO:0043330	response to exogenous dsRNA	biological_process	1	30	0.033	0.00839575	0.014432	NFKBIA
GO:0043392	negative regulation of DNA binding	biological_process	1	30	0.033	0.00839575	0.014432	NFKBIA
GO:0035925	mRNA 3'-UTR AU-rich region binding	molecular_function	1	30	0.033	0.00839575	0.014432	ZFP36
GO:0007249	I-kappaB kinase/NF-kappaB signaling	biological_process	2	92	0.022	0.00882658	0.0151465	NFKBIA IRAK2
GO:0061158	3'-UTR-mediated mRNA destabilization	biological_process	1	31	0.032	0.00894812	0.0151722	ZFP36
GO:0000289	nuclear-transcribed mRNA poly(A) tail shortening	biological_process	1	31	0.032	0.00894812	0.0151722	ZFP36
GO:0009925	basal plasma membrane	cellular_component	1	31	0.032	0.00894812	0.0151722	ERBIN
GO:0000060	protein import into nucleus, translocation	biological_process	1	31	0.032	0.00894812	0.0151722	NFKBIA
GO:0019369	arachidonic acid metabolic process	biological_process	1	31	0.032	0.00894812	0.0151722	MGLL
GO:2000352	negative regulation of endothelial cell apoptotic process	biological_process	1	31	0.032	0.00894812	0.0151722	ICAM1
GO:0004866	endopeptidase inhibitor activity	molecular_function	1	31	0.032	0.00894812	0.0151722	CSTB
GO:0008286	insulin receptor signaling pathway	biological_process	2	93	0.022	0.00909093	0.0153882	ATP6V0D1 ATP6V1F
GO:2001244	positive regulation of intrinsic apoptotic signaling pathway	biological_process	1	32	0.031	0.00951633	0.0159727	BID
GO:0000077	DNA damage checkpoint	biological_process	1	32	0.031	0.00951633	0.0159727	NBN
GO:0006953	acute-phase response	biological_process	1	32	0.031	0.00951633	0.0159727	PLSCR1
GO:0051059	NF-kappaB binding	molecular_function	1	32	0.031	0.00951633	0.0159727	NFKBIA
GO:0031012	extracellular matrix	cellular_component	5	395	0.013	0.00978534	0.0163717	PSAP LGALS3 CTSD ICAM1 PLSCR1
GO:0005125	cytokine activity	molecular_function	3	181	0.017	0.00978689	0.0163717	CCL4 OSM TNFSF14
GO:0005681	spliceosomal complex	cellular_component	2	96	0.021	0.00991169	0.0165527	LGALS3 IVNS1ABP
GO:0050776	regulation of immune response	biological_process	3	182	0.016	0.00997243	0.0166263	SLAMF7 ICAM1 FCGR1A
GO:0009060	aerobic respiration	biological_process	1	33	0.03	0.0101002	0.0166997	MT-CO1
GO:0005795	Golgi stack	cellular_component	1	33	0.03	0.0101002	0.0166997	PLK3
GO:0072593	reactive oxygen species metabolic process	biological_process	1	33	0.03	0.0101002	0.0166997	MT-ND2
GO:0007040	lysosome organization	biological_process	1	33	0.03	0.0101002	0.0166997	TPP1
GO:0004190	aspartic-type endopeptidase activity	molecular_function	1	33	0.03	0.0101002	0.0166997	CTSD
GO:0031122	cytoplasmic microtubule organization	biological_process	1	34	0.029	0.0106997	0.0175166	PLK3
GO:0019433	triglyceride catabolic process	biological_process	1	34	0.029	0.0106997	0.0175166	MGLL
GO:0051017	actin filament bundle assembly	biological_process	1	34	0.029	0.0106997	0.0175166	MARCKS
GO:0042771	intrinsic apoptotic signaling pathway in response to DNA damage by p53 class mediator	biological_process	1	34	0.029	0.0106997	0.0175166	CDKN1A
GO:0071479	cellular response to ionizing radiation	biological_process	1	34	0.029	0.0106997	0.0175166	CDKN1A
GO:0097352	autophagosome maturation	biological_process	1	34	0.029	0.0106997	0.0175166	GABARAPL2
GO:0004003	ATP-dependent DNA helicase activity	molecular_function	1	35	0.029	0.0113145	0.0182533	NBN
GO:0006626	protein targeting to mitochondrion	biological_process	1	35	0.029	0.0113145	0.0182533	BID
GO:0008625	extrinsic apoptotic signaling pathway via death domain receptors	biological_process	1	35	0.029	0.0113145	0.0182533	BID
GO:0043425	bHLH transcription factor binding	molecular_function	1	35	0.029	0.0113145	0.0182533	BHLHE40
GO:0005154	epidermal growth factor receptor binding	molecular_function	1	35	0.029	0.0113145	0.0182533	PLSCR1
GO:0097421	liver regeneration	biological_process	1	35	0.029	0.0113145	0.0182533	NFKBIA
GO:0034451	centriolar satellite	cellular_component	1	35	0.029	0.0113145	0.0182533	FLOT1
GO:1900740	positive regulation of protein insertion into mitochondrial membrane involved in apoptotic signaling pathway	biological_process	1	35	0.029	0.0113145	0.0182533	BID
GO:0000079	regulation of cyclin-dependent protein serine/threonine kinase activity	biological_process	1	35	0.029	0.0113145	0.0182533	CDKN1A
GO:0070498	interleukin-1-mediated signaling pathway	biological_process	2	102	0.02	0.0116792	0.0188112	NFKBIA IRAK2
GO:0090200	positive regulation of release of cytochrome c from mitochondria	biological_process	1	36	0.028	0.0119445	0.0190844	BID
GO:0051402	neuron apoptotic process	biological_process	1	36	0.028	0.0119445	0.0190844	BID
GO:0006383	transcription by RNA polymerase III	biological_process	1	36	0.028	0.0119445	0.0190844	IVNS1ABP
GO:0005057	signal transducer activity, downstream of receptor	molecular_function	1	36	0.028	0.0119445	0.0190844	FCGR1A
GO:0004622	lysophospholipase activity	molecular_function	1	36	0.028	0.0119445	0.0190844	MGLL
GO:0008180	COP9 signalosome	cellular_component	1	37	0.027	0.0125897	0.0198607	FLOT1
GO:0032728	positive regulation of interferon-beta production	biological_process	1	37	0.027	0.0125897	0.0198607	FLOT1
GO:0070412	R-SMAD binding	molecular_function	1	37	0.027	0.0125897	0.0198607	ZEB2
GO:0043507	positive regulation of JUN kinase activity	biological_process	1	37	0.027	0.0125897	0.0198607	ZEB2
GO:0048487	beta-tubulin binding	molecular_function	1	37	0.027	0.0125897	0.0198607	GABARAPL2
GO:2001237	negative regulation of extrinsic apoptotic signaling pathway	biological_process	1	37	0.027	0.0125897	0.0198607	LGALS3
GO:0031305	integral component of mitochondrial inner membrane	cellular_component	1	37	0.027	0.0125897	0.0198607	MT-CYB
GO:0000731	DNA synthesis involved in DNA repair	biological_process	1	37	0.027	0.0125897	0.0198607	NBN
GO:0031072	heat shock protein binding	molecular_function	2	105	0.019	0.0126266	0.0198874	NFKBIA ZFP36
GO:0000421	autophagosome membrane	cellular_component	1	38	0.026	0.0132497	0.0207232	GABARAPL2
GO:0045429	positive regulation of nitric oxide biosynthetic process	biological_process	1	38	0.026	0.0132497	0.0207232	ICAM1
GO:0038128	ERBB2 signaling pathway	biological_process	1	38	0.026	0.0132497	0.0207232	ERBIN
GO:0034613	cellular protein localization	biological_process	1	38	0.026	0.0132497	0.0207232	CD63
GO:0005200	structural constituent of cytoskeleton	molecular_function	2	107	0.019	0.013282	0.0207232	ERBIN ACTR3
GO:0000082	G1/S transition of mitotic cell cycle	biological_process	2	107	0.019	0.013282	0.0207232	PLK3 CDKN1A
GO:0006479	protein methylation	biological_process	1	39	0.026	0.0139246	0.0216501	EEF1A1
GO:0032781	positive regulation of ATPase activity	biological_process	1	39	0.026	0.0139246	0.0216501	GABARAPL2
GO:0051092	positive regulation of NF-kappaB transcription factor activity	biological_process	3	201	0.015	0.0139412	0.0216501	NFKBIA ICAM1 IRAK2
GO:0051028	mRNA transport	biological_process	1	40	0.025	0.0146141	0.0225197	ZFP36
GO:0001541	ovarian follicle development	biological_process	1	40	0.025	0.0146141	0.0225197	ICAM1
GO:0007595	lactation	biological_process	1	40	0.025	0.0146141	0.0225197	MT-CO2
GO:0007257	activation of JUN kinase activity	biological_process	1	40	0.025	0.0146141	0.0225197	SPAG9
GO:0019888	protein phosphatase regulator activity	molecular_function	1	40	0.025	0.0146141	0.0225197	PPP1R15A
GO:0001756	somitogenesis	biological_process	1	41	0.024	0.0153181	0.0234956	ZEB2
GO:0001102	RNA polymerase II activating transcription factor binding	molecular_function	1	41	0.024	0.0153181	0.0234956	BHLHE40
GO:0030177	positive regulation of Wnt signaling pathway	biological_process	1	41	0.024	0.0153181	0.0234956	ZEB2
GO:0005164	tumor necrosis factor receptor binding	molecular_function	1	42	0.024	0.0160364	0.0244469	TNFSF14
GO:0030890	positive regulation of B cell proliferation	biological_process	1	42	0.024	0.0160364	0.0244469	CDKN1A
GO:0032465	regulation of cytokinesis	biological_process	1	42	0.024	0.0160364	0.0244469	PLK3
GO:0032993	protein-DNA complex	cellular_component	1	42	0.024	0.0160364	0.0244469	DDIT3
GO:0050790	regulation of catalytic activity	biological_process	1	43	0.023	0.0167689	0.0253312	RALGDS
GO:0035914	skeletal muscle cell differentiation	biological_process	1	43	0.023	0.0167689	0.0253312	MAFF
GO:0051781	positive regulation of cell division	biological_process	1	43	0.023	0.0167689	0.0253312	OSM
GO:0071363	cellular response to growth factor stimulus	biological_process	1	43	0.023	0.0167689	0.0253312	TNFRSF1B
GO:0009409	response to cold	biological_process	1	43	0.023	0.0167689	0.0253312	MT-CO2
GO:0035861	site of double-strand break	cellular_component	1	43	0.023	0.0167689	0.0253312	NBN
GO:0060271	cilium assembly	biological_process	3	213	0.014	0.0169002	0.0254909	RILPL2 ATP6V0D1 ACTR3
GO:0015629	actin cytoskeleton	cellular_component	3	214	0.014	0.0171632	0.0258485	MARCKS IVNS1ABP ACTR3
GO:0009615	response to virus	biological_process	2	118	0.017	0.0172309	0.0258723	CCL4 IVNS1ABP
GO:0006629	lipid metabolic process	biological_process	2	118	0.017	0.0172309	0.0258723	MGLL TPP1
GO:0008047	enzyme activator activity	molecular_function	1	44	0.023	0.0175155	0.0260253	PSAP
GO:0019894	kinesin binding	molecular_function	1	44	0.023	0.0175155	0.0260253	SPAG9
GO:1902042	negative regulation of extrinsic apoptotic signaling pathway via death domain receptors	biological_process	1	44	0.023	0.0175155	0.0260253	ICAM1
GO:0045746	negative regulation of Notch signaling pathway	biological_process	1	44	0.023	0.0175155	0.0260253	NFKBIA
GO:0042110	T cell activation	biological_process	1	44	0.023	0.0175155	0.0260253	TNFSF14
GO:0006633	fatty acid biosynthetic process	biological_process	1	44	0.023	0.0175155	0.0260253	MGLL
GO:0030332	cyclin binding	molecular_function	1	44	0.023	0.0175155	0.0260253	CDKN1A
GO:0030838	positive regulation of actin filament polymerization	biological_process	1	45	0.022	0.018276	0.0270344	ICAM1
GO:0006605	protein targeting	biological_process	1	45	0.022	0.018276	0.0270344	ERBIN
GO:0008630	intrinsic apoptotic signaling pathway in response to DNA damage	biological_process	1	45	0.022	0.018276	0.0270344	TNFRSF1B
GO:0002223	stimulatory C-type lectin receptor signaling pathway	biological_process	2	121	0.017	0.0184097	0.0271918	NFKBIA CLEC4E
GO:0034774	secretory granule lumen	cellular_component	2	122	0.016	0.0188123	0.0277454	CSTB EEF1A1
GO:0034198	cellular response to amino acid starvation	biological_process	1	46	0.022	0.0190503	0.0280135	CDKN1A
GO:0045599	negative regulation of fat cell differentiation	biological_process	1	46	0.022	0.0190503	0.0280135	DDIT3
GO:0006986	response to unfolded protein	biological_process	1	47	0.021	0.0198383	0.0289164	DDIT3
GO:0000422	autophagy of mitochondrion	biological_process	1	47	0.021	0.0198383	0.0289164	GABARAPL2
GO:0000723	telomere maintenance	biological_process	1	47	0.021	0.0198383	0.0289164	NBN
GO:0035722	interleukin-12-mediated signaling pathway	biological_process	1	47	0.021	0.0198383	0.0289164	SOD2
GO:0003727	single-stranded RNA binding	molecular_function	1	47	0.021	0.0198383	0.0289164	ZFP36
GO:0043679	axon terminus	cellular_component	1	47	0.021	0.0198383	0.0289164	ATP6V0D1
GO:0008344	adult locomotory behavior	biological_process	1	48	0.021	0.0206397	0.0299531	CSTB
GO:0003824	catalytic activity	molecular_function	1	48	0.021	0.0206397	0.0299531	ASAH1
GO:0000186	activation of MAPKK activity	biological_process	1	48	0.021	0.0206397	0.0299531	GADD45B
GO:0006914	autophagy	biological_process	2	128	0.016	0.021331	0.0309113	GABARAPL2 CTSD
GO:0002224	toll-like receptor signaling pathway	biological_process	1	49	0.02	0.0214545	0.0309553	IRAK2
GO:0051209	release of sequestered calcium ion into cytosol	biological_process	1	49	0.02	0.0214545	0.0309553	DDIT3
GO:0002181	cytoplasmic translation	biological_process	1	49	0.02	0.0214545	0.0309553	RPS28
GO:0045600	positive regulation of fat cell differentiation	biological_process	1	50	0.02	0.0222825	0.032011	ZFP36
GO:0045071	negative regulation of viral genome replication	biological_process	1	50	0.02	0.0222825	0.032011	PLSCR1
GO:0032515	negative regulation of phosphoprotein phosphatase activity	biological_process	1	50	0.02	0.0222825	0.032011	PPP1R15A
GO:0043547	positive regulation of GTPase activity	biological_process	4	349	0.011	0.0225349	0.032327	CCL3L1 CCL4 CCL3 ICAM1
GO:0038096	Fc-gamma receptor signaling pathway involved in phagocytosis	biological_process	2	131	0.015	0.0226564	0.0324546	ACTR3 FCGR1A
GO:0002755	MyD88-dependent toll-like receptor signaling pathway	biological_process	1	51	0.02	0.0231236	0.0330764	IRAK2
GO:0010951	negative regulation of endopeptidase activity	biological_process	2	133	0.015	0.0235645	0.0336587	CSTB CARD17
GO:0043086	negative regulation of catalytic activity	biological_process	1	52	0.019	0.0239777	0.0339089	ANXA5
GO:0010494	cytoplasmic stress granule	cellular_component	1	52	0.019	0.0239777	0.0339089	ZFP36
GO:1901224	positive regulation of NIK/NF-kappaB signaling	biological_process	1	52	0.019	0.0239777	0.0339089	TNFSF14
GO:0009408	response to heat	biological_process	1	52	0.019	0.0239777	0.0339089	MT-CYB
GO:0007157	heterophilic cell-cell adhesion via plasma membrane cell adhesion molecules	biological_process	1	52	0.019	0.0239777	0.0339089	ICAM1
GO:0005080	protein kinase C binding	molecular_function	1	52	0.019	0.0239777	0.0339089	MARCKS
GO:0030669	clathrin-coated endocytic vesicle membrane	cellular_component	1	52	0.019	0.0239777	0.0339089	FCGR1A
GO:0071333	cellular response to glucose stimulus	biological_process	1	53	0.019	0.0248446	0.034986	ICAM1
GO:0070888	E-box binding	molecular_function	1	53	0.019	0.0248446	0.034986	BHLHE40
GO:0006644	phospholipid metabolic process	biological_process	1	53	0.019	0.0248446	0.034986	GPX4
GO:0000086	G2/M transition of mitotic cell cycle	biological_process	2	136	0.015	0.0249633	0.0350541	PLK3 CDKN1A
GO:1901796	regulation of signal transduction by p53 class mediator	biological_process	2	136	0.015	0.0249633	0.0350541	NBN PLK3
GO:0000976	transcription regulatory region sequence-specific DNA binding	molecular_function	1	54	0.019	0.0257241	0.0359201	DDIT3
GO:0045860	positive regulation of protein kinase activity	biological_process	1	54	0.019	0.0257241	0.0359201	CDKN1A
GO:0007254	JNK cascade	biological_process	1	54	0.019	0.0257241	0.0359201	IRAK2
GO:0030145	manganese ion binding	molecular_function	1	54	0.019	0.0257241	0.0359201	SOD2
GO:0000045	autophagosome assembly	biological_process	1	55	0.018	0.0266163	0.0369074	GABARAPL2
GO:0040008	regulation of growth	biological_process	1	55	0.018	0.0266163	0.0369074	OSM
GO:0010506	regulation of autophagy	biological_process	1	55	0.018	0.0266163	0.0369074	PSAP
GO:0051898	negative regulation of protein kinase B signaling	biological_process	1	55	0.018	0.0266163	0.0369074	DDIT3
GO:0048146	positive regulation of fibroblast proliferation	biological_process	1	55	0.018	0.0266163	0.0369074	CDKN1A
GO:0006952	defense response	biological_process	1	56	0.018	0.0275208	0.0378981	CD83
GO:0032760	positive regulation of tumor necrosis factor production	biological_process	1	56	0.018	0.0275208	0.0378981	CCL3
GO:0051592	response to calcium ion	biological_process	1	56	0.018	0.0275208	0.0378981	MT-CYB
GO:0042277	peptide binding	molecular_function	1	56	0.018	0.0275208	0.0378981	TPP1
GO:0006959	humoral immune response	biological_process	1	56	0.018	0.0275208	0.0378981	CD83
GO:0008360	regulation of cell shape	biological_process	2	142	0.014	0.027893	0.0383577	CCL3 ICAM1
GO:0002020	protease binding	molecular_function	2	143	0.014	0.0283984	0.0388389	CSTB FLOT1
GO:0021766	hippocampus development	biological_process	1	57	0.018	0.0284377	0.0388389	ZEB2
GO:0048812	neuron projection morphogenesis	biological_process	1	57	0.018	0.0284377	0.0388389	MAP4K4
GO:0000049	tRNA binding	molecular_function	1	57	0.018	0.0284377	0.0388389	EEF1A1
GO:0004860	protein kinase inhibitor activity	molecular_function	1	57	0.018	0.0284377	0.0388389	CDKN1A
GO:0030276	clathrin binding	molecular_function	1	58	0.017	0.0293667	0.0399435	TOM1
GO:0101003	ficolin-1-rich granule membrane	cellular_component	1	58	0.017	0.0293667	0.0399435	LGALS3
GO:0051321	meiotic cell cycle	biological_process	1	58	0.017	0.0293667	0.0399435	NBN
GO:0007193	adenylate cyclase-inhibiting G-protein coupled receptor signaling pathway	biological_process	1	59	0.017	0.0303077	0.0409997	PSAP
GO:0019722	calcium-mediated signaling	biological_process	1	59	0.017	0.0303077	0.0409997	CCL3
GO:0034605	cellular response to heat	biological_process	1	59	0.017	0.0303077	0.0409997	CDKN1A
GO:0005815	microtubule organizing center	cellular_component	2	148	0.014	0.0309983	0.0418204	FLOT1 SPAG9
GO:0032868	response to insulin	biological_process	1	60	0.017	0.0312606	0.0420038	ICAM1
GO:0032922	circadian regulation of gene expression	biological_process	1	60	0.017	0.0312606	0.0420038	BHLHE40
GO:0006879	cellular iron ion homeostasis	biological_process	1	60	0.017	0.0312606	0.0420038	ATP6V0D1
GO:0035580	specific granule lumen	cellular_component	1	61	0.016	0.0322254	0.0431838	CTSD
GO:0032508	DNA duplex unwinding	biological_process	1	62	0.016	0.0332018	0.0444325	NBN
GO:0043488	regulation of mRNA stability	biological_process	2	155	0.013	0.0348419	0.0465025	ANP32A ZFP36
GO:0006869	lipid transport	biological_process	1	64	0.016	0.035189	0.0466535	PSAP
GO:0019898	extrinsic component of membrane	cellular_component	1	64	0.016	0.035189	0.0466535	MGLL
GO:0001664	G-protein coupled receptor binding	molecular_function	1	64	0.016	0.035189	0.0466535	PSAP
GO:0005507	copper ion binding	molecular_function	1	64	0.016	0.035189	0.0466535	MT-CO2
GO:0050727	regulation of inflammatory response	biological_process	1	64	0.016	0.035189	0.0466535	MGLL
GO:0005768	endosome	cellular_component	3	268	0.011	0.0353078	0.0467488	TOM1 IL2RG FLOT1
GO:0007267	cell-cell signaling	biological_process	3	269	0.011	0.035719	0.0472306	CCL4 CCL3 TNFAIP6
GO:0005544	calcium-dependent phospholipid binding	molecular_function	1	66	0.015	0.0372213	0.0488928	ANXA5
GO:0008217	regulation of blood pressure	biological_process	1	66	0.015	0.0372213	0.0488928	SOD2
GO:0032092	positive regulation of protein binding	biological_process	1	66	0.015	0.0372213	0.0488928	FLOT1
GO:0050796	regulation of insulin secretion	biological_process	1	66	0.015	0.0372213	0.0488928	MARCKS

## Sheet: GO.Neutrophil_HSP+
ID	Term	Type	Count	Size	Percent	Pvalue	FDR	GeneSymbol
GO:0006986	response to unfolded protein	biological_process	8	47	0.17	8.88543e-14	2.45518e-12	HSPH1 DNAJB1 HSPA1A HSP90AB1 HSP90AA1 HSPE1 HSPA8 DDIT3
GO:0043312	neutrophil degranulation	biological_process	15	473	0.032	1.13779e-11	3.06328e-10	HSPA1B HSPA1A HSP90AB1 HSP90AA1 HSPA8 FTL GLA LAMP1 CD63 LPCAT1 ATP6V0C S100P ASAH1 ITGAX RAB7A
GO:1900034	regulation of cellular response to heat	biological_process	7	82	0.085	6.45032e-10	1.69321e-08	HSPH1 DNAJB1 HSPA1B HSPA1A HSP90AB1 HSP90AA1 HSPA8
GO:0051085	chaperone cofactor-dependent protein refolding	biological_process	4	17	0.24	3.53893e-09	8.84732e-08	HSPH1 DNAJB1 HSPE1 HSPA8
GO:0042470	melanosome	cellular_component	7	103	0.068	4.04941e-09	9.88809e-08	HSP90AB1 HSP90AA1 HSPA8 SLC3A2 LAMP1 CD63 ATP6V1B2
GO:0031396	regulation of protein ubiquitination	biological_process	4	19	0.21	6.6123e-09	1.57794e-07	HSPA1B HSPA1A HSP90AB1 HSP90AA1
GO:0042026	protein refolding	biological_process	4	20	0.2	8.79132e-09	2.00671e-07	HSPA1B HSPA1A HSP90AA1 HSPA8
GO:0016234	inclusion body	cellular_component	4	20	0.2	8.79132e-09	2.00671e-07	HSPA1B HSPA1A HSP90AB1 SQSTM1
GO:0051082	unfolded protein binding	molecular_function	7	120	0.058	1.3624e-08	3.04366e-07	DNAJB1 HSPA1B HSPA1A HSP90AB1 HSP90AA1 HSPE1 HSPA8
GO:0090383	phagosome acidification	biological_process	4	27	0.15	4.48731e-08	9.61566e-07	ATP6V0C ATP6V1B2 ATP6V0D1 RAB7A
GO:0006879	cellular iron ion homeostasis	biological_process	5	60	0.083	8.66036e-08	1.74873e-06	HMOX1 UBC UBB FTL ATP6V0D1
GO:0046034	ATP metabolic process	biological_process	4	32	0.12	1.10351e-07	2.1862e-06	HSPA1B HSPA1A HSPA8 ATP6V1B2
GO:0090084	negative regulation of inclusion body assembly	biological_process	3	13	0.23	1.18858e-07	2.31113e-06	DNAJB1 HSPA1B HSPA1A
GO:0051131	chaperone-mediated protein complex assembly	biological_process	3	14	0.21	1.65939e-07	3.16793e-06	HSPA1A HSP90AB1 HSP90AA1
GO:0016049	cell growth	biological_process	3	15	0.2	2.25652e-07	3.94891e-06	SLC3A2 ERBIN RRAGC
GO:0038128	ERBB2 signaling pathway	biological_process	4	38	0.11	2.70396e-07	4.65436e-06	HSP90AA1 UBC UBB ERBIN
GO:0042623	ATPase activity, coupled	molecular_function	3	16	0.19	3.00035e-07	5.00058e-06	HSPA1B HSPA1A HSPA8
GO:0023026	MHC class II protein complex binding	molecular_function	3	16	0.19	3.00035e-07	5.00058e-06	HSP90AB1 HSP90AA1 HSPA8
GO:1904813	ficolin-1-rich granule lumen	cellular_component	6	123	0.049	3.44655e-07	5.6545e-06	HSPA1B HSPA1A HSP90AB1 HSP90AA1 HSPA8 ASAH1
GO:0046961	proton-transporting ATPase activity, rotational mechanism	molecular_function	3	21	0.14	9.73039e-07	1.52491e-05	ATP6V0C ATP6V1B2 ATP6V0D1
GO:0045296	cadherin binding	molecular_function	8	290	0.028	1.14125e-06	1.76222e-05	DNAJB1 HSPA1A HSP90AB1 HSPA8 SLC3A2 TRIM25 ZC3HAV1 S100P
GO:0043209	myelin sheath	cellular_component	6	149	0.04	1.26195e-06	1.92036e-05	HSP90AA1 STIP1 HSPA8 UBB ATP6V1B2 MBP
GO:0015991	ATP hydrolysis coupled proton transport	biological_process	3	24	0.12	1.71323e-06	2.49846e-05	ATP6V0C ATP6V1B2 ATP6V0D1
GO:0019221	cytokine-mediated signaling pathway	biological_process	9	399	0.023	1.91311e-06	2.75173e-05	HSP90AA1 HMOX1 UBC HSPA8 UBB VEGFA CXCL8 ITGAX OSM
GO:0006457	protein folding	biological_process	6	159	0.038	1.94944e-06	2.7661e-05	HSP90AB1 HSPE1 UBC HSPA8 UBB PPIF
GO:0034605	cellular response to heat	biological_process	4	59	0.068	2.54048e-06	3.55667e-05	HSPA1B HSPA1A HMOX1 IER5
GO:0035577	azurophil granule membrane	cellular_component	4	60	0.067	2.76356e-06	3.72018e-05	LAMP1 CD63 LPCAT1 ATP6V0C
GO:0032757	positive regulation of interleukin-8 production	biological_process	3	28	0.11	3.26472e-06	4.33918e-05	HSPA1B HSPA1A DDIT3
GO:0032991	protein-containing complex	cellular_component	9	448	0.02	5.35689e-06	6.77679e-05	HSPH1 HSPA1B HSPA1A HSP90AB1 HSP90AA1 STIP1 H3F3A MBP CARD17
GO:0097718	disordered domain specific binding	molecular_function	3	32	0.094	5.67046e-06	7.0286e-05	HSPA1A HSP90AB1 HSP90AA1
GO:0071243	cellular response to arsenic-containing substance	biological_process	2	10	0.2	5.68982e-06	7.0286e-05	HMOX1 PPIF
GO:0032480	negative regulation of type I interferon production	biological_process	3	35	0.086	8.18807e-06	9.99706e-05	UBC UBB TRIM25
GO:0005770	late endosome	cellular_component	5	135	0.037	1.04704e-05	0.000115003	HSPA8 SQSTM1 LAMP1 DDIT3 RAB7A
GO:0060544	regulation of necroptotic process	biological_process	2	13	0.15	1.34535e-05	0.000115003	UBC UBB
GO:0019068	virion assembly	biological_process	2	13	0.15	1.34535e-05	0.000115003	UBC UBB
GO:0033572	transferrin transport	biological_process	3	40	0.075	1.40947e-05	0.00011935	ATP6V0C ATP6V1B2 ATP6V0D1
GO:0032516	positive regulation of phosphoprotein phosphatase activity	biological_process	2	14	0.14	1.70773e-05	0.000141931	HSP90AB1 PPP1R15A
GO:0019985	translesion synthesis	biological_process	3	42	0.071	1.71669e-05	0.000141931	UBC UBB TRIM25
GO:0016235	aggresome	cellular_component	3	43	0.07	1.88752e-05	0.000154836	HSPA1B HSPA1A SQSTM1
GO:0043254	regulation of protein complex assembly	biological_process	2	15	0.13	2.12903e-05	0.00017196	HSP90AA1 HSPA8
GO:0050930	induction of positive chemotaxis	biological_process	2	15	0.13	2.12903e-05	0.00017196	VEGFA CXCL8
GO:0035635	entry of bacterium into host cell	biological_process	2	16	0.12	2.61341e-05	0.000209472	UBC UBB
GO:0003824	catalytic activity	molecular_function	3	48	0.062	2.93506e-05	0.000233471	GLA SLC3A2 ASAH1
GO:1904380	endoplasmic reticulum mannose trimming	biological_process	2	17	0.12	3.16505e-05	0.000247886	UBC UBB
GO:0032479	regulation of type I interferon production	biological_process	2	17	0.12	3.16505e-05	0.000247886	UBC UBB
GO:0042542	response to hydrogen peroxide	biological_process	3	49	0.061	3.18711e-05	0.000247886	HMOX1 MT-ND5 DUSP1
GO:0043202	lysosomal lumen	cellular_component	5	172	0.029	4.12607e-05	0.000262568	HSP90AA1 HSPA8 GLA IFI30 ASAH1
GO:0031072	heat shock protein binding	molecular_function	4	105	0.038	4.29939e-05	0.000271949	HSPA1B HSPA1A HSP90AB1 HSPA8
GO:0036499	PERK-mediated unfolded protein response	biological_process	2	19	0.11	4.4864e-05	0.0002804	DDIT3 CXCL8
GO:0070987	error-free translesion synthesis	biological_process	2	19	0.11	4.4864e-05	0.0002804	UBC UBB
GO:1900745	positive regulation of p38MAPK cascade	biological_process	2	20	0.1	5.26418e-05	0.000327064	VEGFA GADD45B
GO:0050821	protein stabilization	biological_process	5	180	0.028	5.31775e-05	0.000328449	HSPA1B HSPA1A HSP90AB1 HSP90AA1 LAMP1
GO:0043065	positive regulation of apoptotic process	biological_process	7	362	0.019	5.44198e-05	0.000332214	HMOX1 UBC UBB SQSTM1 GADD45B BCL2A1 DUSP1
GO:0043123	positive regulation of I-kappaB kinase/NF-kappaB signaling	biological_process	5	182	0.027	5.65496e-05	0.00034322	HMOX1 UBC UBB SLC20A1 TRIM25
GO:0002756	MyD88-independent toll-like receptor signaling pathway	biological_process	2	21	0.095	6.12532e-05	0.000365431	UBC UBB
GO:0090050	positive regulation of cell migration involved in sprouting angiogenesis	biological_process	2	21	0.095	6.12532e-05	0.000365431	HMOX1 VEGFA
GO:1901673	regulation of mitotic spindle assembly	biological_process	2	21	0.095	6.12532e-05	0.000365431	HSPA1B HSPA1A
GO:0101003	ficolin-1-rich granule membrane	cellular_component	3	58	0.052	6.22477e-05	0.000369266	LAMP1 ATP6V0C ITGAX
GO:0071682	endocytic vesicle lumen	cellular_component	2	22	0.091	7.07375e-05	0.000405667	HSPH1 HSP90AA1
GO:0034220	ion transmembrane transport	biological_process	5	191	0.026	7.39065e-05	0.000405667	UBC UBB ATP6V0C ATP6V1B2 ATP6V0D1
GO:0002092	positive regulation of receptor internalization	biological_process	2	23	0.087	8.11334e-05	0.000405667	VEGFA CD63
GO:0006402	mRNA catabolic process	biological_process	2	23	0.087	8.11334e-05	0.000405667	HSPA1B HSPA1A
GO:0000717	nucleotide-excision repair, DNA duplex unwinding	biological_process	2	23	0.087	8.11334e-05	0.000405667	UBC UBB
GO:0034774	secretory granule lumen	cellular_component	4	122	0.033	8.7947e-05	0.000437651	HSP90AB1 HSP90AA1 HSPA8 S100P
GO:0001664	G-protein coupled receptor binding	molecular_function	3	64	0.047	9.16839e-05	0.000451642	HSPA1B HSPA1A HSPA8
GO:0070182	DNA polymerase binding	molecular_function	2	24	0.083	9.24791e-05	0.000451642	HSP90AB1 HSP90AA1
GO:0070423	nucleotide-binding oligomerization domain containing signaling pathway	biological_process	2	24	0.083	9.24791e-05	0.000451642	UBC UBB
GO:0008157	protein phosphatase 1 binding	molecular_function	2	24	0.083	9.24791e-05	0.000451642	PHACTR1 PPP1R15A
GO:0051092	positive regulation of NF-kappaB transcription factor activity	biological_process	5	201	0.025	9.7927e-05	0.000476034	HSPA1B HSPA1A UBC UBB TRIM25
GO:0061024	membrane organization	biological_process	4	129	0.031	0.000114478	0.000551385	UBC HSPA8 UBB MBP
GO:0045742	positive regulation of epidermal growth factor receptor signaling pathway	biological_process	2	26	0.077	0.000118171	0.000563998	UBC UBB
GO:0000715	nucleotide-excision repair, DNA damage recognition	biological_process	2	26	0.077	0.000118171	0.000563998	UBC UBB
GO:0019003	GDP binding	molecular_function	3	69	0.043	0.000123031	0.000575585	RRAGC ARL8B RAB7A
GO:0051403	stress-activated MAPK cascade	biological_process	2	27	0.074	0.000132592	0.000575585	UBC UBB
GO:0043014	alpha-tubulin binding	molecular_function	2	28	0.071	0.000148111	0.000632181	HSPH1 ARL8B
GO:0006297	nucleotide-excision repair, DNA gap filling	biological_process	2	28	0.071	0.000148111	0.000632181	UBC UBB
GO:1902036	regulation of hematopoietic stem cell differentiation	biological_process	3	73	0.041	0.000153194	0.00065123	UBC UBB H3F3A
GO:0061418	regulation of transcription from RNA polymerase II promoter in response to hypoxia	biological_process	3	74	0.041	0.0001615	0.00068377	UBC UBB VEGFA
GO:0044183	protein binding involved in protein folding	molecular_function	2	29	0.069	0.000164765	0.000692013	HSPA1B HSPA1A
GO:0045648	positive regulation of erythrocyte differentiation	biological_process	2	29	0.069	0.000164765	0.000692013	HSPA1B HSPA1A
GO:0016241	regulation of macroautophagy	biological_process	4	140	0.029	0.000168101	0.000703211	ATP6V0C RRAGC ATP6V1B2 ATP6V0D1
GO:0016197	endosomal transport	biological_process	3	75	0.04	0.000170127	0.000708862	UBC UBB SQSTM1
GO:0034976	response to endoplasmic reticulum stress	biological_process	3	76	0.039	0.000179082	0.000743226	DDIT3 CXCL8 PPP1R15A
GO:0001106	RNA polymerase II transcription corepressor activity	molecular_function	2	30	0.067	0.000182589	0.000753264	DNAJB1 HSPA1A
GO:0031982	vesicle	cellular_component	4	144	0.028	0.000191733	0.000753264	HSPA1B HSPA1A UBC UBB
GO:0042826	histone deacetylase binding	molecular_function	4	144	0.028	0.000191733	0.000753264	HSPA1B HSPA1A HSP90AB1 HSP90AA1
GO:0019058	viral life cycle	biological_process	2	31	0.065	0.000201619	0.000756071	UBC UBB
GO:0001618	virus receptor activity	molecular_function	3	79	0.038	0.000207991	0.000777191	HSPA1B HSPA1A LAMP1
GO:0007050	cell cycle arrest	biological_process	4	147	0.027	0.000211059	0.000785858	DDIT3 CXCL8 RRAGC PPP1R15A
GO:0042059	negative regulation of epidermal growth factor receptor signaling pathway	biological_process	2	32	0.062	0.00022189	0.000817489	UBC UBB
GO:0055072	iron ion homeostasis	biological_process	2	32	0.062	0.00022189	0.000817489	HMOX1 FTL
GO:0070911	global genome nucleotide-excision repair	biological_process	2	32	0.062	0.00022189	0.000817489	UBC UBB
GO:1990904	ribonucleoprotein complex	cellular_component	4	151	0.026	0.000239099	0.000877811	HSPA1B HSPA1A HSPA8 HNRNPA2B1
GO:0043488	regulation of mRNA stability	biological_process	4	155	0.026	0.000269888	0.00094991	HSPA1A UBC HSPA8 UBB
GO:2001240	negative regulation of extrinsic apoptotic signaling pathway in absence of ligand	biological_process	2	35	0.057	0.000290487	0.000974477	HSPA1B HSPA1A
GO:0010803	regulation of tumor necrosis factor-mediated signaling pathway	biological_process	2	35	0.057	0.000290487	0.000974477	UBC UBB
GO:0005978	glycogen biosynthetic process	biological_process	2	35	0.057	0.000290487	0.000974477	UBC UBB
GO:0051020	GTPase binding	molecular_function	2	35	0.057	0.000290487	0.000974477	HSP90AA1 RRAGC
GO:0046718	viral entry into host cell	biological_process	3	87	0.034	0.000301388	0.00100463	HSPA1B HSPA1A LAMP1
GO:0030512	negative regulation of transforming growth factor beta receptor signaling pathway	biological_process	3	87	0.034	0.000301388	0.00100463	HSPA1A UBC UBB
GO:0030670	phagocytic vesicle membrane	cellular_component	3	88	0.034	0.000314868	0.00104624	ATP6V0C ATP6V0D1 RAB7A
GO:0002931	response to ischemia	biological_process	2	36	0.056	0.00031606	0.00104689	SQSTM1 PPIF
GO:1902600	proton transmembrane transport	biological_process	3	89	0.034	0.000328775	0.00108558	ATP6V0C ATP6V1B2 ATP6V0D1
GO:0016887	ATPase activity	molecular_function	4	163	0.025	0.000340424	0.00112052	HSPA1B HSPA1A HSP90AA1 HSPA8
GO:0008180	COP9 signalosome	cellular_component	2	37	0.054	0.000343041	0.0011256	HSPA1A HSP90AB1
GO:0045429	positive regulation of nitric oxide biosynthetic process	biological_process	2	38	0.053	0.000371464	0.00113497	HSP90AB1 HSP90AA1
GO:0034613	cellular protein localization	biological_process	2	38	0.053	0.000371464	0.00113497	CD63 RRAGC
GO:0070059	intrinsic apoptotic signaling pathway in response to endoplasmic reticulum stress	biological_process	2	38	0.053	0.000371464	0.00113497	DDIT3 PPP1R15A
GO:0008286	insulin receptor signaling pathway	biological_process	3	93	0.032	0.000388831	0.0011834	ATP6V0C ATP6V1B2 ATP6V0D1
GO:0007257	activation of JUN kinase activity	biological_process	2	40	0.05	0.000432759	0.00130574	TAOK1 SPAG9
GO:0042769	DNA damage response, detection of DNA damage	biological_process	2	40	0.05	0.000432759	0.00130574	UBC UBB
GO:0006296	nucleotide-excision repair, DNA incision, 5'-to lesion	biological_process	2	40	0.05	0.000432759	0.00130574	UBC UBB
GO:0051781	positive regulation of cell division	biological_process	2	43	0.047	0.000536295	0.001547	VEGFA OSM
GO:0005764	lysosome	cellular_component	5	276	0.018	0.000540218	0.00155405	GLA LAMP1 RRAGC IFI30 RAB7A
GO:0070498	interleukin-1-mediated signaling pathway	biological_process	3	102	0.029	0.000552034	0.0015837	UBC UBB SQSTM1
GO:0045746	negative regulation of Notch signaling pathway	biological_process	2	44	0.045	0.000574021	0.00162898	UBC UBB
GO:0051973	positive regulation of telomerase activity	biological_process	2	44	0.045	0.000574021	0.00162898	HSP90AB1 HSP90AA1
GO:0007004	telomere maintenance via telomerase	biological_process	2	44	0.045	0.000574021	0.00162898	HSP90AB1 HSP90AA1
GO:0015267	channel activity	molecular_function	1	10	0.1	0.000594746	0.00164338	BCL2A1
GO:0035646	endosome to melanosome transport	biological_process	1	10	0.1	0.000594746	0.00164338	CD63
GO:1902237	positive regulation of endoplasmic reticulum stress-induced intrinsic apoptotic signaling pathway	biological_process	1	10	0.1	0.000594746	0.00164338	DDIT3
GO:0045793	positive regulation of cell size	biological_process	1	10	0.1	0.000594746	0.00164338	HSP90AB1
GO:0043184	vascular endothelial growth factor receptor 2 binding	molecular_function	1	10	0.1	0.000594746	0.00164338	VEGFA
GO:0002237	response to molecule of bacterial origin	biological_process	1	10	0.1	0.000594746	0.00164338	CXCL8
GO:0015078	proton transmembrane transporter activity	molecular_function	1	10	0.1	0.000594746	0.00164338	ATP6V1B2
GO:0051001	negative regulation of nitric-oxide synthase activity	biological_process	1	10	0.1	0.000594746	0.00164338	GLA
GO:0034101	erythrocyte homeostasis	biological_process	1	10	0.1	0.000594746	0.00164338	HMOX1
GO:0051186	cofactor metabolic process	biological_process	1	10	0.1	0.000594746	0.00164338	HSP90AA1
GO:0006687	glycosphingolipid metabolic process	biological_process	2	45	0.044	0.000613404	0.00168166	GLA ASAH1
GO:0008630	intrinsic apoptotic signaling pathway in response to DNA damage	biological_process	2	45	0.044	0.000613404	0.00168166	HMOX1 BCL2A1
GO:0033683	nucleotide-excision repair, DNA incision	biological_process	2	45	0.044	0.000613404	0.00168166	UBC UBB
GO:0016874	ligase activity	molecular_function	1	11	0.091	0.000725178	0.00195742	TRIM25
GO:0015175	neutral amino acid transmembrane transporter activity	molecular_function	1	11	0.091	0.000725178	0.00195742	SLC3A2
GO:0042119	neutrophil activation	biological_process	1	11	0.091	0.000725178	0.00195742	CXCL8
GO:0070212	protein poly-ADP-ribosylation	biological_process	1	11	0.091	0.000725178	0.00195742	ZC3HAV1
GO:0019911	structural constituent of myelin sheath	molecular_function	1	11	0.091	0.000725178	0.00195742	MBP
GO:0042167	heme catabolic process	biological_process	1	11	0.091	0.000725178	0.00195742	HMOX1
GO:0031397	negative regulation of protein ubiquitination	biological_process	2	48	0.042	0.000741784	0.001992	HSPA1B HSPA1A
GO:0000186	activation of MAPKK activity	biological_process	2	48	0.042	0.000741784	0.001992	TAOK1 GADD45B
GO:0000151	ubiquitin ligase complex	cellular_component	3	112	0.027	0.000784838	0.00210224	HSPA1B HSPA1A HSPA8
GO:0044322	endoplasmic reticulum quality control compartment	cellular_component	2	49	0.041	0.000788082	0.00210556	UBC UBB
GO:0032515	negative regulation of phosphoprotein phosphatase activity	biological_process	2	50	0.04	0.00083618	0.0022284	PHACTR1 PPP1R15A
GO:0016236	macroautophagy	biological_process	3	115	0.026	0.000866412	0.00223418	UBC UBB SQSTM1
GO:0005436	sodium:phosphate symporter activity	molecular_function	1	12	0.083	0.000868138	0.00223418	SLC20A1
GO:0045744	negative regulation of G-protein coupled receptor protein signaling pathway	biological_process	1	12	0.083	0.000868138	0.00223418	CXCL8
GO:0006336	DNA replication-independent nucleosome assembly	biological_process	1	12	0.083	0.000868138	0.00223418	H3F3A
GO:0040007	growth	biological_process	1	12	0.083	0.000868138	0.00223418	VEGFA
GO:0051272	positive regulation of cellular component movement	biological_process	1	12	0.083	0.000868138	0.00223418	VEGFA
GO:0033160	positive regulation of protein import into nucleus, translocation	biological_process	1	12	0.083	0.000868138	0.00223418	HSP90AB1
GO:0001706	endoderm formation	biological_process	1	12	0.083	0.000868138	0.00223418	DUSP1
GO:0072520	seminiferous tubule development	biological_process	1	12	0.083	0.000868138	0.00223418	UBB
GO:0017017	MAP kinase tyrosine/serine/threonine phosphatase activity	molecular_function	1	12	0.083	0.000868138	0.00223418	DUSP1
GO:1990782	protein tyrosine kinase binding	molecular_function	1	12	0.083	0.000868138	0.00223418	HSP90AA1
GO:0000788	nuclear nucleosome	cellular_component	1	12	0.083	0.000868138	0.00223418	H3F3A
GO:0004726	non-membrane spanning protein tyrosine phosphatase activity	molecular_function	1	12	0.083	0.000868138	0.00223418	DUSP1
GO:0008276	protein methyltransferase activity	molecular_function	1	12	0.083	0.000868138	0.00223418	TRMT112
GO:0002755	MyD88-dependent toll-like receptor signaling pathway	biological_process	2	51	0.039	0.000886105	0.00226377	UBC UBB
GO:0035666	TRIF-dependent toll-like receptor signaling pathway	biological_process	2	51	0.039	0.000886105	0.00226377	UBC UBB
GO:0030544	Hsp70 protein binding	molecular_function	2	51	0.039	0.000886105	0.00226377	DNAJB1 STIP1
GO:0007034	vacuolar transport	biological_process	1	13	0.077	0.00102354	0.00250517	ATP6V0D1
GO:0061014	positive regulation of mRNA catabolic process	biological_process	1	13	0.077	0.00102354	0.00250517	ZC3HAV1
GO:0032585	multivesicular body membrane	cellular_component	1	13	0.077	0.00102354	0.00250517	CD63
GO:0016242	negative regulation of macroautophagy	biological_process	1	13	0.077	0.00102354	0.00250517	HMOX1
GO:0060334	regulation of interferon-gamma-mediated signaling pathway	biological_process	1	13	0.077	0.00102354	0.00250517	HSP90AB1
GO:0010820	positive regulation of T cell chemotaxis	biological_process	1	13	0.077	0.00102354	0.00250517	TNFSF14
GO:0010243	response to organonitrogen compound	biological_process	1	13	0.077	0.00102354	0.00250517	MT-ND5
GO:0043522	leucine zipper domain binding	molecular_function	1	13	0.077	0.00102354	0.00250517	DDIT3
GO:0016018	cyclosporin A binding	molecular_function	1	13	0.077	0.00102354	0.00250517	PPIF
GO:0036500	ATF6-mediated unfolded protein response	biological_process	1	13	0.077	0.00102354	0.00250517	DDIT3
GO:0000974	Prp19 complex	cellular_component	1	13	0.077	0.00102354	0.00250517	HSPA8
GO:2000279	negative regulation of DNA biosynthetic process	biological_process	1	13	0.077	0.00102354	0.00250517	DUSP1
GO:0044130	negative regulation of growth of symbiont in host	biological_process	1	13	0.077	0.00102354	0.00250517	SQSTM1
GO:0032780	negative regulation of ATPase activity	biological_process	1	13	0.077	0.00102354	0.00250517	PPIF
GO:0050786	RAGE receptor binding	molecular_function	1	13	0.077	0.00102354	0.00250517	S100P
GO:0045019	negative regulation of nitric oxide biosynthetic process	biological_process	1	13	0.077	0.00102354	0.00250517	GLA
GO:1903364	positive regulation of cellular protein catabolic process	biological_process	1	13	0.077	0.00102354	0.00250517	HSP90AA1
GO:0050927	positive regulation of positive chemotaxis	biological_process	1	13	0.077	0.00102354	0.00250517	VEGFA
GO:0007254	JNK cascade	biological_process	2	54	0.037	0.00104711	0.00255121	UBC UBB
GO:0000187	activation of MAPK activity	biological_process	3	121	0.025	0.00104721	0.00255121	UBC UBB TAOK1
GO:0031902	late endosome membrane	cellular_component	3	122	0.025	0.00107973	0.00262434	CD63 ARL8B RAB7A
GO:0042276	error-prone translesion synthesis	biological_process	2	55	0.036	0.00110461	0.00267862	UBC UBB
GO:0070848	response to growth factor	biological_process	1	14	0.071	0.00119128	0.00277349	TBC1D7
GO:0097435	supramolecular fiber organization	biological_process	1	14	0.071	0.00119128	0.00277349	HSP90AB1
GO:0032006	regulation of TOR signaling	biological_process	1	14	0.071	0.00119128	0.00277349	RRAGC
GO:0042711	maternal behavior	biological_process	1	14	0.071	0.00119128	0.00277349	CREBRF
GO:0071850	mitotic cell cycle arrest	biological_process	1	14	0.071	0.00119128	0.00277349	DUSP1
GO:0002227	innate immune response in mucosa	biological_process	1	14	0.071	0.00119128	0.00277349	HIST2H2BE
GO:0000164	protein phosphatase type 1 complex	cellular_component	1	14	0.071	0.00119128	0.00277349	PPP1R15A
GO:0016471	vacuolar proton-transporting V-type ATPase complex	cellular_component	1	14	0.071	0.00119128	0.00277349	ATP6V0D1
GO:0006983	ER overload response	biological_process	1	14	0.071	0.00119128	0.00277349	DDIT3
GO:0000774	adenyl-nucleotide exchange factor activity	molecular_function	1	14	0.071	0.00119128	0.00277349	HSPH1
GO:0015321	sodium-dependent phosphate transmembrane transporter activity	molecular_function	1	14	0.071	0.00119128	0.00277349	SLC20A1
GO:0050713	negative regulation of interleukin-1 beta secretion	biological_process	1	14	0.071	0.00119128	0.00277349	CARD17
GO:0002687	positive regulation of leukocyte migration	biological_process	1	14	0.071	0.00119128	0.00277349	VEGFA
GO:0043149	stress fiber assembly	biological_process	1	14	0.071	0.00119128	0.00277349	PHACTR1
GO:0005432	calcium:sodium antiporter activity	molecular_function	1	14	0.071	0.00119128	0.00277349	SLC3A2
GO:0098505	G-rich strand telomeric DNA binding	molecular_function	1	14	0.071	0.00119128	0.00277349	HNRNPA2B1
GO:0032495	response to muramyl dipeptide	biological_process	1	14	0.071	0.00119128	0.00277349	ERBIN
GO:0031053	primary miRNA processing	biological_process	1	14	0.071	0.00119128	0.00277349	HNRNPA2B1
GO:0000786	nucleosome	cellular_component	2	58	0.034	0.00128896	0.00299427	HIST2H2BE H3F3A
GO:0036297	interstrand cross-link repair	biological_process	2	59	0.034	0.00135444	0.00311655	UBC UBB
GO:0060548	negative regulation of cell death	biological_process	2	59	0.034	0.00135444	0.00311655	HSPA1B HSPA1A
GO:0030695	GTPase regulator activity	molecular_function	1	15	0.067	0.00137128	0.00311655	RALGDS
GO:0061136	regulation of proteasomal protein catabolic process	biological_process	1	15	0.067	0.00137128	0.00311655	UBB
GO:1903672	positive regulation of sprouting angiogenesis	biological_process	1	15	0.067	0.00137128	0.00311655	VEGFA
GO:1901741	positive regulation of myoblast fusion	biological_process	1	15	0.067	0.00137128	0.00311655	TNFSF14
GO:0007035	vacuolar acidification	biological_process	1	15	0.067	0.00137128	0.00311655	ATP6V0D1
GO:0043122	regulation of I-kappaB kinase/NF-kappaB signaling	biological_process	1	15	0.067	0.00137128	0.00311655	SQSTM1
GO:0046902	regulation of mitochondrial membrane permeability	biological_process	1	15	0.067	0.00137128	0.00311655	PPIF
GO:1904706	negative regulation of vascular smooth muscle cell proliferation	biological_process	1	15	0.067	0.00137128	0.00311655	HMOX1
GO:0043657	host cell	cellular_component	2	60	0.033	0.00142198	0.00322479	UBC UBB
GO:0043627	response to estrogen	biological_process	2	61	0.033	0.00149161	0.00336473	HMOX1 TRIM25
GO:0019899	enzyme binding	molecular_function	6	459	0.013	0.0014933	0.00336473	HSPA1B HSPA1A HMOX1 HSPA8 SQSTM1 LAMP1
GO:0075733	intracellular transport of virus	biological_process	2	62	0.032	0.00156334	0.00342716	UBC UBB
GO:0046914	transition metal ion binding	molecular_function	1	16	0.062	0.00156344	0.00342716	S100P
GO:0006622	protein targeting to lysosome	biological_process	1	16	0.062	0.00156344	0.00342716	RAB7A
GO:0032874	positive regulation of stress-activated MAPK cascade	biological_process	1	16	0.062	0.00156344	0.00342716	TAOK1
GO:0030224	monocyte differentiation	biological_process	1	16	0.062	0.00156344	0.00342716	VEGFA
GO:0060749	mammary gland alveolus development	biological_process	1	16	0.062	0.00156344	0.00342716	VEGFA
GO:0045104	intermediate filament cytoskeleton organization	biological_process	1	16	0.062	0.00156344	0.00342716	ERBIN
GO:0089720	caspase binding	molecular_function	1	16	0.062	0.00156344	0.00342716	CARD17
GO:0097225	sperm midpiece	cellular_component	1	16	0.062	0.00156344	0.00342716	SQSTM1
GO:0036148	phosphatidylglycerol acyl-chain remodeling	biological_process	1	16	0.062	0.00156344	0.00342716	LPCAT1
GO:0001935	endothelial cell proliferation	biological_process	1	16	0.062	0.00156344	0.00342716	HMOX1
GO:2000010	positive regulation of protein localization to cell surface	biological_process	1	16	0.062	0.00156344	0.00342716	HSP90AB1
GO:0045197	establishment or maintenance of epithelial cell apical/basal polarity	biological_process	1	16	0.062	0.00156344	0.00342716	ERBIN
GO:0000086	G2/M transition of mitotic cell cycle	biological_process	3	136	0.022	0.00161256	0.00352748	HSP90AA1 UBC UBB
GO:0048026	positive regulation of mRNA splicing, via spliceosome	biological_process	1	17	0.059	0.00176768	0.00375721	HSPA8
GO:1903543	positive regulation of exosomal secretion	biological_process	1	17	0.059	0.00176768	0.00375721	RAB7A
GO:0002042	cell migration involved in sprouting angiogenesis	biological_process	1	17	0.059	0.00176768	0.00375721	VEGFA
GO:0030949	positive regulation of vascular endothelial growth factor receptor signaling pathway	biological_process	1	17	0.059	0.00176768	0.00375721	VEGFA
GO:0000183	chromatin silencing at rDNA	biological_process	1	17	0.059	0.00176768	0.00375721	H3F3A
GO:0090201	negative regulation of release of cytochrome c from mitochondria	biological_process	1	17	0.059	0.00176768	0.00375721	PPIF
GO:1902187	negative regulation of viral release from host cell	biological_process	1	17	0.059	0.00176768	0.00375721	TRIM25
GO:0032793	positive regulation of CREB transcription factor activity	biological_process	1	17	0.059	0.00176768	0.00375721	VEGFA
GO:0000028	ribosomal small subunit assembly	biological_process	1	17	0.059	0.00176768	0.00375721	RPS27
GO:0048566	embryonic digestive tract development	biological_process	1	17	0.059	0.00176768	0.00375721	CXCL8
GO:0033162	melanosome membrane	cellular_component	1	17	0.059	0.00176768	0.00375721	RAB7A
GO:0061202	clathrin-sculpted gamma-aminobutyric acid transport vesicle membrane	cellular_component	1	17	0.059	0.00176768	0.00375721	HSPA8
GO:0047144	2-acylglycerol-3-phosphate O-acyltransferase activity	molecular_function	1	17	0.059	0.00176768	0.00375721	LPCAT1
GO:0006294	nucleotide-excision repair, preincision complex assembly	biological_process	2	66	0.03	0.00187176	0.0039704	UBC UBB
GO:0031398	positive regulation of protein ubiquitination	biological_process	2	67	0.03	0.00195436	0.00409252	UBB TBC1D7
GO:0043433	negative regulation of DNA binding transcription factor activity	biological_process	2	67	0.03	0.00195436	0.00409252	HMOX1 DDIT3
GO:0031167	rRNA methylation	biological_process	1	18	0.056	0.0019839	0.00409252	TRMT112
GO:0042462	eye photoreceptor cell development	biological_process	1	18	0.056	0.0019839	0.00409252	VEGFA
GO:0000185	activation of MAPKKK activity	biological_process	1	18	0.056	0.0019839	0.00409252	GADD45B
GO:0006796	phosphate-containing compound metabolic process	biological_process	1	18	0.056	0.0019839	0.00409252	SLC20A1
GO:0008637	apoptotic mitochondrial changes	biological_process	1	18	0.056	0.0019839	0.00409252	PPIF
GO:0033280	response to vitamin D	biological_process	1	18	0.056	0.0019839	0.00409252	TRIM25
GO:0042098	T cell proliferation	biological_process	1	18	0.056	0.0019839	0.00409252	TNFSF14
GO:1990440	positive regulation of transcription from RNA polymerase II promoter in response to endoplasmic reticulum stress	biological_process	1	18	0.056	0.0019839	0.00409252	DDIT3
GO:0045663	positive regulation of myoblast differentiation	biological_process	1	18	0.056	0.0019839	0.00409252	TNFSF14
GO:0070403	NAD+ binding	molecular_function	1	18	0.056	0.0019839	0.00409252	ZC3HAV1
GO:0030225	macrophage differentiation	biological_process	1	18	0.056	0.0019839	0.00409252	VEGFA
GO:0042789	mRNA transcription by RNA polymerase II	biological_process	1	18	0.056	0.0019839	0.00409252	DDIT3
GO:0006977	DNA damage response, signal transduction by p53 class mediator resulting in cell cycle arrest	biological_process	2	69	0.029	0.0021263	0.00436911	UBC UBB
GO:0046330	positive regulation of JNK cascade	biological_process	2	69	0.029	0.0021263	0.00436911	TAOK1 GADD45B
GO:0008585	female gonad development	biological_process	1	19	0.053	0.00221203	0.00445683	UBB
GO:1900273	positive regulation of long-term synaptic potentiation	biological_process	1	19	0.053	0.00221203	0.00445683	SQSTM1
GO:0048025	negative regulation of mRNA splicing, via spliceosome	biological_process	1	19	0.053	0.00221203	0.00445683	HNRNPA2B1
GO:0010821	regulation of mitochondrion organization	biological_process	1	19	0.053	0.00221203	0.00445683	SQSTM1
GO:0043409	negative regulation of MAPK cascade	biological_process	1	19	0.053	0.00221203	0.00445683	DUSP1
GO:0009416	response to light stimulus	biological_process	1	19	0.053	0.00221203	0.00445683	DUSP1
GO:0090190	positive regulation of branching involved in ureteric bud morphogenesis	biological_process	1	19	0.053	0.00221203	0.00445683	VEGFA
GO:0048593	camera-type eye morphogenesis	biological_process	1	19	0.053	0.00221203	0.00445683	VEGFA
GO:0038061	NIK/NF-kappaB signaling	biological_process	2	70	0.029	0.00221568	0.00445683	UBC UBB
GO:0043154	negative regulation of cysteine-type endopeptidase activity involved in apoptotic process	biological_process	2	70	0.029	0.00221568	0.00445683	VEGFA TNFSF14
GO:0045732	positive regulation of protein catabolic process	biological_process	2	70	0.029	0.00221568	0.00445683	LPCAT1 RAB7A
GO:0051087	chaperone binding	molecular_function	3	151	0.02	0.00236196	0.00474198	DNAJB1 HSPE1 STIP1
GO:0010972	negative regulation of G2/M transition of mitotic cell cycle	biological_process	2	72	0.028	0.00240137	0.00481191	UBC UBB
GO:0007095	mitotic G2 DNA damage checkpoint	biological_process	1	20	0.05	0.00245196	0.00482127	TAOK1
GO:2001243	negative regulation of intrinsic apoptotic signaling pathway	biological_process	1	20	0.05	0.00245196	0.00482127	PPIF
GO:0045954	positive regulation of natural killer cell mediated cytotoxicity	biological_process	1	20	0.05	0.00245196	0.00482127	LAMP1
GO:1901214	regulation of neuron death	biological_process	1	20	0.05	0.00245196	0.00482127	UBB
GO:0035970	peptidyl-threonine dephosphorylation	biological_process	1	20	0.05	0.00245196	0.00482127	DUSP1
GO:0097755	positive regulation of blood vessel diameter	biological_process	1	20	0.05	0.00245196	0.00482127	HMOX1
GO:0000407	phagophore assembly site	cellular_component	1	20	0.05	0.00245196	0.00482127	SQSTM1
GO:0034045	phagophore assembly site membrane	cellular_component	1	20	0.05	0.00245196	0.00482127	RAB7A
GO:1901379	regulation of potassium ion transmembrane transport	biological_process	1	20	0.05	0.00245196	0.00482127	CD63
GO:0002052	positive regulation of neuroblast proliferation	biological_process	1	20	0.05	0.00245196	0.00482127	VEGFA
GO:0042531	positive regulation of tyrosine phosphorylation of STAT protein	biological_process	2	73	0.027	0.00249772	0.00490207	VEGFA OSM
GO:0031625	ubiquitin protein ligase binding	molecular_function	5	373	0.013	0.00252826	0.00495275	HSPA1B HSPA1A HSPA8 SQSTM1 ATP6V0C
GO:0045766	positive regulation of angiogenesis	biological_process	3	154	0.019	0.00253633	0.0049593	HMOX1 VEGFA CXCL8
GO:0070821	tertiary granule membrane	cellular_component	2	74	0.027	0.00259643	0.00506738	ATP6V0C ITGAX
GO:0033209	tumor necrosis factor-mediated signaling pathway	biological_process	3	156	0.019	0.00265738	0.00517671	UBC UBB TNFSF14
GO:0060333	interferon-gamma-mediated signaling pathway	biological_process	2	75	0.027	0.00269753	0.00519925	IFI30 TRIM25
GO:0045453	bone resorption	biological_process	1	21	0.048	0.00270361	0.00519925	RAB7A
GO:0030159	receptor signaling complex scaffold activity	molecular_function	1	21	0.048	0.00270361	0.00519925	SPAG9
GO:0051493	regulation of cytoskeleton organization	biological_process	1	21	0.048	0.00270361	0.00519925	TAOK1
GO:0005161	platelet-derived growth factor receptor binding	molecular_function	1	21	0.048	0.00270361	0.00519925	VEGFA
GO:0036503	ERAD pathway	biological_process	1	21	0.048	0.00270361	0.00519925	TRIM25
GO:0051149	positive regulation of muscle cell differentiation	biological_process	1	21	0.048	0.00270361	0.00519925	SPAG9
GO:0005741	mitochondrial outer membrane	cellular_component	4	263	0.015	0.00287334	0.00551555	UBC UBB BCL2A1 PPP1R15A
GO:0003725	double-stranded RNA binding	molecular_function	2	77	0.026	0.00290695	0.00556989	HSP90AB1 SLC3A2
GO:0007141	male meiosis I	biological_process	1	22	0.045	0.0029669	0.00561305	UBB
GO:0031904	endosome lumen	cellular_component	1	22	0.045	0.0029669	0.00561305	CD63
GO:0046597	negative regulation of viral entry into host cell	biological_process	1	22	0.045	0.0029669	0.00561305	TRIM25
GO:0048844	artery morphogenesis	biological_process	1	22	0.045	0.0029669	0.00561305	VEGFA
GO:0032418	lysosome localization	biological_process	1	22	0.045	0.0029669	0.00561305	ARL8B
GO:0034113	heterotypic cell-cell adhesion	biological_process	1	22	0.045	0.0029669	0.00561305	ITGAX
GO:0005771	multivesicular body	cellular_component	1	22	0.045	0.0029669	0.00561305	LAMP1
GO:0050840	extracellular matrix binding	molecular_function	1	23	0.043	0.00324173	0.00604586	VEGFA
GO:0045022	early endosome to late endosome transport	biological_process	1	23	0.043	0.00324173	0.00604586	RAB7A
GO:0071157	negative regulation of cell cycle arrest	biological_process	1	23	0.043	0.00324173	0.00604586	HSP90AB1
GO:0051233	spindle midzone	cellular_component	1	23	0.043	0.00324173	0.00604586	ARL8B
GO:0050999	regulation of nitric-oxide synthase activity	biological_process	1	23	0.043	0.00324173	0.00604586	HSP90AA1
GO:0045662	negative regulation of myoblast differentiation	biological_process	1	23	0.043	0.00324173	0.00604586	DDIT3
GO:0002376	immune system process	biological_process	1	23	0.043	0.00324173	0.00604586	SQSTM1
GO:1902236	negative regulation of endoplasmic reticulum stress-induced intrinsic apoptotic signaling pathway	biological_process	1	23	0.043	0.00324173	0.00604586	HSPA1A
GO:0008654	phospholipid biosynthetic process	biological_process	1	24	0.042	0.00352803	0.006499	LPCAT1
GO:0031528	microvillus membrane	cellular_component	1	24	0.042	0.00352803	0.006499	S100P
GO:0004709	MAP kinase kinase kinase activity	molecular_function	1	24	0.042	0.00352803	0.006499	TAOK1
GO:0031954	positive regulation of protein autophosphorylation	biological_process	1	24	0.042	0.00352803	0.006499	VEGFA
GO:0000188	inactivation of MAPK activity	biological_process	1	24	0.042	0.00352803	0.006499	DUSP1
GO:0071353	cellular response to interleukin-4	biological_process	1	24	0.042	0.00352803	0.006499	HSP90AB1
GO:1990247	N6-methyladenosine-containing RNA binding	molecular_function	1	24	0.042	0.00352803	0.006499	HNRNPA2B1
GO:0007596	blood coagulation	biological_process	3	170	0.018	0.00361775	0.00665261	MAFG H3F3A MAFF
GO:0001968	fibronectin binding	molecular_function	1	25	0.04	0.0038257	0.00686664	VEGFA
GO:0051090	regulation of DNA binding transcription factor activity	biological_process	1	25	0.04	0.0038257	0.00686664	HMOX1
GO:2000778	positive regulation of interleukin-6 secretion	biological_process	1	25	0.04	0.0038257	0.00686664	MBP
GO:0030511	positive regulation of transforming growth factor beta receptor signaling pathway	biological_process	1	25	0.04	0.0038257	0.00686664	HSP90AB1
GO:0051894	positive regulation of focal adhesion assembly	biological_process	1	25	0.04	0.0038257	0.00686664	VEGFA
GO:0030488	tRNA methylation	biological_process	1	25	0.04	0.0038257	0.00686664	TRMT112
GO:0030534	adult behavior	biological_process	1	25	0.04	0.0038257	0.00686664	MAFG
GO:0048870	cell motility	biological_process	1	25	0.04	0.0038257	0.00686664	PHACTR1
GO:0000228	nuclear chromosome	cellular_component	1	25	0.04	0.0038257	0.00686664	H3F3A
GO:0048754	branching morphogenesis of an epithelial tube	biological_process	1	25	0.04	0.0038257	0.00686664	VEGFA
GO:0006672	ceramide metabolic process	biological_process	1	25	0.04	0.0038257	0.00686664	ASAH1
GO:0043027	cysteine-type endopeptidase inhibitor activity involved in apoptotic process	molecular_function	1	25	0.04	0.0038257	0.00686664	TNFSF14
GO:0008053	mitochondrial fusion	biological_process	1	25	0.04	0.0038257	0.00686664	BCL2A1
GO:0070507	regulation of microtubule cytoskeleton organization	biological_process	1	25	0.04	0.0038257	0.00686664	TAOK1
GO:0001701	in utero embryonic development	biological_process	3	173	0.017	0.00385052	0.0068994	MAFG VEGFA MAFF
GO:0006283	transcription-coupled nucleotide-excision repair	biological_process	2	86	0.023	0.0039721	0.00710512	UBC UBB
GO:0033138	positive regulation of peptidyl-serine phosphorylation	biological_process	2	87	0.023	0.0041032	0.00730874	VEGFA OSM
GO:0050731	positive regulation of peptidyl-tyrosine phosphorylation	biological_process	2	87	0.023	0.0041032	0.00730874	VEGFA OSM
GO:0001836	release of cytochrome c from mitochondria	biological_process	1	26	0.038	0.00413466	0.00730874	BCL2A1
GO:0002053	positive regulation of mesenchymal cell proliferation	biological_process	1	26	0.038	0.00413466	0.00730874	VEGFA
GO:0008305	integrin complex	cellular_component	1	26	0.038	0.00413466	0.00730874	ITGAX
GO:0060338	regulation of type I interferon-mediated signaling pathway	biological_process	1	26	0.038	0.00413466	0.00730874	HSP90AB1
GO:0009311	oligosaccharide metabolic process	biological_process	1	26	0.038	0.00413466	0.00730874	GLA
GO:0072562	blood microparticle	cellular_component	3	177	0.017	0.00417642	0.00737015	HSPA1B HSPA1A HSPA8
GO:0031146	SCF-dependent proteasomal ubiquitin-dependent protein catabolic process	biological_process	2	88	0.023	0.00423691	0.00746435	UBC UBB
GO:0042147	retrograde transport, endosome to Golgi	biological_process	2	89	0.022	0.00437324	0.00769163	SPAG9 RAB7A
GO:0005102	signaling receptor binding	molecular_function	5	418	0.012	0.00442195	0.00775715	HSPA1B HSPA1A GLA ERBIN TNFSF14
GO:0031032	actomyosin structure organization	biological_process	1	27	0.037	0.00445482	0.00775715	PHACTR1
GO:0031334	positive regulation of protein complex assembly	biological_process	1	27	0.037	0.00445482	0.00775715	VEGFA
GO:0071542	dopaminergic neuron differentiation	biological_process	1	27	0.037	0.00445482	0.00775715	VEGFA
GO:0043200	response to amino acid	biological_process	1	27	0.037	0.00445482	0.00775715	RRAGC
GO:0036151	phosphatidylcholine acyl-chain remodeling	biological_process	1	27	0.037	0.00445482	0.00775715	LPCAT1
GO:0035578	azurophil granule lumen	cellular_component	2	90	0.022	0.00451221	0.00783111	FTL GLA
GO:0006334	nucleosome assembly	biological_process	2	90	0.022	0.00451221	0.00783111	HIST2H2BE H3F3A
GO:0005125	cytokine activity	molecular_function	3	181	0.017	0.00452052	0.00783258	VEGFA TNFSF14 OSM
GO:0043539	protein serine/threonine kinase activator activity	molecular_function	1	28	0.036	0.00478611	0.0081771	TAOK1
GO:0032435	negative regulation of proteasomal ubiquitin-dependent protein catabolic process	biological_process	1	28	0.036	0.00478611	0.0081771	HSP90AB1
GO:0031226	intrinsic component of plasma membrane	cellular_component	1	28	0.036	0.00478611	0.0081771	CD63
GO:0070266	necroptotic process	biological_process	1	28	0.036	0.00478611	0.0081771	PPIF
GO:0045814	negative regulation of gene expression, epigenetic	biological_process	1	28	0.036	0.00478611	0.0081771	H3F3A
GO:0010033	response to organic substance	biological_process	1	28	0.036	0.00478611	0.0081771	S100P
GO:0004864	protein phosphatase inhibitor activity	molecular_function	1	28	0.036	0.00478611	0.0081771	PHACTR1
GO:0042220	response to cocaine	biological_process	1	28	0.036	0.00478611	0.0081771	HSP90AB1
GO:0007264	small GTPase mediated signal transduction	biological_process	2	92	0.022	0.00479812	0.0081771	HMOX1 RRAGC
GO:0007249	I-kappaB kinase/NF-kappaB signaling	biological_process	2	92	0.022	0.00479812	0.0081771	UBC UBB
GO:0044267	cellular protein metabolic process	biological_process	3	185	0.016	0.00488328	0.00829683	UBC UBB H3F3A
GO:0051437	obsolete positive regulation of ubiquitin-protein ligase activity involved in regulation of mitotic cell cycle transition	biological_process	2	93	0.022	0.0049451	0.0083883	UBC UBB
GO:0005811	lipid droplet	cellular_component	2	94	0.021	0.00509477	0.00858828	LPCAT1 RAB7A
GO:0030666	endocytic vesicle membrane	cellular_component	2	94	0.021	0.00509477	0.00858828	UBC UBB
GO:0048010	vascular endothelial growth factor receptor signaling pathway	biological_process	2	94	0.021	0.00509477	0.00858828	HSP90AA1 VEGFA
GO:0044344	cellular response to fibroblast growth factor stimulus	biological_process	1	29	0.034	0.00512843	0.00858828	CXCL8
GO:0043029	T cell homeostasis	biological_process	1	29	0.034	0.00512843	0.00858828	TNFSF14
GO:0019731	antibacterial humoral response	biological_process	1	29	0.034	0.00512843	0.00858828	HIST2H2BE
GO:0090023	positive regulation of neutrophil chemotaxis	biological_process	1	29	0.034	0.00512843	0.00858828	CXCL8
GO:0035198	miRNA binding	molecular_function	1	29	0.034	0.00512843	0.00858828	HNRNPA2B1
GO:0005681	spliceosomal complex	cellular_component	2	96	0.021	0.00540227	0.00903246	HSPA8 HNRNPA2B1
GO:0035255	ionotropic glutamate receptor binding	molecular_function	1	30	0.033	0.00548171	0.00903579	SQSTM1
GO:0016239	positive regulation of macroautophagy	biological_process	1	30	0.033	0.00548171	0.00903579	HMOX1
GO:0001569	branching involved in blood vessel morphogenesis	biological_process	1	30	0.033	0.00548171	0.00903579	VEGFA
GO:0043542	endothelial cell migration	biological_process	1	30	0.033	0.00548171	0.00903579	S100P
GO:0034383	low-density lipoprotein particle clearance	biological_process	1	30	0.033	0.00548171	0.00903579	HMOX1
GO:0043330	response to exogenous dsRNA	biological_process	1	30	0.033	0.00548171	0.00903579	SLC3A2
GO:0003007	heart morphogenesis	biological_process	1	30	0.033	0.00548171	0.00903579	VEGFA
GO:0048662	negative regulation of smooth muscle cell proliferation	biological_process	1	30	0.033	0.00548171	0.00903579	HMOX1
GO:0043392	negative regulation of DNA binding	biological_process	1	30	0.033	0.00548171	0.00903579	HMOX1
GO:0035725	sodium ion transmembrane transport	biological_process	2	98	0.02	0.00572072	0.00938556	SLC20A1 SLC3A2
GO:0019886	antigen processing and presentation of exogenous peptide antigen via MHC class II	biological_process	2	98	0.02	0.00572072	0.00938556	IFI30 RAB7A
GO:0007229	integrin-mediated signaling pathway	biological_process	2	98	0.02	0.00572072	0.00938556	ERBIN ITGAX
GO:0009925	basal plasma membrane	cellular_component	1	31	0.032	0.00584585	0.00950177	ERBIN
GO:0097192	extrinsic apoptotic signaling pathway in absence of ligand	biological_process	1	31	0.032	0.00584585	0.00950177	BCL2A1
GO:0007498	mesoderm development	biological_process	1	31	0.032	0.00584585	0.00950177	VEGFA
GO:0000159	protein phosphatase type 2A complex	cellular_component	1	31	0.032	0.00584585	0.00950177	IER5
GO:0046677	response to antibiotic	biological_process	1	31	0.032	0.00584585	0.00950177	HSP90AA1
GO:0045765	regulation of angiogenesis	biological_process	1	31	0.032	0.00584585	0.00950177	HMOX1
GO:0030667	secretory granule membrane	cellular_component	2	100	0.02	0.00605022	0.0098036	ITGAX RAB7A
GO:0034599	cellular response to oxidative stress	biological_process	2	100	0.02	0.00605022	0.0098036	HSPA1B HSPA1A
GO:0016055	Wnt signaling pathway	biological_process	3	197	0.015	0.00608797	0.00984957	UBC UBB DDIT3
GO:0008021	synaptic vesicle	cellular_component	2	101	0.02	0.00621915	0.00998749	LAMP1 ATP6V0D1
GO:0033574	response to testosterone	biological_process	1	32	0.031	0.00622078	0.00998749	DUSP1
GO:0042594	response to starvation	biological_process	1	32	0.031	0.00622078	0.00998749	DDIT3
GO:0030904	retromer complex	cellular_component	1	32	0.031	0.00622078	0.00998749	RAB7A
GO:0001671	ATPase activator activity	molecular_function	1	32	0.031	0.00622078	0.00998749	DNAJB1
GO:0038023	signaling receptor activity	molecular_function	3	201	0.015	0.00652979	0.0104676	SLC20A1 CD48 ITGAX
GO:0048018	receptor ligand activity	molecular_function	1	33	0.03	0.00660642	0.0104943	VEGFA
GO:0051881	regulation of mitochondrial membrane potential	biological_process	1	33	0.03	0.00660642	0.0104943	UBB
GO:0031492	nucleosomal DNA binding	molecular_function	1	33	0.03	0.00660642	0.0104943	H3F3A
GO:0019838	growth factor binding	molecular_function	1	33	0.03	0.00660642	0.0104943	DUSP1
GO:0032008	positive regulation of TOR signaling	biological_process	1	33	0.03	0.00660642	0.0104943	RRAGC
GO:0070530	K63-linked polyubiquitin modification-dependent protein binding	molecular_function	1	33	0.03	0.00660642	0.0104943	SQSTM1
GO:0050900	leukocyte migration	biological_process	3	202	0.015	0.00664349	0.0105373	SLC3A2 CD48 ITGAX
GO:0006979	response to oxidative stress	biological_process	2	104	0.019	0.00674279	0.0106465	HMOX1 DUSP1
GO:0060071	Wnt signaling pathway, planar cell polarity pathway	biological_process	2	104	0.019	0.00674279	0.0106465	UBC UBB
GO:0051726	regulation of cell cycle	biological_process	2	104	0.019	0.00674279	0.0106465	HSPA8 GADD45B
GO:0032007	negative regulation of TOR signaling	biological_process	1	34	0.029	0.00700267	0.0109907	TBC1D7
GO:0008219	cell death	biological_process	1	34	0.029	0.00700267	0.0109907	HMOX1
GO:0061098	positive regulation of protein tyrosine kinase activity	biological_process	1	34	0.029	0.00700267	0.0109907	HSPH1
GO:0007032	endosome organization	biological_process	1	34	0.029	0.00700267	0.0109907	SQSTM1
GO:0001890	placenta development	biological_process	1	35	0.029	0.00740947	0.0115429	HSP90AB1
GO:0045597	positive regulation of cell differentiation	biological_process	1	35	0.029	0.00740947	0.0115429	HSP90AB1
GO:0007588	excretion	biological_process	1	35	0.029	0.00740947	0.0115429	HMOX1
GO:0097421	liver regeneration	biological_process	1	35	0.029	0.00740947	0.0115429	HMOX1
GO:0004869	cysteine-type endopeptidase inhibitor activity	molecular_function	1	35	0.029	0.00740947	0.0115429	CARD17
GO:0042056	chemoattractant activity	molecular_function	1	36	0.028	0.00782673	0.0120676	VEGFA
GO:0045815	positive regulation of gene expression, epigenetic	biological_process	1	36	0.028	0.00782673	0.0120676	H3F3A
GO:0090200	positive regulation of release of cytochrome c from mitochondria	biological_process	1	36	0.028	0.00782673	0.0120676	PPIF
GO:0035924	cellular response to vascular endothelial growth factor stimulus	biological_process	1	36	0.028	0.00782673	0.0120676	VEGFA
GO:0043407	negative regulation of MAP kinase activity	biological_process	1	36	0.028	0.00782673	0.0120676	DUSP1
GO:0048469	cell maturation	biological_process	1	36	0.028	0.00782673	0.0120676	VEGFA
GO:0006656	phosphatidylcholine biosynthetic process	biological_process	1	36	0.028	0.00782673	0.0120676	LPCAT1
GO:0071456	cellular response to hypoxia	biological_process	2	110	0.018	0.00786694	0.0121119	HMOX1 VEGFA
GO:0000413	protein peptidyl-prolyl isomerization	biological_process	1	37	0.027	0.00825437	0.0126133	PPIF
GO:0035094	response to nicotine	biological_process	1	37	0.027	0.00825437	0.0126133	HMOX1
GO:0048487	beta-tubulin binding	molecular_function	1	37	0.027	0.00825437	0.0126133	ARL8B
GO:0071276	cellular response to cadmium ion	biological_process	1	37	0.027	0.00825437	0.0126133	HMOX1
GO:0000979	RNA polymerase II core promoter sequence-specific DNA binding	molecular_function	1	37	0.027	0.00825437	0.0126133	H3F3A
GO:0051091	positive regulation of DNA binding transcription factor activity	biological_process	2	112	0.018	0.00826474	0.0126133	DDIT3 TRIM25
GO:0000421	autophagosome membrane	cellular_component	1	38	0.026	0.00869231	0.0131892	RAB7A
GO:0071944	cell periphery	cellular_component	1	38	0.026	0.00869231	0.0131892	MBP
GO:0003841	1-acylglycerol-3-phosphate O-acyltransferase activity	molecular_function	1	38	0.026	0.00869231	0.0131892	LPCAT1
GO:0050918	positive chemotaxis	biological_process	1	39	0.026	0.00914047	0.0137697	VEGFA
GO:0008138	protein tyrosine/serine/threonine phosphatase activity	molecular_function	1	39	0.026	0.00914047	0.0137697	DUSP1
GO:0006479	protein methylation	biological_process	1	39	0.026	0.00914047	0.0137697	HSPA8
GO:0032526	response to retinoic acid	biological_process	1	39	0.026	0.00914047	0.0137697	DUSP1
GO:0032781	positive regulation of ATPase activity	biological_process	1	39	0.026	0.00914047	0.0137697	DNAJB1
GO:0047485	protein N-terminus binding	molecular_function	2	117	0.017	0.00931047	0.0140057	HSPA1B HSPA1A
GO:0001541	ovarian follicle development	biological_process	1	40	0.025	0.00959877	0.0142355	VEGFA
GO:0097194	execution phase of apoptosis	biological_process	1	40	0.025	0.00959877	0.0142355	TAOK1
GO:0030155	regulation of cell adhesion	biological_process	1	40	0.025	0.00959877	0.0142355	CXCL8
GO:0097009	energy homeostasis	biological_process	1	40	0.025	0.00959877	0.0142355	UBB
GO:0007595	lactation	biological_process	1	40	0.025	0.00959877	0.0142355	VEGFA
GO:0006654	phosphatidic acid biosynthetic process	biological_process	1	40	0.025	0.00959877	0.0142355	LPCAT1
GO:0021762	substantia nigra development	biological_process	1	40	0.025	0.00959877	0.0142355	MBP
GO:0019888	protein phosphatase regulator activity	molecular_function	1	40	0.025	0.00959877	0.0142355	PPP1R15A
GO:0006865	amino acid transport	biological_process	1	40	0.025	0.00959877	0.0142355	SLC3A2
GO:0009725	response to hormone	biological_process	1	40	0.025	0.00959877	0.0142355	H3F3A
GO:0002576	platelet degranulation	biological_process	2	119	0.017	0.00974945	0.0144385	VEGFA CD63
GO:0001525	angiogenesis	biological_process	3	227	0.013	0.00992731	0.0146812	HMOX1 VEGFA CXCL8
GO:0001786	phosphatidylserine binding	molecular_function	1	41	0.024	0.0100671	0.0148046	HSPA8
GO:0006513	protein monoubiquitination	biological_process	1	41	0.024	0.0100671	0.0148046	TRIM25
GO:0030177	positive regulation of Wnt signaling pathway	biological_process	1	41	0.024	0.0100671	0.0148046	ATP6V0C
GO:0045652	regulation of megakaryocyte differentiation	biological_process	1	41	0.024	0.0100671	0.0148046	H3F3A
GO:0071356	cellular response to tumor necrosis factor	biological_process	2	121	0.017	0.0102003	0.0149377	ERBIN CXCL8
GO:0002223	stimulatory C-type lectin receptor signaling pathway	biological_process	2	121	0.017	0.0102003	0.0149377	UBC UBB
GO:0007062	sister chromatid cohesion	biological_process	2	121	0.017	0.0102003	0.0149377	TAOK1 RPS27
GO:0007179	transforming growth factor beta receptor signaling pathway	biological_process	2	122	0.016	0.0104303	0.0152532	UBC UBB
GO:0005164	tumor necrosis factor receptor binding	molecular_function	1	42	0.024	0.0105455	0.015315	TNFSF14
GO:0042169	SH2 domain binding	molecular_function	1	42	0.024	0.0105455	0.015315	SQSTM1
GO:0003151	outflow tract morphogenesis	biological_process	1	42	0.024	0.0105455	0.015315	VEGFA
GO:0032993	protein-DNA complex	cellular_component	1	42	0.024	0.0105455	0.015315	DDIT3
GO:0030017	sarcomere	cellular_component	1	42	0.024	0.0105455	0.015315	SQSTM1
GO:0090090	negative regulation of canonical Wnt signaling pathway	biological_process	3	233	0.013	0.0108476	0.015732	UBC UBB DDIT3
GO:0030308	negative regulation of cell growth	biological_process	2	124	0.016	0.0108991	0.0157849	HSPA1B HSPA1A
GO:0008333	endosome to lysosome transport	biological_process	1	43	0.023	0.0110337	0.0158487	RAB7A
GO:0050790	regulation of catalytic activity	biological_process	1	43	0.023	0.0110337	0.0158487	RALGDS
GO:0035914	skeletal muscle cell differentiation	biological_process	1	43	0.023	0.0110337	0.0158487	MAFF
GO:0032870	cellular response to hormone stimulus	biological_process	1	43	0.023	0.0110337	0.0158487	DUSP1
GO:0009409	response to cold	biological_process	1	43	0.023	0.0110337	0.0158487	HSP90AA1
GO:0016070	RNA metabolic process	biological_process	1	43	0.023	0.0110337	0.0158487	HNRNPA2B1
GO:0019894	kinesin binding	molecular_function	1	44	0.023	0.0115318	0.0164516	SPAG9
GO:1902042	negative regulation of extrinsic apoptotic signaling pathway via death domain receptors	biological_process	1	44	0.023	0.0115318	0.0164516	HMOX1
GO:0042110	T cell activation	biological_process	1	44	0.023	0.0115318	0.0164516	TNFSF14
GO:0097431	mitotic spindle pole	cellular_component	1	44	0.023	0.0115318	0.0164516	KATNBL1
GO:0035556	intracellular signal transduction	biological_process	4	368	0.011	0.0115981	0.0165238	HMOX1 SQSTM1 CXCL8 DUSP1
GO:0042981	regulation of apoptotic process	biological_process	3	239	0.013	0.0118214	0.0168191	TAOK1 CARD17 DUSP1
GO:0006605	protein targeting	biological_process	1	45	0.022	0.0120396	0.0170602	ERBIN
GO:0043536	positive regulation of blood vessel endothelial cell migration	biological_process	1	45	0.022	0.0120396	0.0170602	VEGFA
GO:0071222	cellular response to lipopolysaccharide	biological_process	2	129	0.016	0.0121242	0.0171569	CXCL8 CARD17
GO:0034198	cellular response to amino acid starvation	biological_process	1	46	0.022	0.0125572	0.0176507	RRAGC
GO:0045785	positive regulation of cell adhesion	biological_process	1	46	0.022	0.0125572	0.0176507	VEGFA
GO:0045599	negative regulation of fat cell differentiation	biological_process	1	46	0.022	0.0125572	0.0176507	DDIT3
GO:0030968	endoplasmic reticulum unfolded protein response	biological_process	1	46	0.022	0.0125572	0.0176507	CREBRF
GO:0031623	receptor internalization	biological_process	1	46	0.022	0.0125572	0.0176507	CXCL8
GO:0038096	Fc-gamma receptor signaling pathway involved in phagocytosis	biological_process	2	131	0.015	0.0126355	0.017737	HSP90AB1 HSP90AA1
GO:0000422	autophagy of mitochondrion	biological_process	1	47	0.021	0.0130843	0.018245	SQSTM1
GO:0035722	interleukin-12-mediated signaling pathway	biological_process	1	47	0.021	0.0130843	0.018245	HNRNPA2B1
GO:0043679	axon terminus	cellular_component	1	47	0.021	0.0130843	0.018245	ATP6V0D1
GO:0051591	response to cAMP	biological_process	1	47	0.021	0.0130843	0.018245	DUSP1
GO:0043525	positive regulation of neuron apoptotic process	biological_process	1	47	0.021	0.0130843	0.018245	DDIT3
GO:0003755	peptidyl-prolyl cis-trans isomerase activity	molecular_function	1	48	0.021	0.0136209	0.018868	PPIF
GO:0071902	positive regulation of protein serine/threonine kinase activity	biological_process	1	48	0.021	0.0136209	0.018868	HSP90AB1
GO:0061844	antimicrobial humoral immune response mediated by antimicrobial peptide	biological_process	1	48	0.021	0.0136209	0.018868	HIST2H2BE
GO:0042552	myelination	biological_process	1	48	0.021	0.0136209	0.018868	MBP
GO:0005840	ribosome	cellular_component	1	48	0.021	0.0136209	0.018868	RPS27
GO:1901796	regulation of signal transduction by p53 class mediator	biological_process	2	136	0.015	0.0139675	0.0193226	UBC UBB
GO:0071407	cellular response to organic cyclic compound	biological_process	1	49	0.02	0.014167	0.0195471	HSP90AB1
GO:0051209	release of sequestered calcium ion into cytosol	biological_process	1	49	0.02	0.014167	0.0195471	DDIT3
GO:0007219	Notch signaling pathway	biological_process	2	138	0.014	0.0145218	0.0199841	UBC UBB
GO:0032956	regulation of actin cytoskeleton organization	biological_process	1	50	0.02	0.0147224	0.0201545	TAOK1
GO:0045071	negative regulation of viral genome replication	biological_process	1	50	0.02	0.0147224	0.0201545	ZC3HAV1
GO:0030971	receptor tyrosine kinase binding	molecular_function	1	50	0.02	0.0147224	0.0201545	SQSTM1
GO:0007269	neurotransmitter secretion	biological_process	1	50	0.02	0.0147224	0.0201545	HSPA8
GO:0001228	transcriptional activator activity, RNA polymerase II transcription regulatory region sequence-specific DNA binding	molecular_function	2	140	0.014	0.0150885	0.0206288	CREBRF MAFF
GO:0005525	GTP binding	molecular_function	4	394	0.01	0.0151979	0.0207514	HSP90AB1 RRAGC ARL8B RAB7A
GO:0010595	positive regulation of endothelial cell migration	biological_process	1	51	0.02	0.0152872	0.0207922	VEGFA
GO:1903078	positive regulation of protein localization to plasma membrane	biological_process	1	51	0.02	0.0152872	0.0207922	SQSTM1
GO:0001570	vasculogenesis	biological_process	1	51	0.02	0.0152872	0.0207922	VEGFA
GO:1901224	positive regulation of NIK/NF-kappaB signaling	biological_process	1	52	0.019	0.0158611	0.0214339	TNFSF14
GO:0060041	retina development in camera-type eye	biological_process	1	52	0.019	0.0158611	0.0214339	LPCAT1
GO:0009408	response to heat	biological_process	1	52	0.019	0.0158611	0.0214339	HSP90AA1
GO:0031532	actin cytoskeleton reorganization	biological_process	1	52	0.019	0.0158611	0.0214339	PHACTR1
GO:0005080	protein kinase C binding	molecular_function	1	52	0.019	0.0158611	0.0214339	SQSTM1
GO:0002020	protease binding	molecular_function	2	143	0.014	0.0159618	0.0215423	UBC MBP
GO:0043524	negative regulation of neuron apoptotic process	biological_process	2	144	0.014	0.0162591	0.0218872	HSP90AB1 HMOX1
GO:0005903	brush border	cellular_component	1	53	0.019	0.0164443	0.0220517	RALGDS
GO:0048365	Rac GTPase binding	molecular_function	1	53	0.019	0.0164443	0.0220517	RAB7A
GO:0051384	response to glucocorticoid	biological_process	1	53	0.019	0.0164443	0.0220517	DUSP1
GO:0051436	obsolete negative regulation of ubiquitin-protein ligase activity involved in mitotic cell cycle	biological_process	2	145	0.014	0.0165596	0.022178	UBC UBB
GO:0055085	transmembrane transport	biological_process	3	265	0.011	0.0166864	0.0223194	UBC UBB BCL2A1
GO:0008009	chemokine activity	molecular_function	1	54	0.019	0.0170365	0.0226434	CXCL8
GO:0071230	cellular response to amino acid stimulus	biological_process	1	54	0.019	0.0170365	0.0226434	RRAGC
GO:0000976	transcription regulatory region sequence-specific DNA binding	molecular_function	1	54	0.019	0.0170365	0.0226434	DDIT3
GO:1904724	tertiary granule lumen	cellular_component	1	54	0.019	0.0170365	0.0226434	ASAH1
GO:0006839	mitochondrial transport	biological_process	1	54	0.019	0.0170365	0.0226434	HSP90AA1
GO:0006974	cellular response to DNA damage stimulus	biological_process	3	267	0.011	0.0171054	0.0227063	DDIT3 TAOK1 PPP1R15A
GO:0000165	MAPK cascade	biological_process	3	268	0.011	0.0173174	0.0229587	UBC UBB MBP
GO:0000045	autophagosome assembly	biological_process	1	55	0.018	0.0176377	0.0232366	RAB7A
GO:0040008	regulation of growth	biological_process	1	55	0.018	0.0176377	0.0232366	OSM
GO:0060964	regulation of gene silencing by miRNA	biological_process	1	55	0.018	0.0176377	0.0232366	H3F3A
GO:0010506	regulation of autophagy	biological_process	1	55	0.018	0.0176377	0.0232366	RRAGC
GO:0051898	negative regulation of protein kinase B signaling	biological_process	1	55	0.018	0.0176377	0.0232366	DDIT3
GO:0046983	protein dimerization activity	molecular_function	2	150	0.013	0.0181086	0.0238015	HSP90AB1 HES4
GO:0009267	cellular response to starvation	biological_process	1	56	0.018	0.0182478	0.0238015	HSPA8
GO:0006952	defense response	biological_process	1	56	0.018	0.0182478	0.0238015	CD48
GO:0045335	phagocytic vesicle	cellular_component	1	56	0.018	0.0182478	0.0238015	RAB7A
GO:0031526	brush border membrane	cellular_component	1	56	0.018	0.0182478	0.0238015	HSP90AB1
GO:0051592	response to calcium ion	biological_process	1	56	0.018	0.0182478	0.0238015	DUSP1
GO:0042277	peptide binding	molecular_function	1	56	0.018	0.0182478	0.0238015	HSP90AB1
GO:0050679	positive regulation of epithelial cell proliferation	biological_process	1	56	0.018	0.0182478	0.0238015	VEGFA
GO:0048812	neuron projection morphogenesis	biological_process	1	57	0.018	0.0188668	0.0245479	UBB
GO:0000781	chromosome, telomeric region	cellular_component	1	57	0.018	0.0188668	0.0245479	HNRNPA2B1
GO:0035690	cellular response to drug	biological_process	1	58	0.017	0.0194946	0.025302	HSP90AB1
GO:0048661	positive regulation of smooth muscle cell proliferation	biological_process	1	58	0.017	0.0194946	0.025302	HMOX1
GO:0016604	nuclear body	cellular_component	3	279	0.011	0.0197584	0.0256127	CREBRF TRIM25 S100P
GO:0098793	presynapse	cellular_component	1	59	0.017	0.0201311	0.0259996	HSPA8
GO:0019722	calcium-mediated signaling	biological_process	1	59	0.017	0.0201311	0.0259996	CXCL8
GO:0003950	NAD+ ADP-ribosyltransferase activity	molecular_function	1	59	0.017	0.0201311	0.0259996	ZC3HAV1
GO:0008285	negative regulation of cell proliferation	biological_process	4	425	0.0094	0.0203896	0.0263011	HSPA1B HSPA1A CXCL8 OSM
GO:0001934	positive regulation of protein phosphorylation	biological_process	2	158	0.013	0.0207499	0.0267014	SQSTM1 VEGFA
GO:0003730	mRNA 3'-UTR binding	molecular_function	1	60	0.017	0.0207762	0.0267014	HNRNPA2B1
GO:0070301	cellular response to hydrogen peroxide	biological_process	1	60	0.017	0.0207762	0.0267014	PPIF
GO:0090263	positive regulation of canonical Wnt signaling pathway	biological_process	2	159	0.013	0.0210942	0.0270769	UBC UBB
GO:0015030	Cajal body	cellular_component	1	61	0.016	0.0214299	0.0274073	HNRNPA2B1
GO:0071277	cellular response to calcium ion	biological_process	1	61	0.016	0.0214299	0.0274073	PPIF
GO:0070373	negative regulation of ERK1 and ERK2 cascade	biological_process	1	61	0.016	0.0214299	0.0274073	DUSP1
GO:0008083	growth factor activity	molecular_function	2	161	0.012	0.0217923	0.0278369	VEGFA OSM
GO:0030593	neutrophil chemotaxis	biological_process	1	62	0.016	0.0220921	0.0280492	CXCL8
GO:0051291	protein heterooligomerization	biological_process	1	62	0.016	0.0220921	0.0280492	SQSTM1
GO:0000166	nucleotide binding	molecular_function	1	62	0.016	0.0220921	0.0280492	HSP90AA1
GO:0036498	IRE1-mediated unfolded protein response	biological_process	1	62	0.016	0.0220921	0.0280492	ATP6V0D1
GO:0043195	terminal bouton	cellular_component	1	62	0.016	0.0220921	0.0280492	RAB7A
GO:0005814	centriole	cellular_component	2	162	0.012	0.022146	0.0280837	HSPA1B HSPA1A
GO:0016740	transferase activity	molecular_function	1	63	0.016	0.0227628	0.028831	TAOK1
GO:0050852	T cell receptor signaling pathway	biological_process	2	165	0.012	0.0232261	0.0293824	UBC UBB
GO:0005902	microvillus	cellular_component	1	64	0.016	0.0234418	0.029584	ATP6V1B2
GO:0008137	NADH dehydrogenase (ubiquinone) activity	molecular_function	1	64	0.016	0.0234418	0.029584	MT-ND5
GO:0032259	methylation	biological_process	1	65	0.015	0.0241291	0.0303784	TRMT112
GO:0030855	epithelial cell differentiation	biological_process	1	65	0.015	0.0241291	0.0303784	VEGFA
GO:0016042	lipid catabolic process	biological_process	1	66	0.015	0.0248247	0.0311049	RAB7A
GO:0008217	regulation of blood pressure	biological_process	1	66	0.015	0.0248247	0.0311049	HMOX1
GO:0032092	positive regulation of protein binding	biological_process	1	66	0.015	0.0248247	0.0311049	HSP90AB1
GO:0031093	platelet alpha granule lumen	cellular_component	1	66	0.015	0.0248247	0.0311049	VEGFA
GO:0001666	response to hypoxia	biological_process	2	171	0.012	0.0254712	0.0318347	VEGFA MT-ND5
GO:0030141	secretory granule	cellular_component	1	67	0.015	0.0255284	0.0318347	VEGFA
GO:0007173	epidermal growth factor receptor signaling pathway	biological_process	1	67	0.015	0.0255284	0.0318347	ERBIN
GO:0000980	RNA polymerase II distal enhancer sequence-specific DNA binding	molecular_function	1	67	0.015	0.0255284	0.0318347	H3F3A
GO:0043406	positive regulation of MAP kinase activity	biological_process	1	68	0.015	0.0262402	0.0326835	VEGFA
GO:0071347	cellular response to interleukin-1	biological_process	1	69	0.014	0.02696	0.033461	CXCL8
GO:0031647	regulation of protein stability	biological_process	1	69	0.014	0.02696	0.033461	HSPA8
GO:0032147	activation of protein kinase activity	biological_process	1	69	0.014	0.02696	0.033461	VEGFA
GO:0045087	innate immune response	biological_process	4	459	0.0087	0.0272953	0.0338371	UBC UBB TRIM25 ZC3HAV1
GO:0042127	regulation of cell proliferation	biological_process	2	176	0.011	0.0274286	0.0339623	MAFG IER5
GO:0045454	cell redox homeostasis	biological_process	1	70	0.014	0.0276878	0.0341624	DDIT3
GO:0097110	scaffold protein binding	molecular_function	1	70	0.014	0.0276878	0.0341624	HSP90AA1
GO:0009636	response to toxic substance	biological_process	1	70	0.014	0.0276878	0.0341624	MBP
GO:0051259	protein complex oligomerization	biological_process	1	71	0.014	0.0284234	0.0349878	DDIT3
GO:0007059	chromosome segregation	biological_process	1	71	0.014	0.0284234	0.0349878	ARL8B
GO:0038095	Fc-epsilon receptor signaling pathway	biological_process	2	181	0.011	0.0294645	0.0362268	UBC UBB
GO:0007399	nervous system development	biological_process	3	317	0.0095	0.0297796	0.0365714	VEGFA TAOK1 HES4
GO:0005925	focal adhesion	cellular_component	4	470	0.0085	0.0298144	0.0365714	HSPA1B HSPA1A HSPA8 ATP6V0C
GO:0007265	Ras protein signal transduction	biological_process	1	73	0.014	0.0299181	0.0366558	RALGDS
GO:0008104	protein localization	biological_process	1	74	0.014	0.0306771	0.0375419	SQSTM1
GO:0043025	neuronal cell body	cellular_component	3	324	0.0093	0.0319014	0.0389947	UBB LAMP1 MBP
GO:0045666	positive regulation of neuron differentiation	biological_process	1	76	0.013	0.0322178	0.0393357	SPAG9
GO:0016579	protein deubiquitination	biological_process	3	326	0.0092	0.0325237	0.039617	UBC UBB TRIM25
GO:0043161	proteasome-mediated ubiquitin-dependent protein catabolic process	biological_process	3	326	0.0092	0.0325237	0.039617	UBC UBB DDIT3
GO:0006955	immune response	biological_process	4	483	0.0083	0.0329765	0.0400571	CXCL8 TNFSF14 MBP OSM
GO:0009887	animal organ morphogenesis	biological_process	1	77	0.013	0.0329994	0.0400571	ITGAX
GO:0032436	positive regulation of proteasomal ubiquitin-dependent protein catabolic process	biological_process	1	77	0.013	0.0329994	0.0400571	HSPA1A
GO:0016032	viral process	biological_process	3	329	0.0091	0.0334704	0.0405819	HSPA8 ATP6V0C TRIM25
GO:0006816	calcium ion transport	biological_process	1	78	0.013	0.0337884	0.0408731	SLC3A2
GO:0030324	lung development	biological_process	1	78	0.013	0.0337884	0.0408731	VEGFA
GO:0016324	apical plasma membrane	cellular_component	3	331	0.0091	0.0341106	0.0412153	HSP90AB1 SLC3A2 ATP6V0D1
GO:0031145	anaphase-promoting complex-dependent catabolic process	biological_process	2	192	0.01	0.0342182	0.0412978	UBC UBB
GO:0071260	cellular response to mechanical stimulus	biological_process	1	79	0.013	0.0345849	0.0416447	TNFSF14
GO:0043130	ubiquitin binding	molecular_function	1	79	0.013	0.0345849	0.0416447	SQSTM1
GO:1903955	positive regulation of protein targeting to mitochondrion	biological_process	1	80	0.012	0.0353886	0.0424948	ITGAX
GO:0003924	GTPase activity	molecular_function	3	335	0.009	0.0354123	0.0424948	RRAGC ARL8B RAB7A
GO:0007420	brain development	biological_process	2	195	0.01	0.03558	0.0425986	H3F3A ATP6V0D1
GO:0030335	positive regulation of cell migration	biological_process	2	195	0.01	0.03558	0.0425986	VEGFA SPAG9
GO:0016787	hydrolase activity	molecular_function	1	81	0.012	0.0361996	0.0431927	GLA
GO:0001938	positive regulation of endothelial cell proliferation	biological_process	1	81	0.012	0.0361996	0.0431927	VEGFA
GO:0030307	positive regulation of cell growth	biological_process	1	81	0.012	0.0361996	0.0431927	H3F3A
GO:0016323	basolateral plasma membrane	cellular_component	2	199	0.01	0.0374388	0.0446206	HSP90AB1 ERBIN
GO:0032088	negative regulation of NF-kappaB transcription factor activity	biological_process	1	83	0.012	0.037843	0.0450002	ERBIN
GO:0010389	regulation of G2/M transition of mitotic cell cycle	biological_process	1	83	0.012	0.037843	0.0450002	HSP90AA1
GO:0051607	defense response to virus	biological_process	2	201	0.01	0.0383867	0.0455951	TRIM25 ZC3HAV1
GO:0070098	chemokine-mediated signaling pathway	biological_process	1	84	0.012	0.0386753	0.0458342	CXCL8
GO:0005604	basement membrane	cellular_component	1	84	0.012	0.0386753	0.0458342	ERBIN
GO:0051260	protein homooligomerization	biological_process	2	203	0.0099	0.0393469	0.0465775	HMOX1 SPAG9
GO:0030433	ubiquitin-dependent ERAD pathway	biological_process	1	85	0.012	0.0395146	0.0466708	TRIM25
GO:0006919	activation of cysteine-type endopeptidase activity involved in apoptotic process	biological_process	1	85	0.012	0.0395146	0.0466708	HSPE1
GO:0007346	regulation of mitotic cell cycle	biological_process	1	86	0.012	0.0403609	0.0474568	TAOK1
GO:0001669	acrosomal vesicle	cellular_component	1	86	0.012	0.0403609	0.0474568	SPAG9
GO:0005776	autophagosome	cellular_component	1	86	0.012	0.0403609	0.0474568	SQSTM1
GO:0031295	T cell costimulation	biological_process	1	86	0.012	0.0403609	0.0474568	TNFSF14
GO:0001822	kidney development	biological_process	1	87	0.011	0.041214	0.0483516	VEGFA
GO:0022627	cytosolic small ribosomal subunit	cellular_component	1	88	0.011	0.0420739	0.0491955	RPS27
GO:0032355	response to estradiol	biological_process	1	88	0.011	0.0420739	0.0491955	DUSP1
GO:0043410	positive regulation of MAPK cascade	biological_process	1	88	0.011	0.0420739	0.0491955	OSM
GO:0000287	magnesium ion binding	molecular_function	2	209	0.0096	0.0423005	0.0494055	RRAGC S100P

[truncated: 2 more sheets: GO.Neutrophil_CCL4+, GO.Neutrophil_S100+]
